# Supplementary material for: Genome-wide transcriptome profiling provides insights into floral bud development of summer-flowering Camellia azalea
Source: Sci Rep. 2015 May 15;5:9729. doi: 10.1038/srep09729 (PMC4432871; doi:10.1038/srep09729)
Supplement: Supplementary Information — supplementary table1 [file srep09729-s2.xls]

## Sheet: Integrated_Function.annotation
#GeneID	COG_class	COG_class_annotation	GO_annotation	KEGG_annotation	Swissprot_annotation	nr_annotation
c62694.graph_c0	--	--	--	--	--	PREDICTED: uncharacterized protein LOC100245670 [Vitis vinifera]
c72619.graph_c2	--	--	Molecular Function: protein serine/threonine kinase activity (GO:0004674);; Molecular Function: ATP binding (GO:0005524);; Biological Process: protein phosphorylation (GO:0006468);;	--	Probable LRR receptor-like serine/threonine-protein kinase At1g07650 (Precursor) GN=At1g07650 OS=Arabidopsis thaliana (Mouse-ear cress) PE=1 SV=1	unnamed protein product [Vitis vinifera]
c31475.graph_c0	--	--	--	--	--	hypothetical protein VITISV_014086 [Vitis vinifera]
c63737.graph_c0	[J]	Translation, ribosomal structure and biogenesis	Molecular Function: structural constituent of ribosome (GO:0003735);; Cellular Component: ribosome (GO:0005840);; Biological Process: translation (GO:0006412);; Cellular Component: chloroplast stroma (GO:0009570);; Cellular Component: thylakoid (GO:0009579);; Cellular Component: chloroplast envelope (GO:0009941);;	K02899|3e-97|vvi:100260093|hypothetical protein LOC100260093	50S ribosomal protein L27, chloroplastic (Precursor) GN=RPL27 OS=Nicotiana tabacum (Common tobacco) PE=1 SV=1	PREDICTED: 50S ribosomal protein L27, chloroplastic-like isoform 1 [Cucumis sativus]
c57697.graph_c1	[R]	General function prediction only	Cellular Component: plasma membrane (GO:0005886);; Molecular Function: zinc ion binding (GO:0008270);; Molecular Function: transferase activity (GO:0016740);; Molecular Function: 2-alkenal reductase [NAD(P)] activity (GO:0032440);; Biological Process: oxidation-reduction process (GO:0055114);;	--	Protein S-acyltransferase 8 GN=PAT08 OS=Arabidopsis thaliana (Mouse-ear cress) PE=1 SV=2	DHHC-type zinc finger family protein [Theobroma cacao]
c35091.graph_c1	--	--	Molecular Function: copper ion binding (GO:0005507);; Molecular Function: L-ascorbate oxidase activity (GO:0008447);; Biological Process: lignin catabolic process (GO:0046274);; Cellular Component: apoplast (GO:0048046);; Molecular Function: hydroquinone:oxygen oxidoreductase activity (GO:0052716);; Biological Process: oxidation-reduction process (GO:0055114);;	--	Laccase-17 (Precursor) GN=LAC17 OS=Arabidopsis thaliana (Mouse-ear cress) PE=2 SV=1	hypothetical protein VITISV_005802 [Vitis vinifera]
c93525.graph_c0	--	--	--	--	Protein ASPARTIC PROTEASE IN GUARD CELL 2 (Precursor) GN=ASPG2 OS=Arabidopsis thaliana (Mouse-ear cress) PE=2 SV=1	uncharacterized protein LOC100382248 [Zea mays]
c79084.graph_c0	--	--	--	--	Pentatricopeptide repeat-containing protein At2g17140 GN=At2g17140 OS=Arabidopsis thaliana (Mouse-ear cress) PE=2 SV=1	PREDICTED: pentatricopeptide repeat-containing protein At2g17140 [Vitis vinifera]
c34103.graph_c0	--	--	Cellular Component: chloroplast (GO:0009507);;	--	--	JHL23J11.5 [Jatropha curcas]
c58090.graph_c0	--	--	Molecular Function: protein binding (GO:0005515);; Cellular Component: nucleus (GO:0005634);; Cellular Component: plasma membrane (GO:0005886);; Biological Process: response to salt stress (GO:0009651);; Biological Process: cellular protein localization (GO:0034613);;	--	Ankyrin repeat-containing protein At3g12360 GN=At3g12360 OS=Arabidopsis thaliana (Mouse-ear cress) PE=2 SV=1	hypothetical protein PRUPE_ppa003217mg [Prunus persica]
c31739.graph_c1	--	--	--	--	Ethylene-responsive transcription factor ERF109 GN=ERF109 OS=Arabidopsis thaliana (Mouse-ear cress) PE=1 SV=1	hypothetical protein PRUPE_ppa023235mg [Prunus persica]
c95462.graph_c0	[J]	Translation, ribosomal structure and biogenesis	Molecular Function: structural constituent of ribosome (GO:0003735);; Cellular Component: nucleolus (GO:0005730);; Biological Process: translation (GO:0006412);; Cellular Component: plasmodesma (GO:0009506);; Biological Process: flower development (GO:0009908);; Biological Process: inflorescence development (GO:0010229);; Cellular Component: cytosolic large ribosomal subunit (GO:0022625);;	K02900|8e-39|vcn:VOLCADRAFT_77145|rpl27A	60S ribosomal protein L27a-2 OS=Arabidopsis thaliana (Mouse-ear cress) PE=2 SV=1	60S ribosomal protein L27A [Chondrus crispus]
c77521.graph_c0	--	--	--	--	--	predicted protein [Populus trichocarpa]
c62597.graph_c0	[P]	Inorganic ion transport and metabolism	Cellular Component: cytosol (GO:0005829);; Molecular Function: cyanate hydratase activity (GO:0008824);; Biological Process: cyanate catabolic process (GO:0009440);; Biological Process: response to salt stress (GO:0009651);; Molecular Function: identical protein binding (GO:0042802);; Molecular Function: sequence-specific DNA binding (GO:0043565);;	K01725|3e-94|pop:POPTR_833411|hypothetical protein	Cyanate hydratase 2 GN=CYN2 OS=Populus trichocarpa (Western balsam poplar) PE=3 SV=1	predicted protein [Populus trichocarpa]
c66337.graph_c0	--	--	Biological Process: defense response (GO:0006952);; Molecular Function: mannose-phosphate guanylyltransferase activity (GO:0008905);; Biological Process: cellular process (GO:0009987);; Molecular Function: transferase activity, transferring hexosyl groups (GO:0016758);; Biological Process: response to oxygen-containing compound (GO:1901700);;	--	GDP-L-galactose phosphorylase 1 GN=VTC2 OS=Arabidopsis thaliana (Mouse-ear cress) PE=1 SV=1	PREDICTED: LOW QUALITY PROTEIN: GDP-L-galactose phosphorylase 1-like [Vitis vinifera]
c72868.graph_c0	[C]	Energy production and conversion	Molecular Function: malate dehydrogenase (decarboxylating) (NAD+) activity (GO:0004471);; Molecular Function: ATP binding (GO:0005524);; Cellular Component: mitochondrial matrix (GO:0005759);; Biological Process: malate metabolic process (GO:0006108);; Molecular Function: zinc ion binding (GO:0008270);; Cellular Component: chloroplast (GO:0009507);; Molecular Function: oxidoreductase activity, ac…	K00028|0.0|vvi:100241371|hypothetical protein LOC100241371	NAD-dependent malic enzyme 59 kDa isoform, mitochondrial (Precursor) OS=Solanum tuberosum (Potato) PE=1 SV=1	PREDICTED: NAD-dependent malic enzyme 59 kDa isoform, mitochondrial [Vitis vinifera]
c54914.graph_c0	--	--	Molecular Function: protein domain specific binding (GO:0019904);;	K06630|1e-10|rcu:RCOM_1035790|14-3-3 protein, putative	14-3-3-like protein GF14 iota GN=GRF12 OS=Arabidopsis thaliana (Mouse-ear cress) PE=2 SV=1	14-3-3a protein [Gossypium hirsutum]
c91362.graph_c0	--	--	--	--	--	hypothetical protein [Beta vulgaris subsp. vulgaris]
c64834.graph_c0	--	--	Molecular Function: calmodulin binding (GO:0005516);; Biological Process: endoplasmic reticulum unfolded protein response (GO:0030968);; Biological Process: defense response by callose deposition (GO:0052542);;	--	--	Calmodulin binding protein-like isoform 2 [Theobroma cacao]
c61657.graph_c1	--	--	Molecular Function: cysteine-type endopeptidase activity (GO:0004197);; Cellular Component: vacuole (GO:0005773);; Biological Process: proteolysis (GO:0006508);; Biological Process: regulation of catalytic activity (GO:0050790);;	--	Thiol protease aleurain-like (Precursor) GN=At3g45310 OS=Arabidopsis thaliana (Mouse-ear cress) PE=2 SV=1	predicted protein [Populus trichocarpa]
c73497.graph_c2	--	--	--	--	--	PREDICTED: uncharacterized protein LOC101306150 [Fragaria vesca subsp. vesca]
c52550.graph_c0	--	--	Molecular Function: organic cyclic compound binding (GO:0097159);; Molecular Function: heterocyclic compound binding (GO:1901363);;	--	Formin-like protein 20 GN=MBK20.20/MBK20.21 OS=Arabidopsis thaliana (Mouse-ear cress) PE=2 SV=3	PREDICTED: uncharacterized protein LOC101244813 [Solanum lycopersicum]
c72461.graph_c3	[J]	Translation, ribosomal structure and biogenesis	Molecular Function: transcription cofactor activity (GO:0003712);; Biological Process: regulation of transcription, DNA-templated (GO:0006355);; Biological Process: fatty acid metabolic process (GO:0006631);; Biological Process: response to stimulus (GO:0050896);;	--	Mediator of RNA polymerase II transcription subunit 15a GN=F7H2.12 OS=Arabidopsis thaliana (Mouse-ear cress) PE=1 SV=1	Uncharacterized protein TCM_027312 [Theobroma cacao]
c72979.graph_c2	--	--	--	--	--	PREDICTED: uncharacterized protein LOC101216617 [Cucumis sativus]
c64621.graph_c5	[I]	Lipid transport and metabolism	Biological Process: very long-chain fatty acid metabolic process (GO:0000038);; Molecular Function: nucleotide binding (GO:0000166);; Molecular Function: iron ion binding (GO:0005506);; Cellular Component: plasma membrane (GO:0005886);; Biological Process: fatty acid biosynthetic process (GO:0006633);; Biological Process: cuticle hydrocarbon biosynthetic process (GO:0006723);; Biological Process:…	--	Protein ECERIFERUM 3 GN=MTI20.3 OS=Arabidopsis thaliana (Mouse-ear cress) PE=1 SV=1	Fatty acid hydroxylase superfamily [Theobroma cacao]
c49590.graph_c0	--	--	--	--	--	F22C12.10, putative isoform 2 [Theobroma cacao]
c82507.graph_c0	--	--	Molecular Function: transmembrane receptor protein serine/threonine kinase activity (GO:0004675);; Molecular Function: cyclin-dependent protein serine/threonine kinase activity (GO:0004693);; Molecular Function: ATP binding (GO:0005524);; Cellular Component: mitochondrion (GO:0005739);; Cellular Component: plasma membrane (GO:0005886);; Biological Process: protein phosphorylation (GO:0006468);; B…	--	Putative L-type lectin-domain containing receptor kinase I.1 (Precursor) GN=LECRK11 OS=Arabidopsis thaliana (Mouse-ear cress) PE=3 SV=1	Concanavalin A-like lectin protein kinase family protein, putative [Theobroma cacao]
c57618.graph_c0	--	--	--	--	--	hypothetical protein PRUPE_ppa025689mg, partial [Prunus persica]
c49620.graph_c0	--	--	Cellular Component: extracellular region (GO:0005576);; Cellular Component: cytoplasmic membrane-bounded vesicle (GO:0016023);; Biological Process: cellular component organization (GO:0016043);; Biological Process: single-organism cellular process (GO:0044763);;	--	Expansin-like B1 (Precursor) OS=Oryza sativa subsp. japonica (Rice) PE=2 SV=2	PREDICTED: expansin-like B1 [Vitis vinifera]
c6679.graph_c0	--	--	Molecular Function: protein binding (GO:0005515);; Cellular Component: cytoplasm (GO:0005737);; Biological Process: response to abscisic acid (GO:0009737);;	--	--	PREDICTED: uncharacterized protein LOC101262752 [Solanum lycopersicum]
c56047.graph_c0	[GO]	--	Molecular Function: calmodulin binding (GO:0005516);; Cellular Component: Golgi apparatus (GO:0005794);; Biological Process: ATP catabolic process (GO:0006200);; Biological Process: pollen germination (GO:0009846);; Molecular Function: ATPase activity (GO:0016887);; Molecular Function: nucleoside-diphosphatase activity (GO:0017110);;	K14641|0.0|vvi:100267968|hypothetical protein LOC100267968	Apyrase 2 GN=APY2 OS=Arabidopsis thaliana (Mouse-ear cress) PE=1 SV=1	PREDICTED: nucleoside-triphosphatase [Vitis vinifera]
c78380.graph_c0	--	--	--	--	--	hypothetical protein PRUPE_ppa014316mg [Prunus persica]
c66507.graph_c1	--	--	--	--	--	PHD finger transcription factor-like protein isoform 3 [Theobroma cacao]
c68308.graph_c1	--	--	Cellular Component: Golgi apparatus (GO:0005794);; Cellular Component: plasma membrane (GO:0005886);; Biological Process: sister chromatid cohesion (GO:0007062);; Biological Process: synapsis (GO:0007129);; Biological Process: reciprocal meiotic recombination (GO:0007131);; Biological Process: cell adhesion (GO:0007155);; Cellular Component: plasmodesma (GO:0009506);; Biological Process: microspo…	--	--	PREDICTED: uncharacterized protein LOC101254007 [Solanum lycopersicum]
c72349.graph_c2	--	--	Biological Process: single-organism cellular process (GO:0044763);;	--	--	hypothetical protein PRUPE_ppa000517mg [Prunus persica]
c55257.graph_c0	[O]	Posttranslational modification, protein turnover, chaperones	Cellular Component: mitochondrion (GO:0005739);; Biological Process: respiratory chain complex IV assembly (GO:0008535);; Molecular Function: heme transporter activity (GO:0015232);; Biological Process: heme transport (GO:0015886);; Cellular Component: membrane (GO:0016020);; Biological Process: cytochrome complex assembly (GO:0017004);;	--	Putative cytochrome c biosynthesis ccmC-like mitochondrial protein GN=AtMg00900 OS=Arabidopsis thaliana (Mouse-ear cress) PE=2 SV=4	unknown [Lotus japonicus]
c94372.graph_c0	--	--	--	--	--	PREDICTED: uncharacterized protein At4g01150, chloroplastic [Vitis vinifera]
c92782.graph_c0	--	--	Molecular Function: nucleic acid binding (GO:0003676);; Biological Process: cellular process (GO:0009987);; Cellular Component: intracellular membrane-bounded organelle (GO:0043231);; Cellular Component: cytoplasmic part (GO:0044444);;	--	--	non-ltr retroelement reverse transcriptase [Rosa rugosa]
c84042.graph_c0	--	--	Molecular Function: nucleic acid binding (GO:0003676);; Molecular Function: catalytic activity (GO:0003824);; Biological Process: DNA metabolic process (GO:0006259);; Molecular Function: metal ion binding (GO:0046872);;	--	--	hypothetical protein VITISV_039054 [Vitis vinifera]
c86671.graph_c0	[TZDR]	--	Molecular Function: binding (GO:0005488);;	--	Calmodulin OS=Mougeotia scalaris (Green alga) PE=2 SV=3	hypothetical protein EMIHUDRAFT_373343 [Emiliania huxleyi CCMP1516]
c51585.graph_c1	[E]	Amino acid transport and metabolism	Biological Process: response to wounding (GO:0009611);; Biological Process: response to nematode (GO:0009624);; Biological Process: response to abscisic acid (GO:0009737);; Biological Process: response to salicylic acid (GO:0009751);; Biological Process: response to jasmonic acid (GO:0009753);; Cellular Component: membrane (GO:0016020);; Biological Process: hyperosmotic salinity response (GO:0042…	--	Peptide transporter PTR3-B GN=PTR3-B OS=Arabidopsis thaliana (Mouse-ear cress) PE=2 SV=1	hypothetical protein PRUPE_ppa003209mg [Prunus persica]
c42720.graph_c0	--	--	Cellular Component: nucleus (GO:0005634);;	--	--	TTF-type zinc finger protein with HAT dimerization domain [Arabidopsis thaliana]
c95393.graph_c0	--	--	--	--	--	hypothetical protein VITISV_002463 [Vitis vinifera]
c84873.graph_c0	--	--	Molecular Function: nucleic acid binding (GO:0003676);; Cellular Component: mitochondrion (GO:0005739);; Molecular Function: zinc ion binding (GO:0008270);; Biological Process: DNA integration (GO:0015074);; Cellular Component: cytoplasmic membrane-bounded vesicle (GO:0016023);;	--	--	hypothetical protein VITISV_003451 [Vitis vinifera]
c47109.graph_c0	[L]	Replication, recombination and repair	Biological Process: meiotic DNA double-strand break processing (GO:0000706);; Biological Process: double-strand break repair via homologous recombination (GO:0000724);; Molecular Function: DNA binding (GO:0003677);; Molecular Function: DNA topoisomerase type II (ATP-hydrolyzing) activity (GO:0003918);; Molecular Function: ATP binding (GO:0005524);; Cellular Component: nucleus (GO:0005634);; Cellu…	K10878|7e-87|pop:POPTR_550198|hypothetical protein	Meiotic recombination protein SPO11-1 GN=SPO11-1 OS=Arabidopsis thaliana (Mouse-ear cress) PE=1 SV=1	predicted protein [Populus trichocarpa]
c72814.graph_c0	--	--	--	--	--	PREDICTED: uncharacterized protein LOC100248470 [Vitis vinifera]
c29468.graph_c0	--	--	--	--	Blue copper protein (Precursor) OS=Pisum sativum (Garden pea) PE=2 SV=1	PREDICTED: blue copper protein-like [Vitis vinifera]
c66044.graph_c0	--	--	Cellular Component: cytoplasm (GO:0005737);; Biological Process: cell redox homeostasis (GO:0045454);;	--	Thioredoxin-like protein Clot GN=At5g42850 OS=Arabidopsis thaliana (Mouse-ear cress) PE=2 SV=1	hypothetical protein PRUPE_ppa013260mg [Prunus persica]
c64545.graph_c0	[IQ]	--	Biological Process: autophagy (GO:0006914);; Cellular Component: chloroplast (GO:0009507);; Biological Process: response to symbiotic fungus (GO:0009610);; Molecular Function: 4-coumarate-CoA ligase activity (GO:0016207);;	--	4-coumarate--CoA ligase-like 6 GN=4CLL6 OS=Arabidopsis thaliana (Mouse-ear cress) PE=2 SV=2	Acyl:coa ligase [Theobroma cacao]
c53874.graph_c0	--	--	--	--	--	hypothetical protein RCOM_1590900 [Ricinus communis]
c64208.graph_c0	--	--	Molecular Function: metal ion binding (GO:0046872);;	--	--	hypothetical protein VITISV_021982 [Vitis vinifera]
c73647.graph_c0	[G]	Carbohydrate transport and metabolism	Molecular Function: beta-galactosidase activity (GO:0004565);; Cellular Component: cell wall (GO:0005618);; Biological Process: carbohydrate metabolic process (GO:0005975);; Molecular Function: carbohydrate binding (GO:0030246);; Molecular Function: cation binding (GO:0043169);;	--	Beta-galactosidase 8 (Precursor) GN=BGAL8 OS=Arabidopsis thaliana (Mouse-ear cress) PE=2 SV=2	PREDICTED: beta-galactosidase 8-like [Vitis vinifera]
c34972.graph_c0	--	--	Molecular Function: binding (GO:0005488);;	K09537|2e-13|vvi:100261697|hypothetical protein LOC100261697	--	PREDICTED: dnaJ homolog subfamily C member 17-like [Solanum lycopersicum]
c69809.graph_c2	--	--	Molecular Function: binding (GO:0005488);; Biological Process: response to chemical (GO:0042221);; Biological Process: regulation of cellular process (GO:0050794);;	K14432|3e-83|vvi:100262305|hypothetical protein LOC100262305	G-box-binding factor 4 GN=F21M11.10 OS=Arabidopsis thaliana (Mouse-ear cress) PE=1 SV=1	PREDICTED: G-box-binding factor 4 [Vitis vinifera]
c68743.graph_c0	--	--	--	--	F-box/LRR-repeat protein 4 GN=FBL4 OS=Arabidopsis thaliana (Mouse-ear cress) PE=2 SV=1	hypothetical protein PRUPE_ppa001096mg [Prunus persica]
c57844.graph_c0	--	--	Molecular Function: nucleotide binding (GO:0000166);; Molecular Function: RNA binding (GO:0003723);; Cellular Component: cytoplasm (GO:0005737);;	K12898|9e-19|vvi:100251936|hypothetical protein LOC100251936	--	PREDICTED: heterogeneous nuclear ribonucleoprotein F-like [Cucumis sativus]
c74183.graph_c0	--	--	--	--	F-box/LRR-repeat protein 3 GN=FBL3 OS=Arabidopsis thaliana (Mouse-ear cress) PE=2 SV=1	PREDICTED: EIN3-binding F-box protein 1-like [Vitis vinifera]
c42550.graph_c0	--	--	Molecular Function: inward rectifier potassium channel activity (GO:0005242);; Cellular Component: vacuolar membrane (GO:0005774);; Cellular Component: plasma membrane (GO:0005886);; Biological Process: glucose catabolic process (GO:0006007);; Biological Process: protein glycosylation (GO:0006486);; Biological Process: iron ion transport (GO:0006826);; Biological Process: cell adhesion (GO:000715…	--	Potassium transporter 1 OS=Arabidopsis thaliana (Mouse-ear cress) PE=1 SV=2	hypothetical protein CARUB_v10022742mg [Capsella rubella]
c72272.graph_c0	--	--	Molecular Function: N-acetyltransferase activity (GO:0008080);; Biological Process: metabolic process (GO:0008152);;	--	--	hypothetical protein PRUPE_ppa011658mg [Prunus persica]
c61254.graph_c0	[R]	General function prediction only	Biological Process: RNA splicing, via endonucleolytic cleavage and ligation (GO:0000394);; Biological Process: methionine biosynthetic process (GO:0009086);; Biological Process: virus induced gene silencing (GO:0009616);; Biological Process: vegetative phase change (GO:0010050);; Biological Process: production of ta-siRNAs involved in RNA interference (GO:0010267);; Biological Process: production…	--	Inactive TPR repeat-containing thioredoxin TTL3 GN=F14N22.15 OS=Arabidopsis thaliana (Mouse-ear cress) PE=1 SV=2	PREDICTED: uncharacterized protein LOC100263830 [Vitis vinifera]
c89114.graph_c0	--	--	--	--	--	hypothetical protein PRUPE_ppa014745mg, partial [Prunus persica]
c61664.graph_c0	[R]	General function prediction only	Molecular Function: nucleotide binding (GO:0000166);; Molecular Function: RNA binding (GO:0003723);; Cellular Component: cytoplasm (GO:0005737);; Biological Process: plant-type hypersensitive response (GO:0009626);; Cellular Component: ribonucleoprotein complex (GO:0030529);; Biological Process: positive regulation of salicylic acid mediated signaling pathway (GO:0080151);;	--	Flowering time control protein FCA OS=Arabidopsis thaliana (Mouse-ear cress) PE=1 SV=2	RNA-binding protein-defense related 1 isoform 2 [Theobroma cacao]
c6998.graph_c0	--	--	Molecular Function: phosphatidylcholine-sterol O-acyltransferase activity (GO:0004607);; Cellular Component: vacuole (GO:0005773);; Cellular Component: endoplasmic reticulum (GO:0005783);; Biological Process: lipid metabolic process (GO:0006629);; Molecular Function: phospholipid:diacylglycerol acyltransferase activity (GO:0046027);;	K00679|4e-22|pop:POPTR_854288|phosphatidylcholine-sterol O-acyltransferase (EC:2.3.1.20)	Phospholipid:diacylglycerol acyltransferase 1 OS=Arabidopsis thaliana (Mouse-ear cress) PE=2 SV=1	putative Phospholipid-Diacylglycerol acyltransferase [Elaeis guineensis]
c36267.graph_c0	--	--	Cellular Component: mitochondrion (GO:0005739);;	--	Putative pentatricopeptide repeat-containing protein At5g13230, mitochondrial (Precursor) GN=PCMP-H89 OS=Arabidopsis thaliana (Mouse-ear cress) PE=3 SV=1	PREDICTED: putative pentatricopeptide repeat-containing protein At5g13230, mitochondrial-like [Vitis vinifera]
c52763.graph_c0	--	--	Molecular Function: calmodulin binding (GO:0005516);;	--	--	calmodulin binding protein, putative [Ricinus communis]
c69083.graph_c1	--	--	Molecular Function: DNA binding (GO:0003677);; Molecular Function: RNA binding (GO:0003723);; Molecular Function: RNA-directed DNA polymerase activity (GO:0003964);; Molecular Function: endonuclease activity (GO:0004519);; Molecular Function: protein serine/threonine kinase activity (GO:0004674);; Molecular Function: ATP binding (GO:0005524);; Cellular Component: intracellular (GO:0005622);; Biol…	--	Uncharacterized mitochondrial protein AtMg01250 GN=AtMg01250 OS=Arabidopsis thaliana (Mouse-ear cress) PE=4 SV=1	hypothetical protein VITISV_040070 [Vitis vinifera]
c63311.graph_c1	--	--	--	--	Receptor-like protein 12 (Precursor) GN=RLP12 OS=Arabidopsis thaliana (Mouse-ear cress) PE=2 SV=2	Disease resistance family protein / LRR family protein, putative [Theobroma cacao]
c42627.graph_c0	--	--	Cellular Component: plant-type cell wall (GO:0009505);; Molecular Function: kinase activity (GO:0016301);; Biological Process: phosphorylation (GO:0016310);; Molecular Function: adenyl nucleotide binding (GO:0030554);;	--	SNF1-related protein kinase regulatory subunit gamma-1 GN=T8P19.40 OS=Arabidopsis thaliana (Mouse-ear cress) PE=1 SV=2	hypothetical protein VITISV_002152 [Vitis vinifera]
c89157.graph_c0	--	--	--	--	Leucine-rich repeat extensin-like protein 1 (Precursor) GN=LRX1 OS=Arabidopsis thaliana (Mouse-ear cress) PE=1 SV=1	hypothetical protein [Oryza sativa Japonica Group]
c92816.graph_c0	--	--	--	--	--	predicted protein [Populus trichocarpa]
c65590.graph_c0	[RTKL]	--	Molecular Function: protein serine/threonine kinase activity (GO:0004674);; Molecular Function: ATP binding (GO:0005524);; Cellular Component: plasma membrane (GO:0005886);; Biological Process: protein phosphorylation (GO:0006468);; Molecular Function: carbohydrate binding (GO:0030246);;	--	L-type lectin-domain containing receptor kinase VIII.1 (Precursor) GN=LECRK81 OS=Arabidopsis thaliana (Mouse-ear cress) PE=1 SV=1	PREDICTED: L-type lectin-domain containing receptor kinase VIII.1 [Vitis vinifera]
c60055.graph_c1	--	--	--	--	--	cycloidea [Solanum lycopersicum]
c72471.graph_c1	--	--	--	--	--	P-loop containing nucleoside triphosphate hydrolases superfamily protein [Theobroma cacao]
c73921.graph_c3	[R]	General function prediction only	Molecular Function: nucleotide binding (GO:0000166);; Biological Process: RNA splicing, via endonucleolytic cleavage and ligation (GO:0000394);; Molecular Function: translation initiation factor activity (GO:0003743);; Cellular Component: nucleus (GO:0005634);; Biological Process: regulation of transcription, DNA-templated (GO:0006355);; Biological Process: transcription from RNA polymerase II pr…	K03130|0.0|vvi:100254222|hypothetical protein LOC100254222	Dynein assembly factor with WDR repeat domains 1 GN=DAW1 OS=Chlamydomonas reinhardtii (Chlamydomonas smithii) PE=1 SV=1	TBP-associated factor 5 isoform 2 [Theobroma cacao]
c90097.graph_c0	--	--	--	--	Pentatricopeptide repeat-containing protein At1g47580, chloroplastic (Precursor) GN=PCMP-H50 OS=Arabidopsis thaliana (Mouse-ear cress) PE=2 SV=1	PREDICTED: pentatricopeptide repeat-containing protein At1g20230 [Vitis vinifera]
c57818.graph_c0	[O]	Posttranslational modification, protein turnover, chaperones	Molecular Function: ATP binding (GO:0005524);; Cellular Component: cell wall (GO:0005618);; Cellular Component: nucleolus (GO:0005730);; Cellular Component: plasma membrane (GO:0005886);; Biological Process: protein folding (GO:0006457);; Biological Process: response to heat (GO:0009408);; Biological Process: response to salt stress (GO:0009651);; Molecular Function: heat shock protein binding (G…	K09503|0.0|rcu:RCOM_0940570|Chaperone protein dnaJ, putative	DnaJ protein homolog (Precursor) GN=DNAJ1 OS=Cucumis sativus (Cucumber) PE=2 SV=1	DNAJ [Theobroma cacao]
c63884.graph_c2	--	--	Cellular Component: chloroplast (GO:0009507);;	--	Protein MIZU-KUSSEI 1 GN=MIZ1 OS=Arabidopsis thaliana (Mouse-ear cress) PE=1 SV=1	conserved hypothetical protein [Ricinus communis]
c68933.graph_c0	[A]	RNA processing and modification	Molecular Function: nucleic acid binding (GO:0003676);; Molecular Function: protein binding (GO:0005515);; Cellular Component: nucleus (GO:0005634);; Cellular Component: cytosol (GO:0005829);; Biological Process: mRNA polyadenylation (GO:0006378);; Biological Process: mRNA cleavage (GO:0006379);; Biological Process: regulation of flower development (GO:0009909);; Biological Process: histone modif…	K14401|0.0|vvi:100256706|hypothetical protein LOC100256706	Cleavage and polyadenylation specificity factor subunit 1 GN=CPSF160 OS=Arabidopsis thaliana (Mouse-ear cress) PE=1 SV=2	Cleavage and polyadenylation specificity factor 160 isoform 1 [Theobroma cacao]
c74604.graph_c0	--	--	--	--	Pentatricopeptide repeat-containing protein At1g62930, chloroplastic (Precursor) GN=At1g62930 OS=Arabidopsis thaliana (Mouse-ear cress) PE=2 SV=2	hypothetical protein PRUPE_ppa003306mg [Prunus persica]
c3248.graph_c0	--	--	Molecular Function: ATP binding (GO:0005524);; Biological Process: cation transport (GO:0006812);; Cellular Component: integral component of membrane (GO:0016021);; Cellular Component: cytoplasmic membrane-bounded vesicle (GO:0016023);; Molecular Function: cation-transporting ATPase activity (GO:0019829);; Molecular Function: metal ion binding (GO:0046872);;	--	Calcium-transporting ATPase 4, endoplasmic reticulum-type GN=ECA4 OS=Arabidopsis thaliana (Mouse-ear cress) PE=2 SV=2	TPA: hypothetical protein ZEAMMB73_983970 [Zea mays]
c82105.graph_c0	--	--	--	--	--	hypothetical protein EMIHUDRAFT_94966 [Emiliania huxleyi CCMP1516]
c62719.graph_c0	--	--	Cellular Component: vacuolar membrane (GO:0005774);; Cellular Component: plasma membrane (GO:0005886);; Cellular Component: chloroplast (GO:0009507);;	K12386|1e-148|vvi:100250884|hypothetical protein LOC100250884	Cystinosin homolog GN=At5g40670 OS=Arabidopsis thaliana (Mouse-ear cress) PE=2 SV=1	PREDICTED: cystinosin homolog [Solanum lycopersicum]
c41488.graph_c1	--	--	--	--	--	hypothetical protein VITISV_010121 [Vitis vinifera]
c32755.graph_c0	--	--	--	--	--	PREDICTED: tyrosyl-DNA phosphodiesterase 2-like [Solanum lycopersicum]
c33871.graph_c0	--	--	Cellular Component: nucleosome (GO:0000786);; Molecular Function: DNA binding (GO:0003677);; Cellular Component: nucleolus (GO:0005730);; Biological Process: nucleosome assembly (GO:0006334);; Biological Process: microtubule nucleation (GO:0007020);; Biological Process: cell proliferation (GO:0008283);; Biological Process: fatty acid catabolic process (GO:0009062);; Cellular Component: chloroplas…	K11252|7e-23|vvi:100251955|similar to Histone H2B	Histone H2B.11 GN=At5g59910 OS=Arabidopsis thaliana (Mouse-ear cress) PE=1 SV=5	PREDICTED: probable histone H2B.1-like [Cucumis sativus]
c67150.graph_c0	[V]	Defense mechanisms	Molecular Function: nucleotide binding (GO:0000166);; Molecular Function: transporter activity (GO:0005215);; Cellular Component: vacuole (GO:0005773);; Biological Process: response to stress (GO:0006950);; Cellular Component: membrane (GO:0016020);; Molecular Function: oxidoreductase activity (GO:0016491);; Molecular Function: ATPase activity (GO:0016887);; Biological Process: response to chemic…	--	ABC transporter C family member 14 GN=F26K9.130 OS=Arabidopsis thaliana (Mouse-ear cress) PE=1 SV=1	Multidrug resistance-associated protein 4 isoform 3 [Theobroma cacao]
c54546.graph_c0	[LKJ]	--	Molecular Function: nucleic acid binding (GO:0003676);; Molecular Function: ATP binding (GO:0005524);; Cellular Component: nucleus (GO:0005634);; Molecular Function: ATP-dependent helicase activity (GO:0008026);;	K13181|0.0|rcu:RCOM_1598290|dead box ATP-dependent RNA helicase, putative	DEAD-box ATP-dependent RNA helicase 28 GN=RH28 OS=Arabidopsis thaliana (Mouse-ear cress) PE=2 SV=1	dead box ATP-dependent RNA helicase, putative [Ricinus communis]
c87700.graph_c0	--	--	--	--	--	PREDICTED: uncharacterized protein LOC100259671 [Vitis vinifera]
c57634.graph_c0	[CHR]	--	Cellular Component: cytosol (GO:0005829);; Biological Process: oxidative photosynthetic carbon pathway (GO:0009854);; Molecular Function: hydroxypyruvate reductase activity (GO:0016618);; Molecular Function: glyoxylate reductase (NADP) activity (GO:0030267);; Molecular Function: hydroxyphenylpyruvate reductase activity (GO:0047995);; Molecular Function: NAD binding (GO:0051287);; Biological Proce…	--	Hydroxyphenylpyruvate reductase GN=HPPR OS=Solenostemon scutellarioides (Coleus) PE=1 SV=2	PREDICTED: glyoxylate/hydroxypyruvate reductase A HPR2-like [Solanum lycopersicum]
c67896.graph_c0	[R]	General function prediction only	Cellular Component: integral component of membrane (GO:0016021);;	--	--	conserved hypothetical protein [Ricinus communis]
c72629.graph_c3	--	--	Cellular Component: plastid (GO:0009536);;	--	--	unnamed protein product [Vitis vinifera]
c57701.graph_c0	--	--	Cellular Component: plasma membrane (GO:0005886);; Biological Process: tryptophan catabolic process (GO:0006569);; Biological Process: indoleacetic acid biosynthetic process (GO:0009684);; Biological Process: response to nitrate (GO:0010167);; Biological Process: nitrate transport (GO:0015706);;	--	--	hypothetical protein VITISV_001347 [Vitis vinifera]
c67166.graph_c0	[GEPR]	--	Molecular Function: helicase activity (GO:0004386);; Molecular Function: sugar:hydrogen symporter activity (GO:0005351);; Molecular Function: galactose transmembrane transporter activity (GO:0005354);; Molecular Function: ATP binding (GO:0005524);; Cellular Component: plasma membrane (GO:0005886);; Biological Process: galactose transport (GO:0015757);; Cellular Component: integral component of me…	--	Sugar transport protein 14 GN=STP14 OS=Arabidopsis thaliana (Mouse-ear cress) PE=2 SV=2	hypothetical protein PRUPE_ppa004344mg [Prunus persica]
c71833.graph_c2	--	--	Cellular Component: extracellular region (GO:0005576);;	--	Formin-like protein 14 GN=FH14 OS=Arabidopsis thaliana (Mouse-ear cress) PE=3 SV=3	Uncharacterized protein isoform 1 [Theobroma cacao]
c68366.graph_c0	--	--	Cellular Component: plasma membrane (GO:0005886);; Biological Process: response to light stimulus (GO:0009416);; Cellular Component: chloroplast (GO:0009507);; Biological Process: response to hormone (GO:0009725);;	--	--	PREDICTED: uncharacterized membrane protein YLR241W-like [Vitis vinifera]
c46223.graph_c2	--	--	--	--	--	hypothetical protein [Cucumis melo subsp. melo]
c37186.graph_c0	--	--	--	--	Pentatricopeptide repeat-containing protein At3g12770 GN=PCMP-H43 OS=Arabidopsis thaliana (Mouse-ear cress) PE=2 SV=1	PREDICTED: pentatricopeptide repeat-containing protein At3g12770-like [Glycine max]
c48324.graph_c0	--	--	Molecular Function: binding (GO:0005488);; Biological Process: RNA modification (GO:0009451);; Cellular Component: intracellular membrane-bounded organelle (GO:0043231);; Cellular Component: cytoplasmic part (GO:0044444);;	--	Uncharacterized protein At3g15000, mitochondrial GN=At3g15000 OS=Arabidopsis thaliana (Mouse-ear cress) PE=1 SV=1	PREDICTED: uncharacterized protein At3g15000, mitochondrial-like [Solanum lycopersicum]
c49151.graph_c0	--	--	Cellular Component: plasma membrane (GO:0005886);; Biological Process: protein targeting to membrane (GO:0006612);; Biological Process: positive regulation of flavonoid biosynthetic process (GO:0009963);; Biological Process: regulation of plant-type hypersensitive response (GO:0010363);;	--	CYSTM1 family protein A GN=At2g41420 OS=Arabidopsis thaliana (Mouse-ear cress) PE=3 SV=1	conserved hypothetical protein [Ricinus communis]
c73377.graph_c0	--	--	--	--	--	hypothetical protein PRUPE_ppa026856mg [Prunus persica]
c81953.graph_c0	--	--	Cellular Component: plastid (GO:0009536);;	--	Uncharacterized mitochondrial protein AtMg00810 GN=AtMg00810 OS=Arabidopsis thaliana (Mouse-ear cress) PE=4 SV=1	hypothetical protein VITISV_025614 [Vitis vinifera]
c58592.graph_c0	--	--	--	--	Transcription factor bHLH137 GN=K3K7 OS=Arabidopsis thaliana (Mouse-ear cress) PE=2 SV=1	PREDICTED: transcription factor bHLH137 [Vitis vinifera]
c60202.graph_c0	--	--	Molecular Function: protein binding (GO:0005515);; Cellular Component: endoplasmic reticulum (GO:0005783);; Cellular Component: plasmodesma (GO:0009506);; Biological Process: intercellular transport (GO:0010496);; Biological Process: intracellular transport (GO:0046907);;	--	Protein At-4/1 GN=At4g26020 OS=Arabidopsis thaliana (Mouse-ear cress) PE=1 SV=1	PREDICTED: protein At-4/1-like [Vitis vinifera]
c29222.graph_c0	--	--	--	--	--	predicted protein [Populus trichocarpa]
c63819.graph_c0	--	--	Molecular Function: actin binding (GO:0003779);; Cellular Component: cytoplasm (GO:0005737);;	--	Formin-like protein 18 GN=FH18 OS=Arabidopsis thaliana (Mouse-ear cress) PE=2 SV=2	hypothetical protein PRUPE_ppa000320mg [Prunus persica]
c70927.graph_c0	--	--	--	--	--	PREDICTED: uncharacterized protein LOC100249059 [Vitis vinifera]
c92094.graph_c0	[V]	Defense mechanisms	Biological Process: drug transmembrane transport (GO:0006855);; Molecular Function: drug transmembrane transporter activity (GO:0015238);; Molecular Function: antiporter activity (GO:0015297);; Cellular Component: membrane (GO:0016020);;	--	MATE efflux family protein LAL5 GN=MDB19.3 OS=Arabidopsis thaliana (Mouse-ear cress) PE=2 SV=1	PREDICTED: MATE efflux family protein DTX1-like [Solanum lycopersicum]
c69142.graph_c0	[RTKL]	--	Molecular Function: calmodulin-dependent protein kinase activity (GO:0004683);; Molecular Function: ATP binding (GO:0005524);; Biological Process: protein phosphorylation (GO:0006468);; Biological Process: multicellular organismal development (GO:0007275);; Biological Process: response to water deprivation (GO:0009414);; Biological Process: stomatal movement (GO:0010118);; Biological Process: bas…	--	CBL-interacting serine/threonine-protein kinase 6 GN=At4g30960 OS=Arabidopsis thaliana (Mouse-ear cress) PE=1 SV=1	CBL-interacting serine/threonine-protein kinase, putative [Ricinus communis]
c66257.graph_c0	[O]	Posttranslational modification, protein turnover, chaperones	Molecular Function: ubiquitin-protein ligase activity (GO:0004842);; Biological Process: ubiquitin-dependent protein catabolic process (GO:0006511);; Biological Process: response to gibberellin (GO:0009739);; Biological Process: negative regulation of flower development (GO:0009910);; Biological Process: leaf morphogenesis (GO:0009965);; Biological Process: protein ubiquitination (GO:0016567);;	K10688|1e-114|vvi:100262599|hypothetical protein LOC100262599	Probable ubiquitin-conjugating enzyme E2 18 GN=UBC18 OS=Arabidopsis thaliana (Mouse-ear cress) PE=2 SV=1	PREDICTED: probable ubiquitin-conjugating enzyme E2 18 [Vitis vinifera]
c47665.graph_c0	--	--	--	--	--	hypothetical protein PRUPE_ppa025936mg, partial [Prunus persica]
c67015.graph_c1	[I]	Lipid transport and metabolism	Molecular Function: 3-hydroxyisobutyryl-CoA hydrolase activity (GO:0003860);; Biological Process: valine catabolic process (GO:0006574);; Biological Process: fatty acid beta-oxidation (GO:0006635);; Biological Process: response to cold (GO:0009409);; Cellular Component: chloroplast (GO:0009507);; Biological Process: response to auxin (GO:0009733);; Molecular Function: carotene beta-ring hydroxyla…	K05605|1e-158|vvi:100256133|hypothetical protein LOC100256133	3-hydroxyisobutyryl-CoA hydrolase 1 GN=CHY1 OS=Arabidopsis thaliana (Mouse-ear cress) PE=1 SV=1	PREDICTED: 3-hydroxyisobutyryl-CoA hydrolase 1 [Vitis vinifera]
c64914.graph_c1	[E]	Amino acid transport and metabolism	Biological Process: polyamine biosynthetic process (GO:0006596);; Biological Process: response to stress (GO:0006950);; Biological Process: response to abiotic stimulus (GO:0009628);; Molecular Function: carboxy-lyase activity (GO:0016831);;	K01583|5e-35|vvi:100233080|ADC	Arginine decarboxylase OS=Glycine max (Soybean) PE=2 SV=1	arginine decarboxylase [Camellia sinensis]
c66969.graph_c1	--	--	--	--	Putative nuclear matrix constituent protein 1-like protein GN=At5g65770 OS=Arabidopsis thaliana (Mouse-ear cress) PE=2 SV=1	unnamed protein product [Vitis vinifera]
c44098.graph_c1	--	--	Biological Process: carbohydrate metabolic process (GO:0005975);; Molecular Function: cellulase activity (GO:0008810);;	--	Endoglucanase 3 (Precursor) GN=CEL5 OS=Arabidopsis thaliana (Mouse-ear cress) PE=2 SV=2	Glycosyl hydrolase 9B1 isoform 2 [Theobroma cacao]
c86235.graph_c0	--	--	Cellular Component: chloroplast (GO:0009507);; Biological Process: gibberellin biosynthetic process (GO:0009686);; Biological Process: gibberellic acid mediated signaling pathway (GO:0009740);; Cellular Component: membrane (GO:0016020);; Cellular Component: cytoplasmic membrane-bounded vesicle (GO:0016023);;	--	--	conserved hypothetical protein [Ricinus communis]
c66270.graph_c0	--	--	Molecular Function: transporter activity (GO:0005215);; Cellular Component: intracellular (GO:0005622);; Biological Process: transport (GO:0006810);;	--	Patellin-6 GN=PATL6 OS=Arabidopsis thaliana (Mouse-ear cress) PE=2 SV=1	Sec14p-like phosphatidylinositol transfer family protein isoform 1 [Theobroma cacao]
c47006.graph_c0	--	--	--	--	--	hypothetical protein VITISV_038452 [Vitis vinifera]
c88845.graph_c0	--	--	Biological Process: cellular process (GO:0009987);; Molecular Function: kinase activity (GO:0016301);; Biological Process: response to stimulus (GO:0050896);;	--	Cysteine-rich repeat secretory protein 1 (Precursor) GN=CRRSP1 OS=Arabidopsis thaliana (Mouse-ear cress) PE=2 SV=3	Cysteine-rich receptor-like protein kinase [Medicago truncatula]
c75853.graph_c0	--	--	--	--	--	conserved hypothetical protein [Ricinus communis]
c13593.graph_c0	--	--	Molecular Function: transferase activity (GO:0016740);;	--	--	Glycosyltransferase family 61 protein [Theobroma cacao]
c46293.graph_c1	[GER]	--	Cellular Component: membrane (GO:0016020);;	--	--	predicted protein [Populus trichocarpa]
c61571.graph_c0	[S]	Function unknown	Molecular Function: structural constituent of cytoskeleton (GO:0005200);; Molecular Function: protein binding (GO:0005515);; Cellular Component: nucleus (GO:0005634);; Cellular Component: cytosol (GO:0005829);; Biological Process: gluconeogenesis (GO:0006094);; Biological Process: protein folding (GO:0006457);; Biological Process: calcium ion transport (GO:0006816);; Biological Process: water tra…	K13989|1e-135|vvi:100250894|hypothetical protein LOC100250894	Derlin-1 GN=DER1 OS=Arabidopsis thaliana (Mouse-ear cress) PE=2 SV=1	hypothetical protein PRUPE_ppa010620mg [Prunus persica]
c62993.graph_c1	[RTKL]	--	Molecular Function: protein serine/threonine kinase activity (GO:0004674);; Molecular Function: protein tyrosine kinase activity (GO:0004713);; Molecular Function: ATP binding (GO:0005524);; Cellular Component: plasma membrane (GO:0005886);; Biological Process: protein phosphorylation (GO:0006468);; Biological Process: transmembrane receptor protein tyrosine kinase signaling pathway (GO:0007169);…	--	Probable inactive receptor kinase At5g58300 (Precursor) GN=At5g58300 OS=Arabidopsis thaliana (Mouse-ear cress) PE=1 SV=1	Leucine-rich repeat protein kinase family protein [Theobroma cacao]
c33455.graph_c0	--	--	Biological Process: post-embryonic development (GO:0009791);; Biological Process: single-organism developmental process (GO:0044767);; Biological Process: reproductive structure development (GO:0048608);; Biological Process: response to stimulus (GO:0050896);;	--	--	predicted protein [Populus trichocarpa]
c20459.graph_c0	--	--	Molecular Function: transferase activity, transferring phosphorus-containing groups (GO:0016772);; Molecular Function: organic cyclic compound binding (GO:0097159);; Molecular Function: heterocyclic compound binding (GO:1901363);;	--	--	Uncharacterized protein TCM_031450 [Theobroma cacao]
c76980.graph_c0	--	--	Cellular Component: intracellular (GO:0005622);; Molecular Function: zinc ion binding (GO:0008270);;	--	--	PREDICTED: uncharacterized protein LOC100852507 [Vitis vinifera]
c57366.graph_c1	--	--	--	--	Probable disease resistance protein At1g61310 GN=At1g61310 OS=Arabidopsis thaliana (Mouse-ear cress) PE=2 SV=1	nucleotide-binding site leucine-rich repeat protein, partial [Rhododendron hyperythrum]
c71648.graph_c0	--	--	Cellular Component: plasma membrane (GO:0005886);; Biological Process: cytoskeleton organization (GO:0007010);; Molecular Function: microtubule binding (GO:0008017);; Biological Process: plant-type cell wall biogenesis (GO:0009832);; Cellular Component: cortical microtubule, transverse to long axis (GO:0010005);; Biological Process: xylem and phloem pattern formation (GO:0010051);;	--	Microtubule-associated protein 70-2 GN=P0487D09.19-1 OS=Oryza sativa subsp. japonica (Rice) PE=2 SV=1	PREDICTED: microtubule-associated protein 70-2 [Vitis vinifera]
c62540.graph_c0	--	--	--	--	Endonuclease OS=Nicotiana tabacum (Common tobacco) PE=2 SV=1	Uncharacterized protein isoform 1 [Theobroma cacao]
c69112.graph_c0	--	--	Cellular Component: ubiquitin ligase complex (GO:0000151);; Molecular Function: ubiquitin-protein ligase activity (GO:0004842);; Cellular Component: nucleus (GO:0005634);; Cellular Component: chloroplast (GO:0009507);; Biological Process: protein ubiquitination (GO:0016567);;	--	U-box domain-containing protein 6 GN=PUB6 OS=Arabidopsis thaliana (Mouse-ear cress) PE=2 SV=2	hypothetical protein PRUPE_ppa001707mg [Prunus persica]
c60411.graph_c2	[O]	Posttranslational modification, protein turnover, chaperones	Molecular Function: structural constituent of ribosome (GO:0003735);; Cellular Component: cell wall (GO:0005618);; Cellular Component: nucleolus (GO:0005730);; Cellular Component: vacuolar membrane (GO:0005774);; Cellular Component: Golgi apparatus (GO:0005794);; Cellular Component: plasma membrane (GO:0005886);; Biological Process: chromatin silencing (GO:0006342);; Biological Process: translati…	--	Ubiquitin OS=Avena sativa (Oat) PE=1 SV=1	unknown [Medicago sativa]
c27200.graph_c0	--	--	Cellular Component: mitochondrion (GO:0005739);; Molecular Function: monocarboxylic acid transmembrane transporter activity (GO:0008028);; Cellular Component: chloroplast envelope (GO:0009941);; Molecular Function: antiporter activity (GO:0015297);; Molecular Function: organophosphate ester transmembrane transporter activity (GO:0015605);; Biological Process: monocarboxylic acid transport (GO:001…	--	Phosphoenolpyruvate/phosphate translocator 1, chloroplastic (Precursor) GN=F19N2.40 OS=Arabidopsis thaliana (Mouse-ear cress) PE=1 SV=1	PREDICTED: phosphoenolpyruvate/phosphate translocator 2, chloroplastic-like [Solanum lycopersicum]
c2924.graph_c0	--	--	--	--	Putative ribonuclease H protein At1g65750 GN=At1g65750 OS=Arabidopsis thaliana (Mouse-ear cress) PE=3 SV=1	hypothetical protein VITISV_029782 [Vitis vinifera]
c69056.graph_c0	--	--	Cellular Component: mitochondrion (GO:0005739);; Cellular Component: chloroplast (GO:0009507);; Biological Process: root development (GO:0048364);; Biological Process: shoot system development (GO:0048367);;	--	--	PREDICTED: uncharacterized protein LOC100260706 [Vitis vinifera]
c32626.graph_c0	--	--	Cellular Component: nucleus (GO:0005634);; Biological Process: xylem development (GO:0010089);; Biological Process: cell wall macromolecule metabolic process (GO:0044036);;	--	--	predicted protein [Populus trichocarpa]
c36652.graph_c0	--	--	Molecular Function: nucleotide binding (GO:0000166);; Cellular Component: cytosol (GO:0005829);; Cellular Component: plasma membrane (GO:0005886);; Molecular Function: dTDP-4-dehydrorhamnose 3,5-epimerase activity (GO:0008830);; Molecular Function: dTDP-4-dehydrorhamnose reductase activity (GO:0008831);; Cellular Component: plasmodesma (GO:0009506);; Cellular Component: plastid (GO:0009536);; Bio…	K12451|7e-87|rcu:RCOM_1683000|NAD dependent epimerase/dehydratase, putative	Probable rhamnose biosynthetic enzyme 1 GN=RHM1 OS=Arabidopsis thaliana (Mouse-ear cress) PE=1 SV=1	NAD dependent epimerase/dehydratase, putative [Ricinus communis]
c84424.graph_c0	--	--	--	--	--	hypothetical protein PRUPE_ppa017305mg [Prunus persica]
c65402.graph_c0	--	--	Cellular Component: integral component of membrane (GO:0016021);;	--	--	PREDICTED: transmembrane protein 136 [Vitis vinifera]
c72801.graph_c1	[GO]	--	--	--	Probable apyrase 6 GN=APY6 OS=Arabidopsis thaliana (Mouse-ear cress) PE=2 SV=2	PREDICTED: nucleoside-triphosphatase-like [Vitis vinifera]
c52676.graph_c2	[C]	Energy production and conversion	Molecular Function: retinal dehydrogenase activity (GO:0001758);; Molecular Function: 3-chloroallyl aldehyde dehydrogenase activity (GO:0004028);; Molecular Function: aldehyde dehydrogenase (NAD) activity (GO:0004029);; Molecular Function: ATP binding (GO:0005524);; Cellular Component: mitochondrion (GO:0005739);; Cellular Component: chloroplast (GO:0009507);; Biological Process: response to cadm…	K00128|3e-59|vvi:100262043|hypothetical protein LOC100262043	Aldehyde dehydrogenase family 2 member B7, mitochondrial (Precursor) OS=Arabidopsis thaliana (Mouse-ear cress) PE=2 SV=2	hypothetical protein PRUPE_ppa004036mg [Prunus persica]
c31410.graph_c0	--	--	Molecular Function: RNA binding (GO:0003723);; Molecular Function: RNA-directed DNA polymerase activity (GO:0003964);; Molecular Function: RNA-DNA hybrid ribonuclease activity (GO:0004523);; Biological Process: RNA-dependent DNA replication (GO:0006278);; Biological Process: DNA integration (GO:0015074);;	--	--	GagPol3 [Arabidopsis lyrata subsp. lyrata]
c50893.graph_c0	--	--	Biological Process: maltose metabolic process (GO:0000023);; Biological Process: rRNA processing (GO:0006364);; Cellular Component: PSII associated light-harvesting complex II (GO:0009517);; Cellular Component: photosystem II (GO:0009523);; Biological Process: thylakoid membrane organization (GO:0010027);; Biological Process: stomatal complex morphogenesis (GO:0010103);; Biological Process: nonph…	K03542|6e-21|vvi:100245393|hypothetical protein LOC100245393	Photosystem II 22 kDa protein, chloroplastic (Precursor) GN=PSBS OS=Spinacia oleracea (Spinach) PE=1 SV=1	Photosystem II chlorophyll-binding protein PsbS [Arabidopsis thaliana]
c71334.graph_c1	--	--	Biological Process: fatty acid biosynthetic process (GO:0006633);; Biological Process: response to osmotic stress (GO:0006970);; Biological Process: response to cold (GO:0009409);; Biological Process: response to light stimulus (GO:0009416);; Biological Process: response to wounding (GO:0009611);; Molecular Function: fatty acid elongase activity (GO:0009922);; Biological Process: suberin biosynth…	--	3-ketoacyl-CoA synthase 11 GN=KCS11 OS=Arabidopsis thaliana (Mouse-ear cress) PE=2 SV=1	PREDICTED: 3-ketoacyl-CoA synthase 11 [Vitis vinifera]
c73722.graph_c2	--	--	--	--	--	hypothetical protein VITISV_004736 [Vitis vinifera]
c88855.graph_c0	--	--	Cellular Component: plasma membrane (GO:0005886);; Cellular Component: plant-type cell wall (GO:0009505);; Cellular Component: apoplast (GO:0048046);; Biological Process: recognition of pollen (GO:0048544);;	--	Epidermis-specific secreted glycoprotein EP1 (Precursor) GN=EP1 OS=Daucus carota (Carrot) PE=1 SV=1	Epidermis-specific secreted glycoprotein EP1 precursor, putative [Ricinus communis]
c37250.graph_c0	--	--	Molecular Function: nucleic acid binding (GO:0003676);; Molecular Function: nuclease activity (GO:0004518);; Molecular Function: peptidase activity (GO:0008233);; Molecular Function: zinc ion binding (GO:0008270);; Biological Process: DNA integration (GO:0015074);; Molecular Function: nucleotidyltransferase activity (GO:0016779);; Biological Process: protein metabolic process (GO:0019538);;	--	Endonuclease OS=Nicotiana tabacum (Common tobacco) PE=2 SV=1	pol polyprotein [Citrus x paradisi]
c78520.graph_c0	--	--	Molecular Function: nucleotide binding (GO:0000166);; Cellular Component: peroxisome (GO:0005777);; Molecular Function: oxidoreductase activity (GO:0016491);; Biological Process: oxidation-reduction process (GO:0055114);;	--	--	PREDICTED: 7-alpha-hydroxysteroid dehydrogenase [Vitis vinifera]
c55994.graph_c1	--	--	Molecular Function: nucleotide binding (GO:0000166);; Biological Process: pentose-phosphate shunt (GO:0006098);; Biological Process: rRNA processing (GO:0006364);; Biological Process: unsaturated fatty acid biosynthetic process (GO:0006636);; Biological Process: aromatic amino acid family biosynthetic process (GO:0009073);; Cellular Component: chloroplast thylakoid (GO:0009534);; Cellular Compone…	--	Divinyl chlorophyllide a 8-vinyl-reductase, chloroplastic (Precursor) GN=DVR OS=Cucumis sativus (Cucumber) PE=1 SV=1	conserved hypothetical protein [Ricinus communis]
c29988.graph_c0	[Q]	Secondary metabolites biosynthesis, transport and catabolism	Molecular Function: iron ion binding (GO:0005506);; Molecular Function: electron carrier activity (GO:0009055);; Molecular Function: heme binding (GO:0020037);; Molecular Function: flavonoid 3',5'-hydroxylase activity (GO:0033772);; Biological Process: oxidation-reduction process (GO:0055114);;	--	Cytochrome P450 78A5 GN=F21F23.15 OS=Arabidopsis thaliana (Mouse-ear cress) PE=2 SV=1	PREDICTED: cytochrome P450 78A3-like [Cucumis sativus]
c38813.graph_c0	--	--	--	--	--	PREDICTED: protein LURP-one-related 5-like [Vitis vinifera]
c58904.graph_c0	[KAD]	--	Molecular Function: DNA binding (GO:0003677);; Molecular Function: chromatin binding (GO:0003682);;	K09422|1e-141|vvi:100259031|hypothetical protein LOC100259031	Protein ODORANT1 GN=ODO1 OS=Petunia hybrida (Petunia) PE=2 SV=1	PREDICTED: protein ODORANT1 [Vitis vinifera]
c35147.graph_c1	--	--	Cellular Component: chloroplast (GO:0009507);;	--	Uncharacterized protein ycf33 GN=ycf33 OS=Pyropia yezoensis (Red alga) PE=3 SV=1	Uncharacterized protein TCM_030411 [Theobroma cacao]
c64441.graph_c0	[V]	Defense mechanisms	Molecular Function: ATP binding (GO:0005524);; Cellular Component: plasma membrane (GO:0005886);; Biological Process: ATP catabolic process (GO:0006200);; Molecular Function: ATPase activity (GO:0016887);;	--	ABC transporter G family member 22 GN=F15M7.6 OS=Arabidopsis thaliana (Mouse-ear cress) PE=1 SV=1	White-brown-complex ABC transporter family [Theobroma cacao]
c52137.graph_c0	--	--	--	--	B2 protein OS=Daucus carota (Carrot) PE=2 SV=1	CPRD48 [Vigna unguiculata]
c75306.graph_c0	--	--	Cellular Component: cytosol (GO:0005829);; Biological Process: one-carbon metabolic process (GO:0006730);; Biological Process: cellular response to sulfate starvation (GO:0009970);; Molecular Function: transferase activity (GO:0016740);; Molecular Function: methionine gamma-lyase activity (GO:0018826);; Biological Process: methionine catabolic process via 2-oxobutanoate (GO:0019458);; Biological …	K01761|1e-12|pop:POPTR_709036|methionine gamma-lyase (EC:4.4.1.11)	Methionine gamma-lyase GN=MGL OS=Arabidopsis thaliana (Mouse-ear cress) PE=1 SV=1	Methionine gamma-lyase [Theobroma cacao]
c31281.graph_c0	[IQR]	--	Molecular Function: nucleotide binding (GO:0000166);; Molecular Function: protochlorophyllide reductase activity (GO:0016630);; Biological Process: oxidation-reduction process (GO:0055114);;	--	Short-chain dehydrogenase TIC 32, chloroplastic GN=TIC32 OS=Arabidopsis thaliana (Mouse-ear cress) PE=2 SV=1	hypothetical protein PRUPE_ppa007847mg [Prunus persica]
c35101.graph_c1	--	--	Molecular Function: catalytic activity (GO:0003824);; Biological Process: metabolic process (GO:0008152);;	--	--	PREDICTED: uncharacterized protein LOC100783035 [Glycine max]
c79710.graph_c0	--	--	--	--	--	PREDICTED: uncharacterized protein LOC100255300 [Vitis vinifera]
c71484.graph_c2	--	--	--	--	--	PREDICTED: uncharacterized protein LOC100248230 isoform 3 [Vitis vinifera]
c68751.graph_c1	--	--	--	--	--	PREDICTED: uncharacterized protein LOC100243242 [Vitis vinifera]
c33638.graph_c0	--	--	--	--	--	unnamed protein product [Vitis vinifera]
c16214.graph_c0	--	--	Molecular Function: monooxygenase activity (GO:0004497);; Molecular Function: iron ion binding (GO:0005506);; Molecular Function: electron carrier activity (GO:0009055);; Molecular Function: oxidoreductase activity, acting on paired donors, with incorporation or reduction of molecular oxygen (GO:0016705);; Molecular Function: heme binding (GO:0020037);; Biological Process: oxidation-reduction pro…	--	Geraniol 8-hydroxylase GN=CYP76B10 OS=Swertia mussotii (Felwort) PE=1 SV=1	PREDICTED: LOW QUALITY PROTEIN: 7-ethoxycoumarin O-deethylase-like [Vitis vinifera]
c64781.graph_c0	[RTKL]	--	Molecular Function: protein serine/threonine kinase activity (GO:0004674);; Molecular Function: ATP binding (GO:0005524);; Cellular Component: nucleus (GO:0005634);; Biological Process: protein phosphorylation (GO:0006468);;	--	--	PREDICTED: mitotic checkpoint serine/threonine-protein kinase BUB1-like [Vitis vinifera]
c61590.graph_c0	--	--	Molecular Function: metal ion binding (GO:0046872);;	--	Zinc finger CCCH domain-containing protein 23 GN=At2g25900 OS=Arabidopsis thaliana (Mouse-ear cress) PE=2 SV=1	PREDICTED: zinc finger CCCH domain-containing protein 49-like [Vitis vinifera]
c68178.graph_c0	--	--	Molecular Function: sequence-specific DNA binding transcription factor activity (GO:0003700);; Cellular Component: nucleus (GO:0005634);; Biological Process: regulation of transcription, DNA-templated (GO:0006355);; Biological Process: response to heat (GO:0009408);; Molecular Function: sequence-specific DNA binding (GO:0043565);;	--	Heat shock factor protein HSF8 GN=HSF8 OS=Solanum peruvianum (Peruvian tomato) PE=2 SV=1	RecName: Full=Heat shock factor protein HSF8; AltName: Full=Heat shock transcription factor 8; Short=HSTF 8; AltName: Full=Heat stress transcription factor
c73987.graph_c0	[L]	Replication, recombination and repair	Biological Process: microtubule cytoskeleton organization (GO:0000226);; Biological Process: cytokinesis by cell plate formation (GO:0000911);; Molecular Function: RNA binding (GO:0003723);; Molecular Function: ATP-dependent RNA helicase activity (GO:0004004);; Molecular Function: ATP binding (GO:0005524);; Cellular Component: nucleus (GO:0005634);; Cellular Component: mitochondrion (GO:0005739);…	K12818|0.0|vvi:100241659|hypothetical protein LOC100241659	Probable pre-mRNA-splicing factor ATP-dependent RNA helicase GN=At3g26560 OS=Arabidopsis thaliana (Mouse-ear cress) PE=1 SV=2	PREDICTED: probable pre-mRNA-splicing factor ATP-dependent RNA helicase-like isoform 2 [Vitis vinifera]
c70410.graph_c0	[G]	Carbohydrate transport and metabolism	--	--	Pollen-specific leucine-rich repeat extensin-like protein 3 (Precursor) GN=PEX3 OS=Arabidopsis thaliana (Mouse-ear cress) PE=2 SV=1	hypothetical protein VITISV_035181 [Vitis vinifera]
c50740.graph_c0	--	--	--	--	Endonuclease OS=Nicotiana tabacum (Common tobacco) PE=2 SV=1	polyprotein-like [Solanum chilense]
c28302.graph_c0	--	--	Cellular Component: nucleus (GO:0005634);; Biological Process: ubiquitin-dependent protein catabolic process (GO:0006511);; Molecular Function: zinc ion binding (GO:0008270);;	--	--	PREDICTED: uncharacterized protein LOC100246609 [Vitis vinifera]
c72911.graph_c1	--	--	--	--	F-box/kelch-repeat protein At1g57790 GN=At1g57790 OS=Arabidopsis thaliana (Mouse-ear cress) PE=2 SV=1	Uncharacterized protein TCM_030892 [Theobroma cacao]
c61651.graph_c0	--	--	Biological Process: aging (GO:0007568);; Cellular Component: chloroplast (GO:0009507);; Cellular Component: integral component of membrane (GO:0016021);;	--	Tetraspanin-2 GN=TET2 OS=Arabidopsis thaliana (Mouse-ear cress) PE=2 SV=1	PREDICTED: uncharacterized protein LOC101204213 [Cucumis sativus]
c61965.graph_c0	--	--	Biological Process: transition metal ion transport (GO:0000041);; Biological Process: phosphorelay signal transduction system (GO:0000160);; Cellular Component: nucleus (GO:0005634);; Cellular Component: cytoplasm (GO:0005737);; Biological Process: embryo sac development (GO:0009553);; Molecular Function: histidine phosphotransfer kinase activity (GO:0009927);; Biological Process: regulation of s…	K14490|3e-12|rcu:RCOM_1429810|Histidine-containing phosphotransfer protein, putative (EC:1.3.1.74)	Histidine-containing phosphotransfer protein 1 GN=MIL23.8 OS=Arabidopsis thaliana (Mouse-ear cress) PE=1 SV=1	Histidine-containing phosphotransfer protein, putative [Ricinus communis]
c68438.graph_c0	--	--	Cellular Component: membrane (GO:0016020);;	--	--	hypothetical protein PRUPE_ppa014023mg [Prunus persica]
c90421.graph_c0	--	--	--	--	--	hypothetical protein VITISV_002860 [Vitis vinifera]
c50149.graph_c0	--	--	Molecular Function: metal ion binding (GO:0046872);;	--	Probable protein S-acyltransferase 4 GN=PAT04 OS=Arabidopsis thaliana (Mouse-ear cress) PE=2 SV=1	PREDICTED: probable S-acyltransferase At5g05070-like [Solanum lycopersicum]
c68409.graph_c0	--	--	Cellular Component: intracellular (GO:0005622);;	--	--	PREDICTED: uncharacterized protein LOC101246472 [Solanum lycopersicum]
c77352.graph_c0	--	--	Molecular Function: copper ion binding (GO:0005507);; Biological Process: lignin catabolic process (GO:0046274);; Cellular Component: apoplast (GO:0048046);; Molecular Function: hydroquinone:oxygen oxidoreductase activity (GO:0052716);; Biological Process: oxidation-reduction process (GO:0055114);;	--	Laccase-12/13 (Precursor) GN=OJ1362_D02.10 OS=Oryza sativa subsp. japonica (Rice) PE=2 SV=1	PREDICTED: laccase-14 [Vitis vinifera]
c73774.graph_c1	--	--	Cellular Component: endosome (GO:0005768);; Cellular Component: vacuolar membrane (GO:0005774);; Cellular Component: Golgi apparatus (GO:0005794);; Cellular Component: trans-Golgi network (GO:0005802);; Biological Process: transport (GO:0006810);; Cellular Component: plant-type cell wall (GO:0009505);; Cellular Component: plasmodesma (GO:0009506);; Cellular Component: integral component of membra…	--	--	PREDICTED: putative phagocytic receptor 1b-like [Solanum lycopersicum]
c66720.graph_c0	--	--	Cellular Component: intracellular membrane-bounded organelle (GO:0043231);; Cellular Component: cytoplasmic part (GO:0044444);;	--	--	hypothetical protein [Cucumis melo subsp. melo]
c70217.graph_c2	--	--	Biological Process: amino acid transport (GO:0006865);; Cellular Component: integral component of membrane (GO:0016021);;	--	Probable amino acid permease 7 GN=AAP7 OS=Arabidopsis thaliana (Mouse-ear cress) PE=1 SV=1	PREDICTED: probable amino acid permease 7 [Vitis vinifera]
c92156.graph_c0	[R]	General function prediction only	Molecular Function: GTPase activity (GO:0003924);; Molecular Function: GTP binding (GO:0005525);; Cellular Component: nucleus (GO:0005634);; Biological Process: GTP catabolic process (GO:0006184);; Biological Process: rRNA processing (GO:0006364);; Biological Process: intracellular protein transport (GO:0006886);; Biological Process: nucleocytoplasmic transport (GO:0006913);; Biological Process: …	K07936|3e-45|sbi:SORBI_10g023370|hypothetical protein	GTP-binding nuclear protein Ran-2 OS=Oryza sativa subsp. japonica (Rice) PE=2 SV=1	GTP-binding protein (Ran) [Neurospora crassa]
c63511.graph_c0	--	--	--	--	Transcriptional activator DEMETER GN=T32M21.160/T32M21.170/T32M21.180 OS=Arabidopsis thaliana (Mouse-ear cress) PE=1 SV=2	unnamed protein product [Vitis vinifera]
c31351.graph_c0	--	--	Cellular Component: mitochondrion (GO:0005739);;	--	Putative pentatricopeptide repeat-containing protein At3g28640 GN=PCMP-E79 OS=Arabidopsis thaliana (Mouse-ear cress) PE=3 SV=1	PREDICTED: pentatricopeptide repeat-containing protein At2g29760, chloroplastic [Vitis vinifera]
c84515.graph_c0	--	--	Cellular Component: cytoplasm (GO:0005737);; Biological Process: actin filament polymerization (GO:0030041);; Biological Process: seed development (GO:0048316);;	--	Formin-like protein 5 GN=MRB17.15 OS=Arabidopsis thaliana (Mouse-ear cress) PE=2 SV=2	unnamed protein product [Vitis vinifera]
c63050.graph_c0	[O]	Posttranslational modification, protein turnover, chaperones	Cellular Component: intracellular organelle (GO:0043229);;	K03347|2e-63|vvi:100233054|CUL1	Cullin-1 GN=CUL1 OS=Arabidopsis thaliana (Mouse-ear cress) PE=1 SV=1	PREDICTED: cullin-1-like isoform 1 [Solanum lycopersicum]
c69581.graph_c0	--	--	Biological Process: nuclear-transcribed mRNA catabolic process (GO:0000956);; Molecular Function: ATP-dependent peptidase activity (GO:0004176);; Biological Process: proteolysis (GO:0006508);;	K11793|2e-21|pop:POPTR_825668|hypothetical protein	Probable 26S proteasome non-ATPase regulatory subunit 3 GN=21D7 OS=Daucus carota (Carrot) PE=1 SV=2	hypothetical protein PRUPE_ppa003906mg [Prunus persica]
c75556.graph_c0	[C]	Energy production and conversion	Cellular Component: membrane (GO:0016020);;	K03878|3e-93|ota:OstapMp29|nad1, ndhA	NADH-ubiquinone oxidoreductase chain 1 GN=ND1 OS=Cyanidium caldarium PE=3 SV=1	RecName: Full=NADH-ubiquinone oxidoreductase chain 1; AltName: Full=NADH dehydrogenase subunit 1
c60778.graph_c0	--	--	Molecular Function: nucleic acid binding (GO:0003676);; Biological Process: DNA integration (GO:0015074);; Molecular Function: purine ribonucleoside binding (GO:0032550);; Molecular Function: adenyl ribonucleotide binding (GO:0032559);; Molecular Function: anion binding (GO:0043168);;	--	Uncharacterized mitochondrial protein AtMg00820 GN=AtMg00820 OS=Arabidopsis thaliana (Mouse-ear cress) PE=4 SV=1	gag-pol polyprotein [Populus deltoides]
c58359.graph_c0	--	--	--	--	--	PREDICTED: uncharacterized protein LOC100253802 [Vitis vinifera]
c68251.graph_c1	--	--	Biological Process: response to stress (GO:0006950);; Cellular Component: chloroplast (GO:0009507);; Biological Process: cellular process (GO:0009987);; Cellular Component: intracellular non-membrane-bounded organelle (GO:0043232);; Cellular Component: plastid part (GO:0044435);; Biological Process: regulation of biological process (GO:0050789);; Biological Process: organic substance metabolic pr…	--	HMG-Y-related protein A OS=Glycine max (Soybean) PE=2 SV=1	PREDICTED: uncharacterized protein LOC100853898 [Vitis vinifera]
c64230.graph_c3	--	--	--	--	--	PREDICTED: homeobox protein ATH1 [Vitis vinifera]
c52862.graph_c0	[T]	Signal transduction mechanisms	--	--	--	hypothetical protein VITISV_015722 [Vitis vinifera]
c58750.graph_c0	--	--	Molecular Function: hydrolase activity (GO:0016787);;	--	--	hypothetical protein TRIVIDRAFT_90003 [Trichoderma virens Gv29-8]
c66930.graph_c0	[C]	Energy production and conversion	Molecular Function: glycerol-3-phosphate dehydrogenase [NAD+] activity (GO:0004367);; Biological Process: carbohydrate metabolic process (GO:0005975);; Biological Process: glycerophospholipid metabolic process (GO:0006650);; Biological Process: phospholipid biosynthetic process (GO:0008654);; Cellular Component: glycerol-3-phosphate dehydrogenase complex (GO:0009331);; Biological Process: systemi…	--	Glycerol-3-phosphate dehydrogenase [NAD(+)] 2, chloroplastic (Precursor) GN=GLY1 OS=Arabidopsis thaliana (Mouse-ear cress) PE=1 SV=1	PREDICTED: glycerol-3-phosphate dehydrogenase [NAD(P)+]-like [Vitis vinifera]
c51417.graph_c0	--	--	Molecular Function: transferase activity, transferring phosphorus-containing groups (GO:0016772);; Molecular Function: purine ribonucleoside binding (GO:0032550);; Molecular Function: adenyl ribonucleotide binding (GO:0032559);; Molecular Function: anion binding (GO:0043168);; Biological Process: primary metabolic process (GO:0044238);; Biological Process: cellular macromolecule metabolic process…	--	Endonuclease OS=Nicotiana tabacum (Common tobacco) PE=2 SV=1	hypothetical protein VITISV_013001 [Vitis vinifera]
c84765.graph_c0	--	--	Biological Process: mRNA splicing, via spliceosome (GO:0000398);; Biological Process: nuclear-transcribed mRNA catabolic process (GO:0000956);; Cellular Component: spliceosomal complex (GO:0005681);; Cellular Component: nucleolus (GO:0005730);; Biological Process: N-terminal protein myristoylation (GO:0006499);; Biological Process: response to salt stress (GO:0009651);; Biological Process: respon…	K06063|2e-30|vcn:VOLCADRAFT_69109|hypothetical protein	--	collinsiaVII-like protein, partial [Collinsia rattanii]
c67371.graph_c0	[G]	Carbohydrate transport and metabolism	Molecular Function: hydrolase activity, hydrolyzing O-glycosyl compounds (GO:0004553);; Biological Process: metabolic process (GO:0008152);;	--	Beta-glucosidase 11 (Precursor) GN=BGLU11 OS=Arabidopsis thaliana (Mouse-ear cress) PE=2 SV=2	unnamed protein product [Vitis vinifera]
c34667.graph_c0	--	--	--	--	--	hypothetical protein NitaMp027 [Nicotiana tabacum]
c84141.graph_c0	--	--	Cellular Component: mitochondrion (GO:0005739);;	--	Pentatricopeptide repeat-containing protein At4g39530 GN=PCMP-E52 OS=Arabidopsis thaliana (Mouse-ear cress) PE=1 SV=1	hypothetical protein VITISV_038220 [Vitis vinifera]
c31855.graph_c0	--	--	Molecular Function: hydrolase activity, acting on ester bonds (GO:0016788);;	--	Acetylajmalan esterase (Precursor) GN=AAE OS=Rauvolfia serpentina (Serpentwood) PE=1 SV=1	SGNH hydrolase-type esterase superfamily protein, putative [Theobroma cacao]
c28862.graph_c0	--	--	--	--	Formin-like protein 20 GN=MBK20.20/MBK20.21 OS=Arabidopsis thaliana (Mouse-ear cress) PE=2 SV=3	PREDICTED: formin-like protein 20-like [Solanum lycopersicum]
c88838.graph_c0	--	--	--	--	--	F-box and associated interaction domains-containing protein, putative isoform 1 [Theobroma cacao]
c33851.graph_c0	--	--	Molecular Function: catalytic activity (GO:0003824);; Cellular Component: mitochondrial respiratory chain complex I (GO:0005747);; Biological Process: glycolysis (GO:0006096);; Biological Process: ubiquitin-dependent protein catabolic process (GO:0006511);; Biological Process: aerobic respiration (GO:0009060);; Biological Process: photorespiration (GO:0009853);; Biological Process: response to ca…	K03950|9e-67|sbi:SORBI_03g018290|hypothetical protein	NADH dehydrogenase [ubiquinone] 1 alpha subcomplex subunit 6 GN=At3g12260 OS=Arabidopsis thaliana (Mouse-ear cress) PE=2 SV=1	LYR family of Fe/S cluster biogenesis protein [Theobroma cacao]
c66850.graph_c0	[O]	Posttranslational modification, protein turnover, chaperones	Biological Process: mitotic G2 phase (GO:0000085);; Cellular Component: nucleus (GO:0005634);; Cellular Component: cytosol (GO:0005829);; Cellular Component: plasma membrane (GO:0005886);; Biological Process: fatty acid beta-oxidation (GO:0006635);; Biological Process: ER to Golgi vesicle-mediated transport (GO:0006888);; Cellular Component: proteasome regulatory particle, lid subcomplex (GO:0008…	K03037|0.0|vvi:100258219|hypothetical protein LOC100258219	26S proteasome non-ATPase regulatory subunit 6 homolog GN=RPN7 OS=Arabidopsis thaliana (Mouse-ear cress) PE=1 SV=1	26S proteasome non-ATPase regulatory subunit [Cucumis melo subsp. melo]
c30554.graph_c0	--	--	Biological Process: mRNA splicing, via spliceosome (GO:0000398);; Molecular Function: DNA binding (GO:0003677);; Molecular Function: sequence-specific DNA binding transcription factor activity (GO:0003700);; Molecular Function: protein binding (GO:0005515);; Cellular Component: nucleolus (GO:0005730);; Cellular Component: cytosol (GO:0005829);; Biological Process: regulation of mitotic cell cycle…	--	Serrate RNA effector molecule GN=SE OS=Arabidopsis thaliana (Mouse-ear cress) PE=1 SV=2	unnamed protein product [Vitis vinifera]
c51782.graph_c0	--	--	--	--	--	hypothetical protein PRUPE_ppb014378mg [Prunus persica]
c69330.graph_c0	--	--	Cellular Component: nucleus (GO:0005634);; Molecular Function: hydrolase activity (GO:0016787);;	K10744|1e-134|vvi:100268103|hypothetical protein LOC100268103	Reticulon-like protein B9 GN=RTNLB9 OS=Arabidopsis thaliana (Mouse-ear cress) PE=2 SV=1	PREDICTED: ribonuclease H2 subunit B-like [Solanum lycopersicum]
c66111.graph_c0	--	--	Cellular Component: mitochondrial inner membrane (GO:0005743);; Biological Process: mitochondrial transport (GO:0006839);; Cellular Component: integral component of membrane (GO:0016021);; Cellular Component: chloroplast membrane (GO:0031969);; Biological Process: NAD transport (GO:0043132);; Molecular Function: NAD transporter activity (GO:0051724);; Biological Process: transmembrane transport (…	--	Nicotinamide adenine dinucleotide transporter 1, chloroplastic GN=T30B22.21 OS=Arabidopsis thaliana (Mouse-ear cress) PE=1 SV=2	PREDICTED: mitochondrial nicotinamide adenine dinucleotide transporter 1 isoform 1 [Vitis vinifera]
c53556.graph_c0	--	--	--	--	DEAD-box ATP-dependent RNA helicase 42 GN=RH42 OS=Arabidopsis thaliana (Mouse-ear cress) PE=1 SV=2	hypothetical protein CMQ_6480 [Grosmannia clavigera kw1407]
c4794.graph_c0	--	--	--	--	--	Uncharacterized protein TCM_022818 [Theobroma cacao]
c64892.graph_c0	[G]	Carbohydrate transport and metabolism	Molecular Function: triose-phosphate isomerase activity (GO:0004807);; Molecular Function: copper ion binding (GO:0005507);; Cellular Component: cell wall (GO:0005618);; Cellular Component: mitochondrion (GO:0005739);; Cellular Component: vacuolar membrane (GO:0005774);; Cellular Component: Golgi apparatus (GO:0005794);; Cellular Component: cytosol (GO:0005829);; Cellular Component: plasma membra…	K01803|1e-163|pop:POPTR_724697|triose-phosphate isomerase (EC:5.3.1.1)	Triosephosphate isomerase, cytosolic GN=TPIP1 OS=Petunia hybrida (Petunia) PE=2 SV=1	unknown [Populus trichocarpa]
c58301.graph_c0	--	--	Biological Process: polysaccharide catabolic process (GO:0000272);; Molecular Function: protein binding (GO:0005515);; Cellular Component: nucleus (GO:0005634);; Biological Process: starch metabolic process (GO:0005982);; Molecular Function: protein transporter activity (GO:0008565);; Biological Process: plant-type cell wall organization (GO:0009664);; Cellular Component: chloroplast inner membra…	--	--	TRNA pseudouridine synthase B [Theobroma cacao]
c66121.graph_c0	--	--	Molecular Function: nucleic acid binding (GO:0003676);; Biological Process: DNA metabolic process (GO:0006259);; Molecular Function: transferase activity, transferring phosphorus-containing groups (GO:0016772);;	--	Leucine-rich repeat extensin-like protein 5 (Precursor) GN=LRX5 OS=Arabidopsis thaliana (Mouse-ear cress) PE=2 SV=2	hypothetical protein VITISV_008130 [Vitis vinifera]
c64432.graph_c1	--	--	Molecular Function: ATP binding (GO:0005524);; Cellular Component: nucleus (GO:0005634);; Cellular Component: membrane (GO:0016020);;	--	--	zinc finger protein, putative [Ricinus communis]
c74154.graph_c0	--	--	--	--	Lysine-specific demethylase REF6 GN=T29H11_50 OS=Arabidopsis thaliana (Mouse-ear cress) PE=1 SV=1	PREDICTED: lysine-specific demethylase REF6-like [Vitis vinifera]
c36926.graph_c0	--	--	--	--	Putative RING-H2 finger protein ATL21A (Precursor) GN=ATL21A OS=Arabidopsis thaliana (Mouse-ear cress) PE=3 SV=1	ring finger protein, putative [Ricinus communis]
c72620.graph_c2	[R]	General function prediction only	Molecular Function: hydrolase activity (GO:0016787);;	--	Methylesterase 10 GN=MES10 OS=Arabidopsis thaliana (Mouse-ear cress) PE=2 SV=1	Polyneuridine-aldehyde esterase precursor, putative [Ricinus communis]
c62336.graph_c0	[O]	Posttranslational modification, protein turnover, chaperones	Molecular Function: ATP binding (GO:0005524);; Biological Process: response to stress (GO:0006950);; Molecular Function: 2-alkenal reductase [NAD(P)] activity (GO:0032440);; Biological Process: oxidation-reduction process (GO:0055114);;	--	Heat shock 70 kDa protein 18 GN=F13N6.9 OS=Arabidopsis thaliana (Mouse-ear cress) PE=2 SV=1	predicted protein [Populus trichocarpa]
c65154.graph_c0	--	--	Molecular Function: zinc ion binding (GO:0008270);; Biological Process: response to red or far red light (GO:0009639);;	--	Putative protein FAR1-RELATED SEQUENCE 10 GN=FRS10 OS=Arabidopsis thaliana (Mouse-ear cress) PE=2 SV=2	Far1-related sequence 10 isoform 1 [Theobroma cacao]
c77947.graph_c0	--	--	--	--	F-box protein At5g07610 GN=At5g07610 OS=Arabidopsis thaliana (Mouse-ear cress) PE=2 SV=1	hypothetical protein RCOM_1501190 [Ricinus communis]
c61558.graph_c0	--	--	Biological Process: primary metabolic process (GO:0044238);; Biological Process: cellular macromolecule metabolic process (GO:0044260);; Biological Process: single-organism process (GO:0044699);;	--	Protein IQ-DOMAIN 1 GN=IQD1 OS=Arabidopsis thaliana (Mouse-ear cress) PE=1 SV=1	IQ-domain 10 [Theobroma cacao]
c32529.graph_c0	[P]	Inorganic ion transport and metabolism	Molecular Function: calcium-transporting ATPase activity (GO:0005388);; Molecular Function: calmodulin binding (GO:0005516);; Molecular Function: ATP binding (GO:0005524);; Cellular Component: plasma membrane (GO:0005886);; Cellular Component: chloroplast (GO:0009507);; Biological Process: response to nematode (GO:0009624);; Biological Process: response to salt stress (GO:0009651);; Cellular Comp…	--	Calcium-transporting ATPase 3, plasma membrane-type OS=Oryza sativa subsp. japonica (Rice) PE=2 SV=1	unknown [Lotus japonicus]
c48471.graph_c1	--	--	Molecular Function: binding (GO:0005488);; Biological Process: metabolic process (GO:0008152);;	--	Transcription factor MYC2 GN=At1g32640 OS=Arabidopsis thaliana (Mouse-ear cress) PE=1 SV=2	PREDICTED: transcription factor MYC2-like [Fragaria vesca subsp. vesca]
c2101.graph_c0	--	--	Molecular Function: ATP binding (GO:0005524);; Molecular Function: nucleoside-triphosphatase activity (GO:0017111);;	--	--	PREDICTED: probable mitochondrial chaperone BCS1-B-like [Solanum lycopersicum]
c69425.graph_c11	--	--	--	--	--	PREDICTED: protein FAF-like, chloroplastic [Vitis vinifera]
c70778.graph_c0	[Z]	Cytoskeleton	Molecular Function: microtubule motor activity (GO:0003777);; Molecular Function: ATP binding (GO:0005524);; Cellular Component: kinesin complex (GO:0005871);; Cellular Component: microtubule (GO:0005874);; Biological Process: microtubule-based movement (GO:0007018);; Molecular Function: microtubule binding (GO:0008017);; Biological Process: response to stimulus (GO:0050896);;	--	Kinesin-4 GN=F2P16.12 OS=Arabidopsis thaliana (Mouse-ear cress) PE=1 SV=2	P-loop nucleoside triphosphate hydrolases superfamily protein with CH (Calponin ) domain isoform 2 [Theobroma cacao]
c6702.graph_c0	--	--	Biological Process: amino acid transmembrane transport (GO:0003333);; Molecular Function: amine transmembrane transporter activity (GO:0005275);; Cellular Component: nucleus (GO:0005634);; Cellular Component: chloroplast (GO:0009507);; Molecular Function: amino acid transmembrane transporter activity (GO:0015171);; Biological Process: amine transport (GO:0015837);; Cellular Component: integral co…	--	--	amino acid transporter, partial [Genlisea aurea]
c53375.graph_c0	[G]	Carbohydrate transport and metabolism	Cellular Component: membrane (GO:0016020);; Molecular Function: pectate lyase activity (GO:0030570);;	K01728|1e-172|vvi:100251082|hypothetical protein LOC100251082	Probable pectate lyase 15 (Precursor) GN=At4g13710 OS=Arabidopsis thaliana (Mouse-ear cress) PE=2 SV=1	PREDICTED: probable pectate lyase 15 [Vitis vinifera]
c71532.graph_c0	--	--	Cellular Component: Golgi apparatus (GO:0005794);; Biological Process: Golgi organization (GO:0007030);; Biological Process: cellulose biosynthetic process (GO:0030244);; Biological Process: Golgi vesicle transport (GO:0048193);;	--	Golgin candidate 4 GN=GC4 OS=Arabidopsis thaliana (Mouse-ear cress) PE=2 SV=1	GRIP-related ARF-binding domain-containing protein 1 isoform 1 [Theobroma cacao]
c67464.graph_c0	[C]	Energy production and conversion	Molecular Function: citrate (Si)-synthase activity (GO:0004108);; Cellular Component: cytosol (GO:0005829);; Biological Process: glyoxylate cycle (GO:0006097);; Biological Process: tricarboxylic acid cycle (GO:0006099);; Biological Process: fatty acid beta-oxidation (GO:0006635);; Biological Process: peroxisome organization (GO:0007031);; Biological Process: toxin catabolic process (GO:0009407);;…	K01647|0.0|vvi:100255795|similar to Citrate synthase, glyoxysomal	Citrate synthase, glyoxysomal (Precursor) OS=Cucurbita maxima (Pumpkin) PE=1 SV=1	PREDICTED: citrate synthase, glyoxysomal [Vitis vinifera]
c60945.graph_c2	--	--	Molecular Function: catalytic activity (GO:0003824);; Molecular Function: organic cyclic compound binding (GO:0097159);; Molecular Function: heterocyclic compound binding (GO:1901363);;	--	--	hypothetical protein [Beta vulgaris subsp. vulgaris]
c73046.graph_c1	--	--	Molecular Function: binding (GO:0005488);;	--	--	PREDICTED: putative ribonuclease H protein At1g65750-like [Fragaria vesca subsp. vesca]
c64303.graph_c0	--	--	Molecular Function: metalloendopeptidase activity (GO:0004222);; Biological Process: proteolysis (GO:0006508);; Biological Process: cell adhesion (GO:0007155);; Molecular Function: zinc ion binding (GO:0008270);; Cellular Component: membrane (GO:0016020);;	K01404|0.0|vvi:100257368|hypothetical protein LOC100257368	--	PREDICTED: leishmanolysin-like peptidase [Vitis vinifera]
c93736.graph_c0	--	--	--	--	--	PREDICTED: uncharacterized protein LOC100794317 [Glycine max]
c73885.graph_c1	--	--	Cellular Component: intracellular membrane-bounded organelle (GO:0043231);; Cellular Component: cytoplasmic part (GO:0044444);;	--	--	Os12g0228500 [Oryza sativa Japonica Group]
c69293.graph_c0	[GEPR]	--	Molecular Function: transporter activity (GO:0005215);; Cellular Component: plasma membrane (GO:0005886);; Biological Process: embryo development ending in seed dormancy (GO:0009793);; Cellular Component: integral component of membrane (GO:0016021);; Biological Process: transmembrane transport (GO:0055085);;	--	--	PREDICTED: hippocampus abundant transcript 1 protein [Vitis vinifera]
c67997.graph_c0	--	--	--	--	--	predicted protein [Populus trichocarpa]
c62574.graph_c0	--	--	Biological Process: cellular metabolic process (GO:0044237);; Molecular Function: dihydrokaempferol 4-reductase activity (GO:0045552);; Molecular Function: coenzyme binding (GO:0050662);; Biological Process: oxidation-reduction process (GO:0055114);;	--	Dihydroflavonol-4-reductase GN=F OS=Callistephus chinensis (China aster) PE=2 SV=1	PREDICTED: dihydroflavonol-4-reductase [Vitis vinifera]
c61772.graph_c0	[V]	Defense mechanisms	Molecular Function: ATP binding (GO:0005524);; Biological Process: ATP catabolic process (GO:0006200);; Cellular Component: chloroplast envelope (GO:0009941);; Molecular Function: organic phosphonate transmembrane-transporting ATPase activity (GO:0015416);; Cellular Component: membrane (GO:0016020);;	--	ABC transporter G family member 7 GN=F10A8.20 OS=Arabidopsis thaliana (Mouse-ear cress) PE=2 SV=1	PREDICTED: ABC transporter G family member 7-like [Vitis vinifera]
c56064.graph_c0	--	--	Biological Process: microtubule cytoskeleton organization (GO:0000226);; Biological Process: cytokinesis by cell plate formation (GO:0000911);; Molecular Function: microtubule motor activity (GO:0003777);; Molecular Function: ATP binding (GO:0005524);; Cellular Component: kinesin complex (GO:0005871);; Cellular Component: microtubule (GO:0005874);; Cellular Component: plasma membrane (GO:0005886)…	--	Nuclear-pore anchor OS=Arabidopsis thaliana (Mouse-ear cress) PE=1 SV=1	unnamed protein product [Vitis vinifera]
c68301.graph_c0	[V]	Defense mechanisms	Cellular Component: plant-type vacuole (GO:0000325);; Molecular Function: ATP binding (GO:0005524);; Cellular Component: vacuolar membrane (GO:0005774);; Cellular Component: plasma membrane (GO:0005886);; Biological Process: ATP catabolic process (GO:0006200);; Molecular Function: xenobiotic-transporting ATPase activity (GO:0008559);; Molecular Function: arsenite-transmembrane transporting ATPase…	--	ABC transporter C family member 2 GN=T29F13.13 OS=Arabidopsis thaliana (Mouse-ear cress) PE=1 SV=2	PREDICTED: ABC transporter C family member 2 isoform 2 [Vitis vinifera]
c61887.graph_c0	[OC]	--	Cellular Component: lytic vacuole within protein storage vacuole (GO:0000327);; Molecular Function: protein disulfide isomerase activity (GO:0003756);; Molecular Function: dolichyl-diphosphooligosaccharide-protein glycotransferase activity (GO:0004579);; Cellular Component: endoplasmic reticulum lumen (GO:0005788);; Cellular Component: plasma membrane (GO:0005886);; Biological Process: protein fo…	K09580|4e-12|vvi:100259138|hypothetical protein LOC100259138	Protein disulfide-isomerase (Precursor) GN=PDI OS=Medicago sativa (Alfalfa) PE=1 SV=1	PREDICTED: protein disulfide-isomerase-like [Solanum lycopersicum]
c4318.graph_c0	--	--	Molecular Function: glutathione transferase activity (GO:0004364);; Biological Process: pentose-phosphate shunt (GO:0006098);; Biological Process: glutathione metabolic process (GO:0006749);; Biological Process: toxin catabolic process (GO:0009407);; Cellular Component: chloroplast (GO:0009507);; Biological Process: de-etiolation (GO:0009704);; Biological Process: PSII associated light-harvesting…	K00799|3e-83|pop:POPTR_565410|hypothetical protein	Glutathione S-transferase U18 GN=F14N23.24 OS=Arabidopsis thaliana (Mouse-ear cress) PE=2 SV=1	hypothetical protein PRUPE_ppa010831mg [Prunus persica]
c39596.graph_c0	[Z]	Cytoskeleton	Molecular Function: microtubule motor activity (GO:0003777);; Molecular Function: ATP binding (GO:0005524);; Cellular Component: kinesin complex (GO:0005871);; Cellular Component: microtubule (GO:0005874);; Cellular Component: plasma membrane (GO:0005886);; Biological Process: microtubule-based movement (GO:0007018);; Molecular Function: microtubule binding (GO:0008017);;	K10398|2e-33|vvi:100255345|hypothetical protein LOC100255345	125 kDa kinesin-related protein GN=TKRP125 OS=Nicotiana tabacum (Common tobacco) PE=1 SV=1	PREDICTED: 125 kDa kinesin-related protein-like isoform 2 [Glycine max]
c74400.graph_c1	--	--	Cellular Component: plastid (GO:0009536);;	--	--	PREDICTED: uncharacterized protein LOC101293587 [Fragaria vesca subsp. vesca]
c61806.graph_c0	[R]	General function prediction only	Cellular Component: cytoplasm (GO:0005737);; Molecular Function: polyneuridine-aldehyde esterase activity (GO:0050529);; Molecular Function: methyl jasmonate esterase activity (GO:0080032);;	--	Methylesterase 10 GN=MES10 OS=Arabidopsis thaliana (Mouse-ear cress) PE=2 SV=1	PREDICTED: polyneuridine-aldehyde esterase-like [Vitis vinifera]
c74086.graph_c0	--	--	Cellular Component: mitochondrion (GO:0005739);; Biological Process: response to osmotic stress (GO:0006970);; Biological Process: response to heat (GO:0009408);;	--	Probable beta-1,3-galactosyltransferase 4 GN=B3GALT4 OS=Arabidopsis thaliana (Mouse-ear cress) PE=1 SV=1	PREDICTED: vacuolar protein sorting-associated protein 53 homolog [Vitis vinifera]
c61986.graph_c0	--	--	Biological Process: DNA replication initiation (GO:0006270);; Biological Process: regulation of DNA replication (GO:0006275);; Biological Process: vegetative to reproductive phase transition of meristem (GO:0010228);; Molecular Function: metal ion binding (GO:0046872);; Biological Process: regulation of cell cycle (GO:0051726);;	K10904|1e-122|vvi:100240999|hypothetical protein LOC100240999	Cold shock protein 2 GN=F20M13.240 OS=Arabidopsis thaliana (Mouse-ear cress) PE=1 SV=1	PREDICTED: TIMELESS-interacting protein [Vitis vinifera]
c56507.graph_c0	--	--	Cellular Component: chloroplast (GO:0009507);;	--	UPF0496 protein At3g49070 GN=At3g49070 OS=Arabidopsis thaliana (Mouse-ear cress) PE=2 SV=1	Uncharacterized protein TCM_015222 [Theobroma cacao]
c74163.graph_c0	[LKJ]	--	Molecular Function: RNA binding (GO:0003723);; Molecular Function: ATP binding (GO:0005524);; Cellular Component: nucleus (GO:0005634);; Biological Process: protein import into nucleus (GO:0006606);; Molecular Function: ATP-dependent helicase activity (GO:0008026);;	--	DEAD-box ATP-dependent RNA helicase 16 GN=RH16 OS=Arabidopsis thaliana (Mouse-ear cress) PE=2 SV=1	PREDICTED: DEAD-box ATP-dependent RNA helicase 16-like [Solanum lycopersicum]
c62649.graph_c1	--	--	Biological Process: activation of MAPKK activity (GO:0000186);; Molecular Function: aspartic-type endopeptidase activity (GO:0004190);; Molecular Function: MAP kinase kinase kinase activity (GO:0004709);; Molecular Function: ATP binding (GO:0005524);; Biological Process: proteolysis (GO:0006508);;	--	Probable LRR receptor-like serine/threonine-protein kinase At1g56140 (Precursor) GN=At1g56140 OS=Arabidopsis thaliana (Mouse-ear cress) PE=1 SV=2	PREDICTED: probable LRR receptor-like serine/threonine-protein kinase At1g56130 [Vitis vinifera]
c67231.graph_c0	--	--	Molecular Function: catalytic activity (GO:0003824);; Biological Process: carbohydrate metabolic process (GO:0005975);; Cellular Component: chloroplast (GO:0009507);; Biological Process: photosynthetic electron transport in photosystem I (GO:0009773);; Biological Process: leaf morphogenesis (GO:0009965);; Cellular Component: membrane (GO:0016020);; Biological Process: mRNA modification (GO:001655…	--	--	NDH-dependent cyclic electron flow 5, putative [Theobroma cacao]
c68740.graph_c1	--	--	Molecular Function: nucleic acid binding (GO:0003676);; Biological Process: response to abiotic stimulus (GO:0009628);; Biological Process: cellular process (GO:0009987);; Biological Process: single-organism process (GO:0044699);;	--	--	PREDICTED: heterogeneous nuclear ribonucleoprotein Q [Vitis vinifera]
c68694.graph_c0	--	--	Molecular Function: cyclic-nucleotide phosphodiesterase activity (GO:0004112);; Cellular Component: cytoplasm (GO:0005737);; Biological Process: tRNA splicing, via endonucleolytic cleavage and ligation (GO:0006388);;	--	Cyclic phosphodiesterase GN=At4g18930 OS=Arabidopsis thaliana (Mouse-ear cress) PE=1 SV=1	RNA ligase/cyclic nucleotide phosphodiesterase family protein [Theobroma cacao]
c62258.graph_c0	--	--	Biological Process: RNA splicing, via endonucleolytic cleavage and ligation (GO:0000394);; Cellular Component: extracellular region (GO:0005576);; Biological Process: methionine biosynthetic process (GO:0009086);; Biological Process: virus induced gene silencing (GO:0009616);; Biological Process: vegetative phase change (GO:0010050);;	--	--	NHL domain-containing protein isoform 2 [Theobroma cacao]
c47987.graph_c0	[R]	General function prediction only	Molecular Function: catalytic activity (GO:0003824);; Biological Process: metabolic process (GO:0008152);;	--	--	predicted protein [Populus trichocarpa]
c69552.graph_c1	[LKJ]	--	Molecular Function: RNA binding (GO:0003723);; Molecular Function: ATP binding (GO:0005524);; Cellular Component: nucleus (GO:0005634);; Molecular Function: ATP-dependent helicase activity (GO:0008026);;	--	Putative DEAD-box ATP-dependent RNA helicase 29 GN=RH29 OS=Arabidopsis thaliana (Mouse-ear cress) PE=3 SV=1	dead box ATP-dependent RNA helicase, putative [Ricinus communis]
c73601.graph_c1	[G]	Carbohydrate transport and metabolism	Molecular Function: alpha,alpha-trehalase activity (GO:0004555);; Cellular Component: plasma membrane (GO:0005886);; Biological Process: trehalose catabolic process (GO:0005993);;	K01194|0.0|pop:POPTR_757666|alpha,alpha-trehalase (EC:3.2.1.28)	Trehalase GN=TRE1 OS=Arabidopsis thaliana (Mouse-ear cress) PE=2 SV=1	Trehalase 1 isoform 1 [Theobroma cacao]
c4481.graph_c0	--	--	--	--	Proline-rich receptor-like protein kinase PERK10 GN=PERK10 OS=Arabidopsis thaliana (Mouse-ear cress) PE=1 SV=2	hypothetical protein ARALYDRAFT_472802 [Arabidopsis lyrata subsp. lyrata]
c59369.graph_c0	[E]	Amino acid transport and metabolism	Cellular Component: cytosol (GO:0005829);; Biological Process: cysteine biosynthetic process from serine (GO:0006535);; Biological Process: protein targeting to membrane (GO:0006612);; Molecular Function: serine O-acetyltransferase activity (GO:0009001);; Biological Process: response to wounding (GO:0009611);; Biological Process: response to fungus (GO:0009620);; Biological Process: jasmonic acid…	K00640|1e-111|rcu:RCOM_1047820|Serine acetyltransferase, putative (EC:2.3.1.30)	Serine acetyltransferase 5 GN=MIK19.23 OS=Arabidopsis thaliana (Mouse-ear cress) PE=1 SV=1	serine acetyltransferase 7 [Nicotiana tabacum]
c61025.graph_c0	--	--	Molecular Function: calmodulin binding (GO:0005516);;	--	--	PREDICTED: uncharacterized protein LOC100254187 [Vitis vinifera]
c73543.graph_c1	--	--	Cellular Component: vacuolar membrane (GO:0005774);; Cellular Component: endoplasmic reticulum membrane (GO:0005789);; Cellular Component: cytosol (GO:0005829);; Cellular Component: plasma membrane (GO:0005886);; Cellular Component: chloroplast thylakoid membrane (GO:0009535);; Molecular Function: nitrate reductase (NADH) activity (GO:0009703);; Cellular Component: integral component of membrane …	--	Cytochrome b5 isoform A GN=MNC6.10 OS=Arabidopsis thaliana (Mouse-ear cress) PE=1 SV=2	PREDICTED: cytochrome b5 isoform A-like [Cucumis sativus]
c73425.graph_c0	--	--	Molecular Function: DNA binding (GO:0003677);; Molecular Function: sequence-specific DNA binding transcription factor activity (GO:0003700);; Biological Process: regulation of transcription, DNA-templated (GO:0006355);; Biological Process: anatomical structure morphogenesis (GO:0009653);; Biological Process: cellular component organization (GO:0016043);; Biological Process: monocarboxylic acid me…	--	Transcription factor bHLH79 GN=MRG21.2 OS=Arabidopsis thaliana (Mouse-ear cress) PE=2 SV=1	PREDICTED: transcription factor bHLH79 isoform 2 [Vitis vinifera]
c68716.graph_c1	--	--	--	--	Cyclic dof factor 2 GN=MIJ24.16 OS=Arabidopsis thaliana (Mouse-ear cress) PE=1 SV=2	unnamed protein product [Vitis vinifera]
c64268.graph_c0	--	--	--	--	--	hypothetical protein PRUPE_ppa001218mg [Prunus persica]
c63501.graph_c0	[R]	General function prediction only	Molecular Function: GTPase activity (GO:0003924);; Molecular Function: GTP binding (GO:0005525);; Cellular Component: early endosome (GO:0005769);; Biological Process: GTP catabolic process (GO:0006184);; Biological Process: protein targeting to vacuole (GO:0006623);; Biological Process: small GTPase mediated signal transduction (GO:0007264);; Cellular Component: cytoplasmic side of endosome memb…	--	Ras-related protein RABF1 GN=F28P10.180 OS=Arabidopsis thaliana (Mouse-ear cress) PE=1 SV=1	PREDICTED: ras-related protein RABF1 [Vitis vinifera]
c92201.graph_c0	--	--	Cellular Component: mitochondrion (GO:0005739);; Cellular Component: plastid (GO:0009536);;	--	Putative pentatricopeptide repeat-containing protein At5g06400, mitochondrial (Precursor) GN=At5g06400 OS=Arabidopsis thaliana (Mouse-ear cress) PE=3 SV=1	PREDICTED: putative pentatricopeptide repeat-containing protein At5g06400, mitochondrial-like [Vitis vinifera]
c64498.graph_c0	--	--	Molecular Function: DNA binding (GO:0003677);; Molecular Function: RNA binding (GO:0003723);; Molecular Function: RNA-directed DNA polymerase activity (GO:0003964);; Molecular Function: RNA-DNA hybrid ribonuclease activity (GO:0004523);; Cellular Component: mitochondrion (GO:0005739);; Biological Process: RNA-dependent DNA replication (GO:0006278);; Biological Process: DNA recombination (GO:00063…	--	--	F5M15.26 [Arabidopsis thaliana]
c65954.graph_c0	[U]	Intracellular trafficking, secretion, and vesicular transport	Cellular Component: mitochondrion (GO:0005739);; Biological Process: intracellular protein transport (GO:0006886);; Molecular Function: protein transporter activity (GO:0008565);; Biological Process: vesicle-mediated transport (GO:0016192);; Cellular Component: membrane coat (GO:0030117);;	--	AP-1 complex subunit sigma-1 GN=AAP19-1 OS=Arabidopsis thaliana (Mouse-ear cress) PE=2 SV=1	AP-1 Golgi-related complex component; clathrin coated vesicles; clathrin assembly protein [Camptotheca acuminata]
c64889.graph_c0	--	--	--	--	Acidic leucine-rich nuclear phosphoprotein 32-related protein 1 GN=OSJNBa0072I06.30 OS=Oryza sativa subsp. japonica (Rice) PE=2 SV=1	PREDICTED: uncharacterized protein LOC100243985 [Vitis vinifera]
c50012.graph_c0	--	--	Molecular Function: DNA binding (GO:0003677);; Molecular Function: sequence-specific DNA binding transcription factor activity (GO:0003700);; Cellular Component: nucleus (GO:0005634);; Biological Process: regulation of transcription, DNA-templated (GO:0006355);; Biological Process: response to chitin (GO:0010200);; Biological Process: proline transport (GO:0015824);;	--	Ethylene-responsive transcription factor ERF061 GN=ERF061 OS=Arabidopsis thaliana (Mouse-ear cress) PE=2 SV=1	AP2/ERF domain-containing transcription factor [Populus trichocarpa]
c53485.graph_c0	--	--	Cellular Component: mitochondrion (GO:0005739);;	--	--	PREDICTED: protein FAM136A [Vitis vinifera]
c66057.graph_c1	--	--	Molecular Function: actin binding (GO:0003779);; Cellular Component: nucleus (GO:0005634);; Cellular Component: mitochondrion (GO:0005739);; Cellular Component: plasma membrane (GO:0005886);; Biological Process: response to oxidative stress (GO:0006979);; Cellular Component: chloroplast (GO:0009507);; Biological Process: defense response signaling pathway, resistance gene-dependent (GO:0009870);;…	K05765|4e-71|vvi:100246819|hypothetical protein LOC100246819	Actin-depolymerizing factor 2 GN=ADF2 OS=Petunia hybrida (Petunia) PE=2 SV=1	hypothetical protein PRUPE_ppa013110mg [Prunus persica]
c64367.graph_c0	[S]	Function unknown	Cellular Component: nucleus (GO:0005634);; Biological Process: DNA repair (GO:0006281);; Cellular Component: Smc5-Smc6 complex (GO:0030915);;	--	--	PREDICTED: non-structural maintenance of chromosome element 4 [Vitis vinifera]
c61867.graph_c0	[G]	Carbohydrate transport and metabolism	Cellular Component: vacuole (GO:0005773);; Biological Process: carbohydrate metabolic process (GO:0005975);; Molecular Function: beta-glucosidase activity (GO:0008422);;	K01188|2e-36|rcu:RCOM_0611400|hydrolase, hydrolyzing O-glycosyl compounds, putative (EC:3.2.1.21)	--	Glycosyl hydrolase family protein [Theobroma cacao]
c18898.graph_c0	--	--	Biological Process: regulation of transcription, DNA-templated (GO:0006355);; Molecular Function: metal ion binding (GO:0046872);;	--	--	C2H2-like zinc finger protein, putative [Theobroma cacao]
c63056.graph_c0	--	--	--	--	Putative ribonuclease H protein At1g65750 GN=At1g65750 OS=Arabidopsis thaliana (Mouse-ear cress) PE=3 SV=1	hypothetical protein PRUPE_ppa021345mg [Prunus persica]
c44344.graph_c0	--	--	Molecular Function: transferase activity (GO:0016740);;	--	Anthocyanidin 3-O-glucosyltransferase 2 (Fragment) GN=GT2 OS=Manihot esculenta (Cassava) PE=2 SV=1	PREDICTED: UDP-glycosyltransferase 71C4-like [Vitis vinifera]
c75795.graph_c0	--	--	--	K00847|2e-07|pop:POPTR_575736|fructokinase (EC:2.7.1.4)	--	PREDICTED: putative fructokinase-5-like isoform X2 [Cicer arietinum]
c6521.graph_c0	--	--	Molecular Function: nucleic acid binding (GO:0003676);; Molecular Function: protein dimerization activity (GO:0046983);;	--	--	hypothetical protein PRUPE_ppa015504mg, partial [Prunus persica]
c74441.graph_c1	--	--	Cellular Component: integral component of membrane (GO:0016021);; Biological Process: cellulose biosynthetic process (GO:0030244);; Biological Process: Golgi vesicle transport (GO:0048193);;	--	--	hypothetical protein PRUPE_ppa013479mg [Prunus persica]
c64223.graph_c0	--	--	Molecular Function: calcium ion binding (GO:0005509);; Cellular Component: chloroplast (GO:0009507);; Biological Process: response to abscisic acid (GO:0009737);; Biological Process: drought recovery (GO:0009819);;	--	Probable peroxygenase 4 GN=F5A18.15 OS=Arabidopsis thaliana (Mouse-ear cress) PE=1 SV=1	calcium ion binding protein, putative [Ricinus communis]
c70749.graph_c0	[S]	Function unknown	Biological Process: maltose metabolic process (GO:0000023);; Cellular Component: plastid (GO:0009536);; Biological Process: response to blue light (GO:0009637);; Biological Process: regulation of proton transport (GO:0010155);; Biological Process: starch biosynthetic process (GO:0019252);; Biological Process: isopentenyl diphosphate biosynthetic process, methylerythritol 4-phosphate pathway (GO:0…	K09919|0.0|vvi:100262534|hypothetical protein LOC100262534	--	PREDICTED: uncharacterized protein LOC100262534 [Vitis vinifera]
c37869.graph_c0	[RTKL]	--	Molecular Function: protein serine/threonine kinase activity (GO:0004674);; Molecular Function: ATP binding (GO:0005524);; Biological Process: protein phosphorylation (GO:0006468);;	--	Probable receptor-like protein kinase At2g42960 GN=At2g42960 OS=Arabidopsis thaliana (Mouse-ear cress) PE=3 SV=1	hypothetical protein VITISV_001481 [Vitis vinifera]
c71527.graph_c1	--	--	Cellular Component: cytosol (GO:0005829);; Biological Process: protein glycosylation (GO:0006486);;	--	Protein Mut11 GN=Mut11 OS=Chlamydomonas reinhardtii (Chlamydomonas smithii) PE=2 SV=1	PREDICTED: uncharacterized protein LOC100260315 [Vitis vinifera]
c45786.graph_c0	--	--	Molecular Function: zinc ion transmembrane transporter activity (GO:0005385);; Biological Process: zinc ion transmembrane transport (GO:0071577);;	--	--	predicted protein [Populus trichocarpa]
c51927.graph_c0	--	--	--	--	F-box/kelch-repeat protein At5g39560 GN=At5g39560 OS=Arabidopsis thaliana (Mouse-ear cress) PE=2 SV=1	Uncharacterized protein isoform 3 [Theobroma cacao]
c52732.graph_c0	--	--	Cellular Component: nucleus (GO:0005634);; Cellular Component: mitochondrion (GO:0005739);; Biological Process: response to cold (GO:0009409);; Biological Process: response to water deprivation (GO:0009414);; Biological Process: response to abscisic acid (GO:0009737);; Biological Process: hyperosmotic salinity response (GO:0042538);;	--	--	PREDICTED: uncharacterized protein LOC101267356 [Solanum lycopersicum]
c71496.graph_c0	--	--	Biological Process: transition metal ion transport (GO:0000041);; Molecular Function: peroxidase activity (GO:0004601);; Cellular Component: extracellular region (GO:0005576);; Biological Process: response to oxidative stress (GO:0006979);; Molecular Function: heme binding (GO:0020037);; Molecular Function: metal ion binding (GO:0046872);; Biological Process: oxidation-reduction process (GO:00551…	--	Peroxidase 20 (Precursor) GN=T32F12.24 OS=Arabidopsis thaliana (Mouse-ear cress) PE=2 SV=1	Peroxidase 20 precursor, putative [Ricinus communis]
c58066.graph_c0	--	--	Biological Process: amino acid transmembrane transport (GO:0003333);; Cellular Component: plasma membrane (GO:0005886);; Molecular Function: amino acid transmembrane transporter activity (GO:0015171);; Cellular Component: integral component of membrane (GO:0016021);;	--	Probable amino acid permease 7 GN=AAP7 OS=Arabidopsis thaliana (Mouse-ear cress) PE=1 SV=1	amino acid permease [Populus trichocarpa]
c79441.graph_c0	--	--	Molecular Function: hydrolase activity (GO:0016787);;	--	--	Beta-galactosidase [Medicago truncatula]
c71832.graph_c0	[L]	Replication, recombination and repair	Cellular Component: nucleus (GO:0005634);; Molecular Function: endodeoxyribonuclease activity, producing 5'-phosphomonoesters (GO:0016888);;	K03424|5e-93|vvi:100260602|hypothetical protein LOC100260602	--	PREDICTED: putative deoxyribonuclease TATDN1 [Vitis vinifera]
c67893.graph_c1	--	--	--	--	--	PREDICTED: serine/threonine-protein kinase WNK1-like [Glycine max]
c70968.graph_c0	[Q]	Secondary metabolites biosynthesis, transport and catabolism	Molecular Function: copper ion binding (GO:0005507);; Molecular Function: L-ascorbate oxidase activity (GO:0008447);; Biological Process: lignin catabolic process (GO:0046274);; Biological Process: response to copper ion (GO:0046688);; Cellular Component: apoplast (GO:0048046);; Molecular Function: hydroquinone:oxygen oxidoreductase activity (GO:0052716);; Biological Process: oxidation-reduction …	--	Laccase-12 (Precursor) GN=LAC12 OS=Arabidopsis thaliana (Mouse-ear cress) PE=2 SV=1	PREDICTED: laccase-12-like [Vitis vinifera]
c53763.graph_c0	--	--	Biological Process: transcription, DNA-templated (GO:0006351);; Biological Process: regulation of nucleobase-containing compound metabolic process (GO:0019219);; Biological Process: DNA endoreduplication (GO:0042023);; Cellular Component: intracellular part (GO:0044424);; Biological Process: regulation of cellular macromolecule biosynthetic process (GO:2000112);;	K09391|0.0|vvi:100241701|hypothetical protein LOC100241701	E2F transcription factor-like E2FE GN=T24C20.40 OS=Arabidopsis thaliana (Mouse-ear cress) PE=2 SV=1	PREDICTED: E2F transcription factor-like E2FE-like [Vitis vinifera]
c91623.graph_c0	[G]	Carbohydrate transport and metabolism	Cellular Component: extracellular region (GO:0005576);; Molecular Function: cellulase activity (GO:0008810);; Biological Process: cellulose catabolic process (GO:0030245);; Molecular Function: cellulose binding (GO:0030248);;	--	--	putative endo-beta-1,4-glucanase [Penicillium oxalicum 114-2]
c73825.graph_c0	[L]	Replication, recombination and repair	--	--	--	hypothetical protein VITISV_008472 [Vitis vinifera]
c63369.graph_c0	[RTKL]	--	Molecular Function: protein serine/threonine kinase activity (GO:0004674);; Molecular Function: ATP binding (GO:0005524);; Cellular Component: plasma membrane (GO:0005886);; Biological Process: protein phosphorylation (GO:0006468);;	--	Probable receptor-like protein kinase At1g49730 (Precursor) GN=At1g49730 OS=Arabidopsis thaliana (Mouse-ear cress) PE=1 SV=1	hypothetical protein VITISV_029977 [Vitis vinifera]
c63043.graph_c1	[O]	Posttranslational modification, protein turnover, chaperones	Molecular Function: ubiquitin-protein ligase activity (GO:0004842);; Biological Process: protein ubiquitination (GO:0016567);;	--	Ubiquitin-conjugating enzyme E2 2 GN=UBC2 OS=Medicago sativa (Alfalfa) PE=2 SV=1	TPA: putative ubiquitin-conjugating enzyme family [Zea mays]
c76085.graph_c0	--	--	Biological Process: defense response (GO:0006952);; Molecular Function: ADP binding (GO:0043531);;	--	Putative disease resistance RPP13-like protein 1 GN=RPPL1 OS=Arabidopsis thaliana (Mouse-ear cress) PE=3 SV=1	nucleotide-binding site leucine-rich repeat protein, partial [Rhododendron formosanum]
c84968.graph_c0	--	--	--	--	--	hypothetical protein VITISV_022470 [Vitis vinifera]
c89821.graph_c0	--	--	Molecular Function: protein kinase activity (GO:0004672);; Molecular Function: binding (GO:0005488);;	--	Lectin beta-1 and beta-2 chains OS=Lathyrus ochrus (Yellow-flowered pea) PE=1 SV=1	Concanavalin A-like lectin protein kinase family protein, putative [Theobroma cacao]
c70777.graph_c0	[V]	Defense mechanisms	Cellular Component: vacuole (GO:0005773);; Cellular Component: plasma membrane (GO:0005886);; Biological Process: drug transmembrane transport (GO:0006855);; Biological Process: response to nematode (GO:0009624);; Molecular Function: drug transmembrane transporter activity (GO:0015238);; Molecular Function: antiporter activity (GO:0015297);;	--	Protein TRANSPARENT TESTA 12 GN=F17J16_80 OS=Arabidopsis thaliana (Mouse-ear cress) PE=2 SV=1	PREDICTED: protein TRANSPARENT TESTA 12-like [Vitis vinifera]
c55133.graph_c0	--	--	Molecular Function: triglyceride lipase activity (GO:0004806);; Cellular Component: plasma membrane (GO:0005886);; Biological Process: lipid catabolic process (GO:0016042);;	--	--	Mono-/di-acylglycerol lipase isoform 1 [Theobroma cacao]
c73871.graph_c1	[M]	Cell wall/membrane/envelope biogenesis	Cellular Component: cytoplasm (GO:0005737);; Biological Process: galactose metabolic process (GO:0006012);; Biological Process: raffinose family oligosaccharide biosynthetic process (GO:0010325);; Molecular Function: metal ion binding (GO:0046872);; Molecular Function: inositol 3-alpha-galactosyltransferase activity (GO:0047216);; Biological Process: carbohydrate storage (GO:0052576);; Biological…	--	Galactinol synthase 1 GN=GOLS1 OS=Ajuga reptans (Bugle) PE=1 SV=1	galactinol synthase [Camellia sinensis]
c58207.graph_c0	--	--	Molecular Function: CDP-diacylglycerol-serine O-phosphatidyltransferase activity (GO:0003882);; Cellular Component: nucleus (GO:0005634);; Cellular Component: mitochondrion (GO:0005739);; Cellular Component: endoplasmic reticulum membrane (GO:0005789);; Biological Process: phosphatidylserine biosynthetic process (GO:0006659);;	K08730|0.0|vvi:100261188|hypothetical protein LOC100261188	Oleoyl-acyl carrier protein thioesterase 1, chloroplastic (Precursor) GN=MJL12.5 OS=Arabidopsis thaliana (Mouse-ear cress) PE=1 SV=1	Phosphatidyl serine synthase family protein isoform 1 [Theobroma cacao]
c65478.graph_c0	--	--	Molecular Function: DNA photolyase activity (GO:0003913);; Biological Process: isoprenoid biosynthetic process (GO:0008299);; Biological Process: phospholipid biosynthetic process (GO:0008654);; Biological Process: cellular macromolecule metabolic process (GO:0044260);; Biological Process: cellular carbohydrate metabolic process (GO:0044262);; Biological Process: single-organism carbohydrate meta…	--	Blue-light photoreceptor PHR2 GN=PHR2 OS=Arabidopsis thaliana (Mouse-ear cress) PE=2 SV=2	PREDICTED: blue-light photoreceptor PHR2 [Vitis vinifera]
c61529.graph_c0	[RTKL]	--	Molecular Function: calmodulin-dependent protein kinase activity (GO:0004683);; Molecular Function: ATP binding (GO:0005524);; Cellular Component: nucleus (GO:0005634);; Biological Process: protein phosphorylation (GO:0006468);;	--	Serine/threonine-protein kinase PEPKR2 GN=PEPKR2 OS=Arabidopsis thaliana (Mouse-ear cress) PE=2 SV=1	hypothetical protein PRUPE_ppa005068mg [Prunus persica]
c53932.graph_c1	--	--	--	--	Zinc finger protein CONSTANS-LIKE 4 GN=COL4 OS=Arabidopsis thaliana (Mouse-ear cress) PE=2 SV=2	predicted protein [Populus trichocarpa]
c85628.graph_c0	--	--	--	--	--	PREDICTED: uncharacterized protein LOC101493292 [Cicer arietinum]
c73643.graph_c3	--	--	--	--	--	hypothetical protein PRUPE_ppa024626mg [Prunus persica]
c71537.graph_c2	--	--	Cellular Component: nucleus (GO:0005634);; Biological Process: response to stress (GO:0006950);; Biological Process: response to temperature stimulus (GO:0009266);; Biological Process: response to red or far red light (GO:0009639);; Biological Process: regulation of circadian rhythm (GO:0042752);; Biological Process: primary metabolic process (GO:0044238);; Biological Process: cellular macromolec…	--	Protein GIGANTEA GN=GI OS=Arabidopsis thaliana (Mouse-ear cress) PE=1 SV=2	hypothetical protein PRUPE_ppa000556mg [Prunus persica]
c69372.graph_c0	--	--	Cellular Component: nucleus (GO:0005634);; Biological Process: transcription, DNA-templated (GO:0006351);; Biological Process: response to gibberellin (GO:0009739);; Biological Process: response to deep water (GO:0030912);;	--	Growth-regulating factor 1 OS=Oryza sativa subsp. japonica (Rice) PE=2 SV=1	unnamed protein product [Vitis vinifera]
c4641.graph_c1	[S]	Function unknown	Cellular Component: extracellular region (GO:0005576);; Cellular Component: plasma membrane (GO:0005886);;	--	--	PREDICTED: phosphate metabolism protein 7-like [Vitis vinifera]
c73807.graph_c0	--	--	Cellular Component: peroxisome (GO:0005777);; Molecular Function: phosphotransferase activity, alcohol group as acceptor (GO:0016773);;	--	Probable phosphatidylinositol 4-kinase type 2-beta At1g26270 GN=At1g26270 OS=Arabidopsis thaliana (Mouse-ear cress) PE=1 SV=1	Phosphoinositide 4-kinase gamma 4, gamma 4,ubdk gamma 4,pi4k gamma 4 [Theobroma cacao]
c52605.graph_c0	--	--	Molecular Function: nucleic acid binding (GO:0003676);; Biological Process: DNA metabolic process (GO:0006259);; Molecular Function: transferase activity, transferring phosphorus-containing groups (GO:0016772);;	--	Putative ribonuclease H protein At1g65750 GN=At1g65750 OS=Arabidopsis thaliana (Mouse-ear cress) PE=3 SV=1	hypothetical protein VITISV_012924 [Vitis vinifera]
c36375.graph_c0	--	--	Biological Process: nuclear-transcribed mRNA catabolic process (GO:0000956);; Molecular Function: chromatin binding (GO:0003682);; Molecular Function: phospholipid binding (GO:0005543);; Cellular Component: nucleus (GO:0005634);; Cellular Component: plasma membrane (GO:0005886);; Cellular Component: cell cortex (GO:0005938);; Molecular Function: zinc ion binding (GO:0008270);; Molecular Function:…	--	--	unnamed protein product [Vitis vinifera]
c71795.graph_c2	--	--	Biological Process: macromolecule metabolic process (GO:0043170);; Biological Process: single-organism cellular process (GO:0044763);; Biological Process: organ development (GO:0048513);; Biological Process: regulation of biological process (GO:0050789);;	--	--	predicted protein [Populus trichocarpa]
c57585.graph_c0	--	--	Molecular Function: binding (GO:0005488);; Molecular Function: oxidoreductase activity (GO:0016491);;	--	Putative Peroxidase 48 (Precursor) GN=F17I5.60 OS=Arabidopsis thaliana (Mouse-ear cress) PE=2 SV=3	PREDICTED: putative Peroxidase 48-like [Vitis vinifera]
c69917.graph_c1	[R]	General function prediction only	Molecular Function: nucleotide binding (GO:0000166);; Biological Process: DNA replication initiation (GO:0006270);; Biological Process: regulation of DNA replication (GO:0006275);; Biological Process: DNA methylation (GO:0006306);; Biological Process: cell proliferation (GO:0008283);; Biological Process: regulation of flower development (GO:0009909);; Biological Process: regulation of G2/M transi…	K11274|0.0|rcu:RCOM_1132790|WD-repeat protein, putative	Protein Mut11 GN=Mut11 OS=Chlamydomonas reinhardtii (Chlamydomonas smithii) PE=2 SV=1	PREDICTED: LOW QUALITY PROTEIN: WD repeat and HMG-box DNA-binding protein 1-like [Vitis vinifera]
c63725.graph_c0	--	--	--	--	Agamous-like MADS-box protein AGL17 GN=AGL17 OS=Arabidopsis thaliana (Mouse-ear cress) PE=2 SV=2	--
c33763.graph_c0	[O]	Posttranslational modification, protein turnover, chaperones	Cellular Component: cytoplasm (GO:0005737);; Biological Process: response to stress (GO:0006950);;	K13993|6e-79|vvi:100254733|hypothetical protein LOC100254733	18.2 kDa class I heat shock protein GN=HSP18.2 OS=Medicago sativa (Alfalfa) PE=2 SV=1	18.6 kDa heat-shock protein [Helianthus annuus]
c62705.graph_c0	[R]	General function prediction only	Molecular Function: sphingomyelin phosphodiesterase activity (GO:0004767);; Molecular Function: GTP binding (GO:0005525);; Cellular Component: nucleolus (GO:0005730);; Cellular Component: spindle (GO:0005819);; Cellular Component: plasma membrane (GO:0005886);; Biological Process: small GTPase mediated signal transduction (GO:0007264);; Cellular Component: phragmoplast (GO:0009524);; Biological P…	K04392|4e-49|vvi:100266143|hypothetical protein LOC100266143	Rac-like GTP-binding protein RHO1 (Precursor) GN=RHO1 OS=Beta vulgaris (Sugar beet) PE=2 SV=1	PREDICTED: rac-like GTP-binding protein RAC1 [Vitis vinifera]
c68021.graph_c0	--	--	Cellular Component: integral component of membrane (GO:0016021);; Biological Process: vesicle-mediated transport (GO:0016192);;	--	Putative vesicle-associated membrane protein 726 GN=VAMP726 OS=Arabidopsis thaliana (Mouse-ear cress) PE=3 SV=2	hypothetical protein PRUPE_ppa011218mg [Prunus persica]
c3398.graph_c1	--	--	--	--	F-box/FBD/LRR-repeat protein At1g13570 GN=At1g13570 OS=Arabidopsis thaliana (Mouse-ear cress) PE=2 SV=1	unnamed protein product [Vitis vinifera]
c35365.graph_c0	--	--	Cellular Component: nucleus (GO:0005634);;	--	--	PREDICTED: NEDD8 ultimate buster 1 [Vitis vinifera]
c72543.graph_c1	--	--	Molecular Function: GTPase activity (GO:0003924);; Molecular Function: GTP binding (GO:0005525);; Cellular Component: nucleus (GO:0005634);; Cellular Component: vacuolar membrane (GO:0005774);; Cellular Component: endoplasmic reticulum membrane (GO:0005789);; Cellular Component: plasma membrane (GO:0005886);; Biological Process: GTP catabolic process (GO:0006184);; Biological Process: protein tar…	--	Protein ROOT HAIR DEFECTIVE 3 GN=MCP4.11 OS=Arabidopsis thaliana (Mouse-ear cress) PE=1 SV=1	Root hair defective 3 GTP-binding protein (RHD3) isoform 3 [Theobroma cacao]
c71466.graph_c1	[L]	Replication, recombination and repair	Molecular Function: RNA binding (GO:0003723);; Molecular Function: RNA-directed DNA polymerase activity (GO:0003964);; Cellular Component: nucleus (GO:0005634);; Biological Process: RNA-dependent DNA replication (GO:0006278);; Molecular Function: zinc ion binding (GO:0008270);; Biological Process: DNA integration (GO:0015074);;	--	RNA-directed DNA polymerase homolog OS=Oenothera berteriana (Bertero&apos;s evening primrose) PE=4 SV=1	hypothetical protein VITISV_018984 [Vitis vinifera]
c55246.graph_c2	--	--	Biological Process: covalent chromatin modification (GO:0016569);; Molecular Function: U1 snRNA binding (GO:0030619);; Molecular Function: U2 snRNA binding (GO:0030620);; Biological Process: nucleobase-containing compound biosynthetic process (GO:0034654);; Biological Process: cellular macromolecule metabolic process (GO:0044260);; Biological Process: regulation of biological process (GO:0050789)…	K13150|4e-39|vvi:100256103|hypothetical protein LOC100256103	--	unnamed protein product [Vitis vinifera]
c77209.graph_c0	--	--	--	--	CBL-interacting serine/threonine-protein kinase 6 GN=At4g30960 OS=Arabidopsis thaliana (Mouse-ear cress) PE=1 SV=1	predicted protein [Populus trichocarpa]
c59848.graph_c1	[T]	Signal transduction mechanisms	Molecular Function: protein serine/threonine phosphatase activity (GO:0004722);; Cellular Component: plasma membrane (GO:0005886);; Biological Process: metabolic process (GO:0008152);;	--	Probable protein phosphatase 2C 5 GN=At1g09160 OS=Arabidopsis thaliana (Mouse-ear cress) PE=2 SV=1	PREDICTED: probable protein phosphatase 2C 15-like [Cucumis sativus]
c6690.graph_c0	--	--	Molecular Function: nucleic acid binding (GO:0003676);; Biological Process: double-strand break repair (GO:0006302);; Biological Process: response to gamma radiation (GO:0010332);; Biological Process: pollen sperm cell differentiation (GO:0048235);;	--	Uncharacterized protein At2g34160 GN=At2g34160 OS=Arabidopsis thaliana (Mouse-ear cress) PE=1 SV=1	unknown [Lotus japonicus]
c15062.graph_c0	--	--	Cellular Component: extracellular region (GO:0005576);; Biological Process: lipid metabolic process (GO:0006629);;	--	GDSL esterase/lipase At1g74460 (Precursor) GN=At1g74460 OS=Arabidopsis thaliana (Mouse-ear cress) PE=2 SV=1	PREDICTED: GDSL esterase/lipase At1g74460-like [Vitis vinifera]
c33114.graph_c0	--	--	Molecular Function: protein serine/threonine kinase activity (GO:0004674);; Molecular Function: ATP binding (GO:0005524);; Biological Process: protein phosphorylation (GO:0006468);; Biological Process: ethylene biosynthetic process (GO:0009693);; Biological Process: response to ethylene (GO:0009723);; Biological Process: abscisic acid-activated signaling pathway (GO:0009738);; Biological Process:…	--	Probable receptor-like protein kinase At1g11050 (Precursor) GN=At1g11050 OS=Arabidopsis thaliana (Mouse-ear cress) PE=2 SV=1	AT1G11050 [Arabidopsis lyrata subsp. petraea]
c40789.graph_c0	--	--	Molecular Function: nucleic acid binding (GO:0003676);; Cellular Component: plastid (GO:0009536);;	--	--	hypothetical protein SORBIDRAFT_08g015460 [Sorghum bicolor]
c64338.graph_c0	--	--	--	--	Leucine-rich repeat extensin-like protein 3 (Precursor) GN=LRX3 OS=Arabidopsis thaliana (Mouse-ear cress) PE=1 SV=1	PREDICTED: uncharacterized protein LOC100777240 [Glycine max]
c71856.graph_c0	--	--	Biological Process: microtubule cytoskeleton organization (GO:0000226);; Biological Process: cytokinesis by cell plate formation (GO:0000911);; Molecular Function: protein binding (GO:0005515);; Cellular Component: nuclear pore (GO:0005643);; Biological Process: protein export from nucleus (GO:0006611);; Cellular Component: plastid (GO:0009536);; Biological Process: systemic acquired resistance (…	K14318|0.0|vvi:100265724|hypothetical protein LOC100265724	--	PREDICTED: uncharacterized protein LOC100265724 [Vitis vinifera]
c65130.graph_c0	--	--	Cellular Component: cytoplasm (GO:0005737);; Molecular Function: N-acetyltransferase activity (GO:0008080);; Biological Process: metabolic process (GO:0008152);;	--	--	hypothetical protein PRUPE_ppa012704mg [Prunus persica]
c90026.graph_c0	--	--	Cellular Component: Golgi apparatus (GO:0005794);; Biological Process: carbohydrate biosynthetic process (GO:0016051);; Biological Process: actin filament-based movement (GO:0030048);; Molecular Function: polygalacturonate 4-alpha-galacturonosyltransferase activity (GO:0047262);; Cellular Component: pollen tube (GO:0090406);;	--	Probable galacturonosyltransferase-like 4 GN=F28L1.20 OS=Arabidopsis thaliana (Mouse-ear cress) PE=2 SV=1	transferase, transferring glycosyl groups, putative [Ricinus communis]
c70307.graph_c0	[S]	Function unknown	--	--	TMV resistance protein N GN=N OS=Nicotiana glutinosa (Tobacco) PE=1 SV=1	PREDICTED: TMV resistance protein N-like [Vitis vinifera]
c41141.graph_c0	--	--	Cellular Component: nucleus (GO:0005634);; Molecular Function: S-adenosylmethionine-dependent methyltransferase activity (GO:0008757);;	--	Probable S-adenosylmethionine-dependent methyltransferase At5g38100 GN=At5g38100 OS=Arabidopsis thaliana (Mouse-ear cress) PE=2 SV=1	predicted protein [Populus trichocarpa]
c68610.graph_c0	--	--	Cellular Component: proteasome complex (GO:0000502);; Cellular Component: plasma membrane (GO:0005886);; Cellular Component: cytoplasmic membrane-bounded vesicle (GO:0016023);; Molecular Function: enzyme regulator activity (GO:0030234);; Biological Process: regulation of protein catabolic process (GO:0042176);; Biological Process: regulation of catalytic activity (GO:0050790);; Biological Process…	K03028|1e-31|osa:4328287|Os02g0146700	26S proteasome non-ATPase regulatory subunit 2 homolog B GN=RPN1B OS=Arabidopsis thaliana (Mouse-ear cress) PE=1 SV=1	predicted protein [Hordeum vulgare subsp. vulgare]
c42834.graph_c0	--	--	Molecular Function: DNA binding (GO:0003677);; Molecular Function: sequence-specific DNA binding transcription factor activity (GO:0003700);; Biological Process: regulation of transcription, DNA-templated (GO:0006355);;	--	Scarecrow-like protein 3 GN=SCL3 OS=Arabidopsis thaliana (Mouse-ear cress) PE=2 SV=1	unnamed protein product [Vitis vinifera]
c68424.graph_c0	--	--	Molecular Function: RNA binding (GO:0003723);; Molecular Function: tRNA adenylyltransferase activity (GO:0004810);; Cellular Component: mitochondrion (GO:0005739);; Biological Process: tRNA processing (GO:0008033);; Cellular Component: chloroplast (GO:0009507);; Biological Process: gravitropism (GO:0009630);;	--	--	unnamed protein product [Vitis vinifera]
c27266.graph_c0	--	--	--	--	--	PREDICTED: uncharacterized protein LOC100242886 [Vitis vinifera]
c6873.graph_c0	[E]	Amino acid transport and metabolism	Molecular Function: glutamate-ammonia ligase activity (GO:0004356);; Molecular Function: ATP binding (GO:0005524);; Cellular Component: cytoplasm (GO:0005737);; Biological Process: glutamine biosynthetic process (GO:0006542);;	K01915|2e-28|vvi:100266191|GS, 1, GS1, GS1-1	Glutamine synthetase cytosolic isozyme 1 GN=GS1-1 OS=Vitis vinifera (Grape) PE=2 SV=1	glutamine synthetase [Grosmannia clavigera kw1407]
c55481.graph_c0	--	--	--	--	--	Putative polyprotein, related [Medicago truncatula]
c55690.graph_c1	--	--	Cellular Component: plasma membrane (GO:0005886);; Biological Process: phosphate ion transport (GO:0006817);; Cellular Component: integral component of membrane (GO:0016021);; Biological Process: cellular response to phosphate starvation (GO:0016036);;	--	Phosphate transporter PHO1 homolog 3 OS=Arabidopsis thaliana (Mouse-ear cress) PE=2 SV=2	pho1-like protein [Populus trichocarpa]
c96401.graph_c0	--	--	Molecular Function: calcium ion binding (GO:0005509);; Cellular Component: endoplasmic reticulum (GO:0005783);; Biological Process: protein folding (GO:0006457);; Molecular Function: unfolded protein binding (GO:0051082);;	K08054|8e-47|rcu:RCOM_1503060|calnexin, putative	Calnexin homolog (Precursor) OS=Helianthus tuberosus (Jerusalem artichoke) PE=2 SV=1	putative calnexin-like protein, partial [Elaeis guineensis]
c71965.graph_c0	[R]	General function prediction only	--	--	--	PREDICTED: uncharacterized protein LOC100246939 [Vitis vinifera]
c63433.graph_c0	--	--	--	--	--	predicted protein [Populus trichocarpa]
c81160.graph_c0	--	--	--	--	Phytosulfokine receptor 1 (Precursor) GN=PSKR OS=Daucus carota (Carrot) PE=1 SV=1	Receptor like protein 1, putative [Theobroma cacao]
c59258.graph_c0	--	--	--	--	Transcription factor bHLH62 GN=F21O3.5 OS=Arabidopsis thaliana (Mouse-ear cress) PE=2 SV=1	Basic helix-loop-helix DNA-binding superfamily protein, putative [Theobroma cacao]
c63234.graph_c0	--	--	--	--	Methyl-CpG-binding domain-containing protein 10 GN=MBD10 OS=Arabidopsis thaliana (Mouse-ear cress) PE=1 SV=1	Methyl-CPG-binding domain 10, putative isoform 1 [Theobroma cacao]
c56453.graph_c0	--	--	--	--	Glyceraldehyde-3-phosphate dehydrogenase, cytosolic (Fragment) GN=GAPC OS=Nicotiana tabacum (Common tobacco) PE=2 SV=1	glyceraldehyde-3-phosphate [Populus balsamifera]
c82698.graph_c0	--	--	Molecular Function: transporter activity (GO:0005215);; Cellular Component: mitochondrion (GO:0005739);; Biological Process: cellular macromolecule metabolic process (GO:0044260);; Molecular Function: transition metal ion binding (GO:0046914);; Biological Process: nucleic acid metabolic process (GO:0090304);; Molecular Function: organic cyclic compound binding (GO:0097159);; Molecular Function: h…	--	Uncharacterized mitochondrial protein AtMg00810 GN=AtMg00810 OS=Arabidopsis thaliana (Mouse-ear cress) PE=4 SV=1	hypothetical protein VITISV_013500 [Vitis vinifera]
c70331.graph_c1	[S]	Function unknown	Cellular Component: nucleus (GO:0005634);; Biological Process: nucleotide biosynthetic process (GO:0009165);; Biological Process: ribosome biogenesis (GO:0042254);;	--	--	PREDICTED: pre-rRNA-processing protein TSR1 homolog [Vitis vinifera]
c72485.graph_c0	--	--	--	--	Zinc finger CCCH domain-containing protein 43 GN=At3g48440 OS=Arabidopsis thaliana (Mouse-ear cress) PE=1 SV=1	PREDICTED: zinc finger CCCH domain-containing protein 43 isoform 1 [Vitis vinifera]
c64655.graph_c0	--	--	Cellular Component: endoplasmic reticulum (GO:0005783);; Biological Process: acetyl-CoA metabolic process (GO:0006084);; Cellular Component: chloroplast (GO:0009507);; Biological Process: sterol biosynthetic process (GO:0016126);; Biological Process: brassinosteroid biosynthetic process (GO:0016132);;	--	--	PREDICTED: protein KRTCAP2 homolog [Vitis vinifera]
c60092.graph_c1	--	--	Biological Process: indoleacetic acid biosynthetic process (GO:0009684);; Biological Process: response to ethylene (GO:0009723);; Biological Process: positive gravitropism (GO:0009958);; Biological Process: maintenance of root meristem identity (GO:0010078);; Biological Process: phloem or xylem histogenesis (GO:0010087);; Biological Process: cotyledon vascular tissue pattern formation (GO:0010588…	--	Tryptophan aminotransferase-related protein 2 GN=TAR2 OS=Arabidopsis thaliana (Mouse-ear cress) PE=2 SV=1	PREDICTED: tryptophan aminotransferase-related protein 2 [Vitis vinifera]
c58246.graph_c0	--	--	--	--	F-box/kelch-repeat protein At3g06240 GN=At3g06240 OS=Arabidopsis thaliana (Mouse-ear cress) PE=2 SV=1	PREDICTED: F-box protein At3g07870-like [Solanum lycopersicum]
c70180.graph_c1	[DZ]	--	Cellular Component: mitochondrion (GO:0005739);; Biological Process: RNA splicing (GO:0008380);; Molecular Function: Ran GTPase binding (GO:0008536);; Biological Process: mitochondrial respiratory chain complex I assembly (GO:0032981);;	--	Ultraviolet-B receptor UVR8 GN=UVR8 OS=Arabidopsis thaliana (Mouse-ear cress) PE=1 SV=1	PREDICTED: probable E3 ubiquitin-protein ligase HERC2-like [Vitis vinifera]
c56712.graph_c0	--	--	Biological Process: MAPK cascade (GO:0000165);; Molecular Function: nucleic acid binding (GO:0003676);; Molecular Function: RNA-directed RNA polymerase activity (GO:0003968);; Cellular Component: nucleus (GO:0005634);; Biological Process: regulation of transcription, DNA-templated (GO:0006355);; Biological Process: protein targeting to membrane (GO:0006612);; Biological Process: response to virus…	--	RNA-dependent RNA polymerase 1 GN=F10B6.19 OS=Arabidopsis thaliana (Mouse-ear cress) PE=2 SV=1	RNA-directed RNA polymerase [Solanum lycopersicum]
c74486.graph_c0	--	--	--	--	Probable disease resistance RPP8-like protein 2 GN=RPP8L2 OS=Arabidopsis thaliana (Mouse-ear cress) PE=2 SV=1	CC-NBS-LRR class disease resistance protein, putative isoform 1 [Theobroma cacao]
c37450.graph_c0	--	--	Molecular Function: nucleic acid binding (GO:0003676);; Molecular Function: sequence-specific DNA binding transcription factor activity (GO:0003700);; Molecular Function: protein binding (GO:0005515);; Cellular Component: nucleus (GO:0005634);; Biological Process: iron ion transport (GO:0006826);; Molecular Function: zinc ion binding (GO:0008270);; Cellular Component: plastid (GO:0009536);; Biolo…	--	Zinc finger protein MAGPIE GN=MGP OS=Arabidopsis thaliana (Mouse-ear cress) PE=1 SV=1	unnamed protein product [Vitis vinifera]
c39625.graph_c0	--	--	--	--	--	gag-pol precursor [Castanea mollissima]
c36626.graph_c0	--	--	Molecular Function: binding (GO:0005488);;	--	--	PREDICTED: uncharacterized protein LOC101296391 [Fragaria vesca subsp. vesca]
c33717.graph_c0	--	--	--	--	Auxin-repressed 12.5 kDa protein OS=Fragaria ananassa (Strawberry) PE=2 SV=1	Drm3-like protein isoform 1 [Theobroma cacao]
c59581.graph_c0	--	--	--	--	--	hypothetical protein MAA_07735 [Metarhizium anisopliae ARSEF 23]
c66153.graph_c0	[P]	Inorganic ion transport and metabolism	Molecular Function: ATP binding (GO:0005524);; Cellular Component: plasma membrane (GO:0005886);; Molecular Function: cadmium-transporting ATPase activity (GO:0015434);; Molecular Function: ATPase activity, coupled to transmembrane movement of ions, phosphorylative mechanism (GO:0015662);; Cellular Component: integral component of membrane (GO:0016021);; Molecular Function: cation-transporting AT…	K01534|0.0|rcu:RCOM_0305430|heavy metal cation transport atpase, putative (EC:3.6.3.5)	Cadmium/zinc-transporting ATPase HMA2 GN=HMA2 OS=Arabidopsis thaliana (Mouse-ear cress) PE=2 SV=1	PREDICTED: cadmium/zinc-transporting ATPase 3-like [Vitis vinifera]
c68698.graph_c0	--	--	Cellular Component: nucleus (GO:0005634);; Biological Process: microtubule nucleation (GO:0007020);; Molecular Function: transferase activity (GO:0016740);;	K03691|0.0|vvi:100254979|hypothetical protein LOC100254979	--	PREDICTED: uncharacterized protein LOC101268664 [Solanum lycopersicum]
c55264.graph_c0	--	--	--	K06891|2e-06|rcu:RCOM_0353760|ATP-dependent Clp protease adaptor protein clpS, putative	--	--
c85475.graph_c0	--	--	--	--	--	PREDICTED: uncharacterized protein LOC101304264 [Fragaria vesca subsp. vesca]
c29080.graph_c0	--	--	--	--	F-box protein At3g56470 GN=At3g56470 OS=Arabidopsis thaliana (Mouse-ear cress) PE=2 SV=1	Uncharacterized protein TCM_030807 [Theobroma cacao]
c73336.graph_c2	[I]	Lipid transport and metabolism	Molecular Function: glycylpeptide N-tetradecanoyltransferase activity (GO:0004379);; Cellular Component: cytosol (GO:0005829);; Cellular Component: ribosome (GO:0005840);; Biological Process: N-terminal protein myristoylation (GO:0006499);; Biological Process: embryonic shoot morphogenesis (GO:0010064);; Biological Process: growth (GO:0040007);;	--	Glycylpeptide N-tetradecanoyltransferase 1 GN=NMT1 OS=Arabidopsis thaliana (Mouse-ear cress) PE=1 SV=2	hypothetical protein PRUPE_ppa005983mg [Prunus persica]
c69253.graph_c0	--	--	Molecular Function: nucleic acid binding (GO:0003676);; Cellular Component: RISC complex (GO:0016442);; Molecular Function: hydrolase activity, acting on ester bonds (GO:0016788);; Biological Process: gene silencing by RNA (GO:0031047);; Cellular Component: intracellular membrane-bounded organelle (GO:0043231);; Cellular Component: cytoplasmic part (GO:0044444);; Biological Process: response to s…	--	--	TUDOR-SN protein 1 isoform 3 [Theobroma cacao]
c58652.graph_c0	--	--	--	--	Probable non-specific lipid-transfer protein 2 (Precursor) OS=Parietaria judaica (Pellitory-of-the-wall) PE=1 SV=1	Nonspecific lipid-transfer protein A, putative [Ricinus communis]
c55260.graph_c0	[J]	Translation, ribosomal structure and biogenesis	Molecular Function: structural constituent of ribosome (GO:0003735);; Biological Process: translation (GO:0006412);; Molecular Function: rRNA binding (GO:0019843);; Cellular Component: cytosolic large ribosomal subunit (GO:0022625);; Molecular Function: metal ion binding (GO:0046872);;	K02922|5e-63|rcu:RCOM_1494440|60S ribosomal protein L37, putative	60S ribosomal protein L37-3 GN=RPL37C OS=Arabidopsis thaliana (Mouse-ear cress) PE=2 SV=1	hypothetical protein PRUPE_ppa013930mg [Prunus persica]
c61908.graph_c0	--	--	Cellular Component: extracellular region (GO:0005576);; Biological Process: lipid transport (GO:0006869);; Molecular Function: lipid binding (GO:0008289);;	--	--	PREDICTED: uncharacterized protein LOC101311041 [Fragaria vesca subsp. vesca]
c67902.graph_c0	--	--	Cellular Component: endosome (GO:0005768);; Cellular Component: endoplasmic reticulum (GO:0005783);; Cellular Component: Golgi apparatus (GO:0005794);; Cellular Component: trans-Golgi network (GO:0005802);; Cellular Component: plasmodesma (GO:0009506);; Biological Process: cellulose microfibril organization (GO:0010215);; Biological Process: cell growth (GO:0016049);; Cellular Component: anchored…	--	COBRA-like protein 7 (Precursor) GN=dl4100c OS=Arabidopsis thaliana (Mouse-ear cress) PE=1 SV=2	PREDICTED: COBRA-like protein 7 [Vitis vinifera]
c49487.graph_c1	--	--	Molecular Function: DNA primase activity (GO:0003896);; Biological Process: DNA replication, synthesis of RNA primer (GO:0006269);; Biological Process: DNA methylation (GO:0006306);; Biological Process: cell proliferation (GO:0008283);; Biological Process: histone H3-K9 methylation (GO:0051567);; Cellular Component: primosome complex (GO:1990077);;	K02684|8e-12|vvi:100260326|hypothetical protein LOC100260326	--	unnamed protein product [Vitis vinifera]
c70712.graph_c5	[S]	Function unknown	Cellular Component: plasma membrane (GO:0005886);; Biological Process: signal transduction (GO:0007165);; Molecular Function: kinase activity (GO:0016301);; Biological Process: phosphorylation (GO:0016310);; Molecular Function: 2-alkenal reductase [NAD(P)] activity (GO:0032440);; Biological Process: oxidation-reduction process (GO:0055114);;	--	Putative leucine-rich repeat receptor-like serine/threonine-protein kinase At2g24130 (Precursor) GN=At2g24130 OS=Arabidopsis thaliana (Mouse-ear cress) PE=3 SV=1	predicted protein [Populus trichocarpa]
c86507.graph_c0	--	--	Molecular Function: calcium ion binding (GO:0005509);; Cellular Component: endoplasmic reticulum (GO:0005783);; Biological Process: protein folding (GO:0006457);; Molecular Function: unfolded protein binding (GO:0051082);;	K08057|5e-37|cre:CHLREDRAFT_78954|CRT2	Calreticulin (Precursor) OS=Chlamydomonas reinhardtii (Chlamydomonas smithii) PE=1 SV=1	calreticulin [Mucor circinelloides f. circinelloides 1006PhL]
c69459.graph_c0	--	--	Molecular Function: protein kinase activity (GO:0004672);; Biological Process: phosphorylation (GO:0016310);; Biological Process: protein metabolic process (GO:0019538);; Molecular Function: metal ion binding (GO:0046872);;	--	--	kinase, putative [Ricinus communis]
c53420.graph_c1	--	--	Cellular Component: plasma membrane (GO:0005886);;	--	UPF0503 protein At3g09070, chloroplastic (Precursor) GN=At3g09070 OS=Arabidopsis thaliana (Mouse-ear cress) PE=1 SV=1	predicted protein [Populus trichocarpa]
c85242.graph_c0	[R]	General function prediction only	Biological Process: mRNA splicing, via spliceosome (GO:0000398);; Molecular Function: protein binding (GO:0005515);; Biological Process: regulation of transcription, DNA-templated (GO:0006355);; Cellular Component: nuclear speck (GO:0016607);; Biological Process: posttranscriptional gene silencing by RNA (GO:0035194);; Biological Process: production of small RNA involved in gene silencing by RNA …	--	Serine/arginine-rich splicing factor RS2Z32 GN=F4P12.200 OS=Arabidopsis thaliana (Mouse-ear cress) PE=1 SV=1	unknown [Lotus japonicus]
c72007.graph_c0	--	--	--	--	--	unnamed protein product [Vitis vinifera]
c75291.graph_c0	--	--	Cellular Component: nuclear chromosome, telomeric region (GO:0000784);; Molecular Function: nucleic acid binding (GO:0003676);; Molecular Function: protein binding (GO:0005515);; Biological Process: telomere capping (GO:0016233);; Biological Process: post-translational protein modification (GO:0043687);; Biological Process: positive regulation of transcription, DNA-templated (GO:0045893);;	--	CST complex subunit STN1 GN=STN1 OS=Arabidopsis thaliana (Mouse-ear cress) PE=1 SV=1	PREDICTED: CST complex subunit STN1-like [Vitis vinifera]
c65305.graph_c0	--	--	Cellular Component: nucleus (GO:0005634);; Cellular Component: cytosol (GO:0005829);; Biological Process: response to auxin (GO:0009733);; Biological Process: jasmonic acid mediated signaling pathway (GO:0009867);; Biological Process: xylem and phloem pattern formation (GO:0010051);; Biological Process: primary shoot apical meristem specification (GO:0010072);; Molecular Function: protein homodim…	--	Topless-related protein 1 OS=Arabidopsis thaliana (Mouse-ear cress) PE=1 SV=3	unknown protein; 52184-57536 [Arabidopsis thaliana]
c70662.graph_c0	--	--	--	--	Glutamate receptor 3.3 (Precursor) GN=GLR3.3 OS=Arabidopsis thaliana (Mouse-ear cress) PE=2 SV=1	PREDICTED: uncharacterized protein LOC100262676 [Vitis vinifera]
c85576.graph_c0	--	--	--	--	--	hypothetical protein [Beta vulgaris subsp. vulgaris]
c58469.graph_c0	--	--	Molecular Function: SNAP receptor activity (GO:0005484);; Cellular Component: phragmoplast (GO:0009524);;	--	--	PREDICTED: putative phagocytic receptor 1b-like [Cucumis sativus]
c90965.graph_c0	--	--	Biological Process: regulation of cell growth (GO:0001558);; Cellular Component: mitochondrion (GO:0005739);; Cellular Component: endoplasmic reticulum (GO:0005783);; Biological Process: positive regulation of cell proliferation (GO:0008284);; Biological Process: brassinosteroid mediated signaling pathway (GO:0009742);; Biological Process: positive regulation of organ growth (GO:0046622);; Biolog…	--	--	predicted protein [Populus trichocarpa]
c81984.graph_c0	--	--	--	--	--	hypothetical protein [Rosa rugosa]
c93652.graph_c0	--	--	--	--	Uncharacterized mitochondrial protein AtMg00810 GN=AtMg00810 OS=Arabidopsis thaliana (Mouse-ear cress) PE=4 SV=1	hypothetical protein VITISV_021511 [Vitis vinifera]
c55558.graph_c0	[K]	Transcription	Molecular Function: sequence-specific DNA binding transcription factor activity (GO:0003700);; Cellular Component: nucleus (GO:0005634);; Biological Process: regulation of transcription, DNA-templated (GO:0006355);; Biological Process: protein acetylation (GO:0006473);; Biological Process: response to cytokinin (GO:0009735);; Molecular Function: sequence-specific DNA binding (GO:0043565);;	--	Homeobox-leucine zipper protein HAT9 GN=HAT9 OS=Arabidopsis thaliana (Mouse-ear cress) PE=2 SV=2	hypothetical protein PRUPE_ppa009614mg [Prunus persica]
c87122.graph_c0	--	--	--	--	--	predicted protein [Populus trichocarpa]
c27421.graph_c0	[R]	General function prediction only	Cellular Component: proteasome complex (GO:0000502);; Biological Process: embryo development ending in seed dormancy (GO:0009793);; Biological Process: leaf morphogenesis (GO:0009965);;	K03038|1e-104|vvi:100247677|hypothetical protein LOC100247677	26S proteasome non-ATPase regulatory subunit 7 homolog B GN=F11B9.19 OS=Arabidopsis thaliana (Mouse-ear cress) PE=1 SV=1	PREDICTED: probable 26S proteasome non-ATPase regulatory subunit 7-like [Glycine max]
c88613.graph_c0	--	--	Molecular Function: nucleic acid binding (GO:0003676);; Molecular Function: catalytic activity (GO:0003824);;	--	--	hypothetical protein [Beta vulgaris subsp. vulgaris]
c67170.graph_c0	[OU]	--	Molecular Function: serine-type endopeptidase activity (GO:0004252);; Biological Process: proteolysis (GO:0006508);; Cellular Component: chloroplast thylakoid (GO:0009534);; Cellular Component: chloroplastic endopeptidase Clp complex (GO:0009840);; Cellular Component: chloroplast envelope (GO:0009941);;	K01358|1e-168|rcu:RCOM_0326970|ATP-dependent Clp protease proteolytic subunit, putative (EC:3.4.21.92)	ATP-dependent Clp protease proteolytic subunit 3, chloroplastic (Precursor) OS=Arabidopsis thaliana (Mouse-ear cress) PE=1 SV=1	ATP-dependent Clp protease proteolytic subunit, putative [Ricinus communis]
c70236.graph_c1	--	--	Cellular Component: nucleus (GO:0005634);; Biological Process: double-strand break repair (GO:0006302);; Biological Process: mitotic recombination (GO:0006312);; Biological Process: chromatin organization (GO:0006325);; Biological Process: synapsis (GO:0007129);; Biological Process: reciprocal meiotic recombination (GO:0007131);; Cellular Component: cohesin complex (GO:0008278);; Biological Proce…	--	Sister chromatid cohesion 1 protein 1 GN=MOP10.3 OS=Arabidopsis thaliana (Mouse-ear cress) PE=2 SV=2	PREDICTED: sister chromatid cohesion 1 protein 1-like [Cicer arietinum]
c58175.graph_c0	--	--	Biological Process: intracellular protein transport (GO:0006886);; Cellular Component: membrane (GO:0016020);; Biological Process: vesicle-mediated transport (GO:0016192);;	K08493|1e-129|vvi:100264508|hypothetical protein LOC100264508	Vesicle transport v-SNARE 13 GN=VTI13 OS=Arabidopsis thaliana (Mouse-ear cress) PE=2 SV=1	Vesicle transport v-SNARE family protein [Theobroma cacao]
c5570.graph_c0	--	--	Molecular Function: nucleic acid binding (GO:0003676);; Molecular Function: catalytic activity (GO:0003824);; Biological Process: DNA metabolic process (GO:0006259);;	--	Putative ribonuclease H protein At1g65750 GN=At1g65750 OS=Arabidopsis thaliana (Mouse-ear cress) PE=3 SV=1	Uncharacterized protein TCM_031281 [Theobroma cacao]
c65573.graph_c0	[U]	Intracellular trafficking, secretion, and vesicular transport	Biological Process: proteolysis (GO:0006508);; Molecular Function: serine-type peptidase activity (GO:0008236);; Cellular Component: chloroplast (GO:0009507);; Cellular Component: integral component of membrane (GO:0016021);;	K03100|0.0|vvi:100243802|hypothetical protein LOC100243802	Probable thylakoidal processing peptidase 2, chloroplastic (Precursor) GN=TPP2 OS=Arabidopsis thaliana (Mouse-ear cress) PE=2 SV=1	PREDICTED: probable thylakoidal processing peptidase 2, chloroplastic [Vitis vinifera]
c31112.graph_c0	[S]	Function unknown	Cellular Component: nucleus (GO:0005634);;	--	Leucine-rich repeat-containing protein ODA7 GN=ODA7 OS=Chlamydomonas reinhardtii (Chlamydomonas smithii) PE=1 SV=1	PREDICTED: protein phosphatase 1 regulatory subunit pprA-like [Fragaria vesca subsp. vesca]
c43303.graph_c1	--	--	Biological Process: metabolic process (GO:0008152);; Biological Process: response to abscisic acid (GO:0009737);; Molecular Function: amino acid binding (GO:0016597);;	--	--	PREDICTED: uncharacterized protein LOC101260460 [Solanum lycopersicum]
c72878.graph_c0	[RTKL]	--	Molecular Function: protein serine/threonine kinase activity (GO:0004674);; Molecular Function: ATP binding (GO:0005524);; Cellular Component: plasma membrane (GO:0005886);; Biological Process: protein phosphorylation (GO:0006468);; Cellular Component: integral component of membrane (GO:0016021);;	--	Probable LRR receptor-like serine/threonine-protein kinase At5g10290 (Precursor) GN=At5g10290 OS=Arabidopsis thaliana (Mouse-ear cress) PE=1 SV=1	PREDICTED: probable LRR receptor-like serine/threonine-protein kinase At5g10290-like [Glycine max]
c67742.graph_c0	--	--	Cellular Component: mitochondrion (GO:0005739);; Biological Process: response to oxidative stress (GO:0006979);; Biological Process: response to salt stress (GO:0009651);; Biological Process: response to abscisic acid (GO:0009737);; Biological Process: mitochondrial ATP synthesis coupled electron transport (GO:0042775);;	--	Putative pentatricopeptide repeat-containing protein At3g16890, mitochondrial (Precursor) GN=PPR40 OS=Arabidopsis thaliana (Mouse-ear cress) PE=3 SV=1	Pentatricopeptide (PPR) domain protein 40, putative [Theobroma cacao]
c65688.graph_c0	[J]	Translation, ribosomal structure and biogenesis	Molecular Function: 3'-5'-exoribonuclease activity (GO:0000175);; Molecular Function: polyribonucleotide nucleotidyltransferase activity (GO:0004654);; Biological Process: RNA catabolic process (GO:0006401);; Cellular Component: chloroplast stroma (GO:0009570);; Biological Process: negative regulation of isopentenyl diphosphate biosynthetic process, methylerythritol 4-phosphate pathway (GO:001032…	K00962|1e-67|vvi:100265692|hypothetical protein LOC100265692	Polyribonucleotide nucleotidyltransferase 1, chloroplastic (Precursor) OS=Arabidopsis thaliana (Mouse-ear cress) PE=1 SV=1	PREDICTED: polyribonucleotide nucleotidyltransferase [Vitis vinifera]
c62500.graph_c0	[O]	Posttranslational modification, protein turnover, chaperones	Molecular Function: peptidase activity (GO:0008233);;	--	Subtilisin-like protease (Precursor) GN=K8K14.8 OS=Arabidopsis thaliana (Mouse-ear cress) PE=1 SV=1	PREDICTED: cucumisin-like [Vitis vinifera]
c75035.graph_c0	--	--	Biological Process: metabolic process (GO:0008152);; Molecular Function: transferase activity, transferring hexosyl groups (GO:0016758);;	--	UDP-glycosyltransferase 87A2 GN=UGT87A2 OS=Arabidopsis thaliana (Mouse-ear cress) PE=2 SV=1	PREDICTED: UDP-glycosyltransferase 87A2-like [Fragaria vesca subsp. vesca]
c34624.graph_c0	--	--	Molecular Function: DNA binding (GO:0003677);; Molecular Function: RNA binding (GO:0003723);; Molecular Function: RNA-directed DNA polymerase activity (GO:0003964);; Biological Process: RNA-dependent DNA replication (GO:0006278);;	--	--	putative reverse transcriptase family member [Malus domestica]
c32655.graph_c0	--	--	Cellular Component: mitochondrion (GO:0005739);; Biological Process: calcium ion transport (GO:0006816);; Biological Process: response to auxin (GO:0009733);;	K14488|4e-56|vvi:100267831|hypothetical protein LOC100267831	Auxin-induced protein 10A5 OS=Glycine max (Soybean) PE=2 SV=1	PREDICTED: auxin-induced protein 10A5 [Vitis vinifera]
c52087.graph_c0	--	--	Molecular Function: hydrolase activity, hydrolyzing O-glycosyl compounds (GO:0004553);; Cellular Component: cytoplasm (GO:0005737);; Biological Process: transport (GO:0006810);; Molecular Function: peptidase activity (GO:0008233);; Biological Process: primary metabolic process (GO:0044238);; Biological Process: organic substance metabolic process (GO:0071704);;	--	Major pollen allergen Ole e 10 (Precursor) OS=Olea europaea (Common olive) PE=1 SV=1	predicted protein [Populus trichocarpa]
c72892.graph_c3	[V]	Defense mechanisms	Molecular Function: ATP binding (GO:0005524);; Cellular Component: vacuolar membrane (GO:0005774);; Cellular Component: plasma membrane (GO:0005886);; Biological Process: drug transmembrane transport (GO:0006855);; Molecular Function: drug transmembrane transporter activity (GO:0015238);; Molecular Function: antiporter activity (GO:0015297);; Molecular Function: nucleoside-triphosphatase activity…	--	MATE efflux family protein 9 GN=F3L12.7 OS=Arabidopsis thaliana (Mouse-ear cress) PE=2 SV=1	PREDICTED: MATE efflux family protein 5 [Vitis vinifera]
c71789.graph_c1	--	--	--	--	Mediator of RNA polymerase II transcription subunit 15a GN=F7H2.12 OS=Arabidopsis thaliana (Mouse-ear cress) PE=1 SV=1	hypothetical protein VITISV_001976 [Vitis vinifera]
c69103.graph_c0	--	--	Cellular Component: chloroplast (GO:0009507);; Biological Process: embryo development ending in seed dormancy (GO:0009793);;	--	--	unnamed protein product [Vitis vinifera]
c96374.graph_c0	--	--	Molecular Function: transferase activity, transferring acyl groups other than amino-acyl groups (GO:0016747);;	--	Agmatine coumaroyltransferase-1 GN=ACT-1 OS=Hordeum vulgare (Barley) PE=1 SV=1	unnamed protein product [Vitis vinifera]
c53711.graph_c0	--	--	Cellular Component: mitochondrion (GO:0005739);; Cellular Component: plastid (GO:0009536);;	--	--	PREDICTED: uncharacterized protein LOC101309919 [Fragaria vesca subsp. vesca]
c68652.graph_c1	--	--	Cellular Component: mitochondrion (GO:0005739);; Cellular Component: integral component of peroxisomal membrane (GO:0005779);; Biological Process: peroxisome organization (GO:0007031);;	K13336|0.0|vvi:100243874|hypothetical protein LOC100243874	Peroxisome biogenesis protein 3-2 GN=PEX3-2 OS=Arabidopsis thaliana (Mouse-ear cress) PE=2 SV=1	PREDICTED: peroxisome biogenesis protein 3-2 [Vitis vinifera]
c31468.graph_c0	[P]	Inorganic ion transport and metabolism	Biological Process: MAPK cascade (GO:0000165);; Molecular Function: NADPH dehydrogenase activity (GO:0003959);; Molecular Function: ferredoxin-NADP+ reductase activity (GO:0004324);; Molecular Function: protein binding (GO:0005515);; Biological Process: pentose-phosphate shunt (GO:0006098);; Biological Process: rRNA processing (GO:0006364);; Biological Process: protein targeting to membrane (GO:0…	K02641|5e-61|ath:AT5G66190|FNR1	Ferredoxin--NADP reductase, chloroplastic (Precursor) GN=PETH OS=Mesembryanthemum crystallinum (Common ice plant) PE=2 SV=1	PREDICTED: ferredoxin--NADP reductase, chloroplastic-like [Fragaria vesca subsp. vesca]
c34331.graph_c0	--	--	Biological Process: abscisic acid-activated signaling pathway (GO:0009738);;	K14496|4e-52|pop:POPTR_907261|hypothetical protein	Abscisic acid receptor PYL4 GN=T19C21.20 OS=Arabidopsis thaliana (Mouse-ear cress) PE=1 SV=1	predicted protein [Populus trichocarpa]
c69003.graph_c0	--	--	Biological Process: developmental process involved in reproduction (GO:0003006);; Molecular Function: DNA binding (GO:0003677);; Molecular Function: sequence-specific DNA binding transcription factor activity (GO:0003700);; Biological Process: regulation of transcription, DNA-templated (GO:0006355);; Biological Process: multicellular organismal development (GO:0007275);; Molecular Function: prote…	--	Squamosa promoter-binding-like protein 8 GN=SPL8 OS=Arabidopsis thaliana (Mouse-ear cress) PE=1 SV=2	Squamosa promoter binding protein-like 8 [Theobroma cacao]
c40394.graph_c0	--	--	--	--	--	PREDICTED: GDSL esterase/lipase 5-like [Glycine max]
c64986.graph_c0	[R]	General function prediction only	Molecular Function: metal ion binding (GO:0046872);;	--	--	PREDICTED: uncharacterized protein LOC100245763 [Vitis vinifera]
c71204.graph_c0	--	--	--	--	--	PREDICTED: uncharacterized protein LOC101259575 isoform 1 [Solanum lycopersicum]
c59404.graph_c0	[M]	Cell wall/membrane/envelope biogenesis	Molecular Function: metalloendopeptidase activity (GO:0004222);; Cellular Component: plasma membrane (GO:0005886);; Biological Process: proteolysis (GO:0006508);; Biological Process: chloroplast organization (GO:0009658);; Cellular Component: chloroplast inner membrane (GO:0009706);; Biological Process: photosystem II assembly (GO:0010207);; Cellular Component: integral component of membrane (GO:…	--	--	Protease ecfE, putative [Ricinus communis]
c59353.graph_c2	[M]	Cell wall/membrane/envelope biogenesis	Molecular Function: 3-deoxy-manno-octulosonate cytidylyltransferase activity (GO:0008690);; Biological Process: lipopolysaccharide biosynthetic process (GO:0009103);; Biological Process: pollen development (GO:0009555);; Biological Process: pollen tube growth (GO:0009860);; Biological Process: methylglyoxal catabolic process to D-lactate (GO:0019243);; Cellular Component: integral component of mi…	K00979|3e-49|vvi:100246238|hypothetical protein LOC100246238	3-deoxy-manno-octulosonate cytidylyltransferase, mitochondrial (Precursor) GN=F14G24.28 OS=Arabidopsis thaliana (Mouse-ear cress) PE=1 SV=1	hypothetical protein PRUPE_ppa009339mg [Prunus persica]
c95869.graph_c0	--	--	--	--	--	predicted protein [Populus trichocarpa]
c34396.graph_c0	[S]	Function unknown	Biological Process: rRNA processing (GO:0006364);; Biological Process: unsaturated fatty acid biosynthetic process (GO:0006636);; Cellular Component: chloroplast thylakoid membrane (GO:0009535);; Cellular Component: chloroplast thylakoid lumen (GO:0009543);; Cellular Component: chloroplast stroma (GO:0009570);; Biological Process: thylakoid membrane organization (GO:0010027);; Biological Process:…	--	Thylakoid lumenal 17.4 kDa protein, chloroplastic (Precursor) GN=At5g53490 OS=Arabidopsis thaliana (Mouse-ear cress) PE=1 SV=2	PREDICTED: thylakoid lumenal 17.4 kDa protein, chloroplastic [Vitis vinifera]
c58913.graph_c0	[S]	Function unknown	Cellular Component: chloroplast (GO:0009507);;	--	Leucine-rich repeat receptor-like serine/threonine-protein kinase BAM3 (Precursor) GN=BAM3 OS=Arabidopsis thaliana (Mouse-ear cress) PE=2 SV=3	unnamed protein product [Vitis vinifera]
c66292.graph_c0	--	--	Biological Process: metabolic process (GO:0008152);; Molecular Function: UDP-glucosyltransferase activity (GO:0035251);;	--	UDP-glycosyltransferase 88A1 GN=UGT88A1 OS=Arabidopsis thaliana (Mouse-ear cress) PE=2 SV=1	glucosyltransferase [Cyclamen persicum]
c58969.graph_c1	--	--	--	--	--	hypothetical protein VITISV_029750 [Vitis vinifera]
c54553.graph_c0	[F]	Nucleotide transport and metabolism	--	--	--	Class I glutamine amidotransferase-like superfamily protein [Theobroma cacao]
c75051.graph_c0	--	--	Cellular Component: Golgi apparatus (GO:0005794);; Cellular Component: plasma membrane (GO:0005886);; Biological Process: purine nucleobase transport (GO:0006863);; Molecular Function: organic anion transmembrane transporter activity (GO:0008514);; Biological Process: organic anion transport (GO:0015711);; Biological Process: nucleotide-sugar transport (GO:0015780);; Cellular Component: integral …	--	GDP-mannose transporter GONST5 GN=GONST5 OS=Arabidopsis thaliana (Mouse-ear cress) PE=2 SV=1	conserved hypothetical protein [Ricinus communis]
c70989.graph_c2	[O]	Posttranslational modification, protein turnover, chaperones	Molecular Function: ATP binding (GO:0005524);; Cellular Component: plasma membrane (GO:0005886);; Biological Process: ATP catabolic process (GO:0006200);; Cellular Component: chloroplast (GO:0009507);; Molecular Function: ATPase activity (GO:0016887);; Biological Process: protein metabolic process (GO:0019538);;	--	Protein cfxQ homolog GN=cfxQ OS=Cyanidioschyzon merolae (Red alga) PE=3 SV=2	PREDICTED: caseinolytic peptidase B protein homolog [Vitis vinifera]
c62104.graph_c0	--	--	--	--	Cyclin-D5-2 GN=CYCD5-2 OS=Oryza sativa subsp. japonica (Rice) PE=2 SV=1	D5-type cyclin, putative [Theobroma cacao]
c81071.graph_c0	--	--	Biological Process: mRNA splicing, via spliceosome (GO:0000398);; Biological Process: DNA metabolic process (GO:0006259);; Biological Process: meiosis I (GO:0007127);; Cellular Component: chloroplast (GO:0009507);; Biological Process: production of siRNA involved in RNA interference (GO:0030422);; Biological Process: chloroplast RNA processing (GO:0031425);; Biological Process: polycistronic mRNA…	--	Pentatricopeptide repeat-containing protein At3g46790, chloroplastic (Precursor) GN=T6H20.180 OS=Arabidopsis thaliana (Mouse-ear cress) PE=2 SV=1	hypothetical protein VITISV_005594 [Vitis vinifera]
c59554.graph_c0	--	--	--	--	Putative late blight resistance protein homolog R1A-6 GN=R1A-6 OS=Solanum demissum (Wild potato) PE=3 SV=2	hypothetical protein [Nicotiana tabacum]
c28625.graph_c0	[G]	Carbohydrate transport and metabolism	Biological Process: carbohydrate metabolic process (GO:0005975);; Molecular Function: beta-glucosidase activity (GO:0008422);;	--	--	PREDICTED: lysosomal beta glucosidase-like [Vitis vinifera]
c55378.graph_c1	--	--	--	--	--	PREDICTED: uncharacterized protein LOC101501792 [Cicer arietinum]
c52982.graph_c0	[I]	Lipid transport and metabolism	Molecular Function: triglyceride lipase activity (GO:0004806);; Biological Process: lipid metabolic process (GO:0006629);; Molecular Function: phosphatidylcholine 1-acylhydrolase activity (GO:0008970);; Cellular Component: chloroplast (GO:0009507);; Molecular Function: galactolipase activity (GO:0047714);;	--	Phospholipase A1-Igamma3, chloroplastic (Precursor) GN=At1g51440 OS=Arabidopsis thaliana (Mouse-ear cress) PE=1 SV=1	PREDICTED: phospholipase A1-Igamma3, chloroplastic [Vitis vinifera]
c51788.graph_c0	--	--	Molecular Function: GTP binding (GO:0005525);; Cellular Component: nucleus (GO:0005634);; Cellular Component: cytoplasm (GO:0005737);; Cellular Component: plasma membrane (GO:0005886);;	--	--	PREDICTED: uncharacterized protein LOC100257995 [Vitis vinifera]
c48923.graph_c0	--	--	--	--	--	hypothetical protein PRUPE_ppa014632mg [Prunus persica]
c69227.graph_c4	--	--	--	--	Transcription factor GLABRA 3 GN=At5g41315 OS=Arabidopsis thaliana (Mouse-ear cress) PE=1 SV=1	myc-like anthocyanin regulatory protein [Cornus alternifolia]
c75510.graph_c0	--	--	--	K02928|1e-08|cre:CHLREDRAFT_195610|RPL41	60S ribosomal protein L41 GN=RPL41 OS=Quercus suber (Cork oak) PE=3 SV=1	hypothetical protein AOR_1_1366184 [Aspergillus oryzae RIB40]
c54794.graph_c1	--	--	Molecular Function: microtubule motor activity (GO:0003777);; Molecular Function: ATP binding (GO:0005524);; Cellular Component: microtubule (GO:0005874);; Cellular Component: microtubule associated complex (GO:0005875);; Biological Process: microtubule-based movement (GO:0007018);; Molecular Function: microtubule binding (GO:0008017);;	--	Pentatricopeptide repeat-containing protein At2g27610 OS=Arabidopsis thaliana (Mouse-ear cress) PE=2 SV=1	PREDICTED: pentatricopeptide repeat-containing protein At2g13600-like [Vitis vinifera]
c67574.graph_c0	--	--	Molecular Function: aspartic-type endopeptidase activity (GO:0004190);; Biological Process: proteolysis (GO:0006508);; Cellular Component: plant-type cell wall (GO:0009505);; Cellular Component: apoplast (GO:0048046);;	--	Protein ASPARTIC PROTEASE IN GUARD CELL 2 (Precursor) GN=ASPG2 OS=Arabidopsis thaliana (Mouse-ear cress) PE=2 SV=1	Aspartic proteinase nepenthesin-1 precursor, putative [Ricinus communis]
c63883.graph_c0	--	--	Molecular Function: protein binding (GO:0005515);; Cellular Component: endoplasmic reticulum (GO:0005783);; Cellular Component: plasma membrane (GO:0005886);; Biological Process: protein folding (GO:0006457);; Cellular Component: plasmodesma (GO:0009506);; Biological Process: cellular response to heat (GO:0034605);; Biological Process: cellular response to unfolded protein (GO:0034620);; Biologic…	--	BAG family molecular chaperone regulator 7 GN=BAG7 OS=Arabidopsis thaliana (Mouse-ear cress) PE=1 SV=1	BCL-2-associated athanogene 7, putative [Theobroma cacao]
c74811.graph_c0	--	--	Cellular Component: membrane (GO:0016020);;	--	Non-specific lipid-transfer protein-like protein At2g13820 (Precursor) GN=At2g13820 OS=Arabidopsis thaliana (Mouse-ear cress) PE=1 SV=1	PREDICTED: non-specific lipid-transfer protein-like protein At2g13820-like [Solanum lycopersicum]
c66828.graph_c0	[RTKL]	--	Molecular Function: protein serine/threonine kinase activity (GO:0004674);; Molecular Function: ATP binding (GO:0005524);; Biological Process: protein phosphorylation (GO:0006468);;	--	Probable receptor-like protein kinase At5g18500 GN=At5g18500 OS=Arabidopsis thaliana (Mouse-ear cress) PE=1 SV=1	PREDICTED: probable receptor-like protein kinase At2g42960 [Vitis vinifera]
c61689.graph_c0	--	--	--	--	--	PREDICTED: uncharacterized protein LOC100260316 [Vitis vinifera]
c31099.graph_c0	[F]	Nucleotide transport and metabolism	Molecular Function: amidophosphoribosyltransferase activity (GO:0004044);; Cellular Component: cell wall (GO:0005618);; Biological Process: 'de novo' IMP biosynthetic process (GO:0006189);; Biological Process: purine nucleobase biosynthetic process (GO:0009113);; Biological Process: nucleoside metabolic process (GO:0009116);; Cellular Component: chloroplast (GO:0009507);; Cellular Component: plas…	K00764|1e-50|vvi:100250446|hypothetical protein LOC100250446	Amidophosphoribosyltransferase 2, chloroplastic (Precursor) GN=At4g34740 OS=Arabidopsis thaliana (Mouse-ear cress) PE=1 SV=1	PREDICTED: amidophosphoribosyltransferase 2, chloroplastic-like [Cucumis sativus]
c59481.graph_c0	--	--	Biological Process: cellular protein modification process (GO:0006464);; Molecular Function: peptide-methionine (S)-S-oxide reductase activity (GO:0008113);; Cellular Component: chloroplast (GO:0009507);; Biological Process: oxidation-reduction process (GO:0055114);;	K07304|1e-32|rcu:RCOM_0017890|methionine sulfoxide reductase, putative (EC:1.8.4.11)	Peptide methionine sulfoxide reductase A5 (Precursor) GN=MSRA5 OS=Arabidopsis thaliana (Mouse-ear cress) PE=2 SV=1	PREDICTED: peptide methionine sulfoxide reductase A5-like [Cucumis sativus]
c31810.graph_c0	--	--	--	--	--	hypothetical protein COCHEDRAFT_1156575 [Bipolaris maydis C5]
c63306.graph_c0	[L]	Replication, recombination and repair	Biological Process: resolution of meiotic recombination intermediates (GO:0000712);; Molecular Function: DNA binding (GO:0003677);; Molecular Function: ATP binding (GO:0005524);; Cellular Component: nucleus (GO:0005634);; Biological Process: cellular response to DNA damage stimulus (GO:0006974);; Biological Process: response to abscisic acid (GO:0009737);; Molecular Function: nucleoside-triphosph…	K10754|0.0|vvi:100249625|hypothetical protein LOC100249625	Replication factor C subunit 1 GN=RFC1 OS=Arabidopsis thaliana (Mouse-ear cress) PE=2 SV=1	unnamed protein product [Vitis vinifera]
c36999.graph_c0	--	--	Cellular Component: extracellular region (GO:0005576);;	--	--	AT5G50150 [Arabidopsis thaliana]
c30131.graph_c0	[I]	Lipid transport and metabolism	Biological Process: metabolic process (GO:0008152);; Molecular Function: transferase activity, transferring acyl groups other than amino-acyl groups (GO:0016747);;	K00626|5e-19|ppp:PHYPADRAFT_158517|hypothetical protein	Acetyl-CoA acetyltransferase, cytosolic 1 GN=MIF21.12 OS=Arabidopsis thaliana (Mouse-ear cress) PE=2 SV=1	acetyl-CoA acetyltransferase [Beauveria bassiana ARSEF 2860]
c67182.graph_c0	[L]	Replication, recombination and repair	Molecular Function: nucleic acid binding (GO:0003676);; Molecular Function: catalytic activity (GO:0003824);; Biological Process: DNA metabolic process (GO:0006259);;	--	Endonuclease OS=Nicotiana tabacum (Common tobacco) PE=2 SV=1	hypothetical protein VITISV_033306 [Vitis vinifera]
c1954.graph_c0	--	--	--	--	--	hypothetical protein SORBIDRAFT_04g019765 [Sorghum bicolor]
c29394.graph_c0	[R]	General function prediction only	Cellular Component: vacuole (GO:0005773);; Cellular Component: plasma membrane (GO:0005886);; Biological Process: response to auxin (GO:0009733);; Molecular Function: FMN binding (GO:0010181);; Molecular Function: oxidoreductase activity, acting on NAD(P)H, quinone or similar compound as acceptor (GO:0016655);; Biological Process: negative regulation of transcription, DNA-templated (GO:0045892);;…	--	--	Quinone reductase family protein isoform 1 [Theobroma cacao]
c74258.graph_c1	--	--	--	--	--	predicted protein [Populus trichocarpa]
c59840.graph_c0	--	--	Cellular Component: nucleus (GO:0005634);; Molecular Function: hydrolase activity (GO:0016787);;	--	GDSL esterase/lipase At4g10955 GN=At4g10955 OS=Arabidopsis thaliana (Mouse-ear cress) PE=2 SV=1	unnamed protein product [Vitis vinifera]
c27097.graph_c0	--	--	--	K09291|7e-06|vvi:100251875|hypothetical protein LOC100251875	--	hypothetical protein VITISV_006234 [Vitis vinifera]
c53453.graph_c0	--	--	Molecular Function: nucleic acid binding (GO:0003676);;	--	--	RNA-directed DNA polymerase ; HMG-I and HMG-Y, DNA-binding, putative [Medicago truncatula]
c71721.graph_c0	[E]	Amino acid transport and metabolism	Biological Process: amino acid transmembrane transport (GO:0003333);; Molecular Function: L-glutamate transmembrane transporter activity (GO:0005313);; Cellular Component: cytoplasm (GO:0005737);; Cellular Component: plasma membrane (GO:0005886);; Biological Process: protein targeting to membrane (GO:0006612);; Biological Process: nucleotide transport (GO:0006862);; Biological Process: ER to Golg…	--	Cationic amino acid transporter 1 GN=F7J7.60 OS=Arabidopsis thaliana (Mouse-ear cress) PE=1 SV=1	PREDICTED: cationic amino acid transporter 1-like [Solanum lycopersicum]
c69391.graph_c0	--	--	Cellular Component: mitochondrion (GO:0005739);; Cellular Component: plastid (GO:0009536);;	--	Pentatricopeptide repeat-containing protein At4g16835, mitochondrial (Precursor) GN=FCAALL.441 OS=Arabidopsis thaliana (Mouse-ear cress) PE=2 SV=3	PREDICTED: pentatricopeptide repeat-containing protein At4g16835, mitochondrial-like, partial [Vitis vinifera]
c60721.graph_c0	[L]	Replication, recombination and repair	Molecular Function: RNA binding (GO:0003723);; Molecular Function: RNA-directed DNA polymerase activity (GO:0003964);; Molecular Function: aspartic-type endopeptidase activity (GO:0004190);; Cellular Component: nucleus (GO:0005634);; Biological Process: RNA-dependent DNA replication (GO:0006278);; Biological Process: proteolysis (GO:0006508);; Molecular Function: zinc ion binding (GO:0008270);; B…	--	--	hypothetical protein VITISV_040055 [Vitis vinifera]
c57835.graph_c0	--	--	--	--	Mitochondrial import inner membrane translocase subunit TIM8 GN=TIM8 OS=Arabidopsis thaliana (Mouse-ear cress) PE=1 SV=1	predicted protein [Populus trichocarpa]
c73489.graph_c0	[R]	General function prediction only	--	--	Ankyrin repeat-containing protein At2g01680 GN=At2g01680 OS=Arabidopsis thaliana (Mouse-ear cress) PE=1 SV=1	Ankyrin repeat family protein [Theobroma cacao]
c25937.graph_c0	--	--	Biological Process: malate transport (GO:0015743);;	--	Aluminum-activated malate transporter 12 GN=T6K21.150 OS=Arabidopsis thaliana (Mouse-ear cress) PE=2 SV=1	hypothetical protein VITISV_004429 [Vitis vinifera]
c47092.graph_c0	--	--	Cellular Component: mitochondrion (GO:0005739);; Biological Process: metabolic process (GO:0008152);; Molecular Function: transaminase activity (GO:0008483);; Molecular Function: pyridoxal phosphate binding (GO:0030170);;	--	Pentatricopeptide repeat-containing protein At2g22070 GN=PCMP-H41 OS=Arabidopsis thaliana (Mouse-ear cress) PE=3 SV=1	PREDICTED: pentatricopeptide repeat-containing protein At2g22070-like [Vitis vinifera]
c74219.graph_c0	[K]	Transcription	Molecular Function: RNA binding (GO:0003723);; Biological Process: protein glycosylation (GO:0006486);; Molecular Function: exoribonuclease II activity (GO:0008859);;	K12585|0.0|rcu:RCOM_0875030|mitotic control protein dis3, putative (EC:3.1.13.1)	Inactive exonuclease DIS3L2 OS=Arabidopsis thaliana (Mouse-ear cress) PE=2 SV=1	PREDICTED: exosome complex exonuclease RRP44 isoform 2 [Vitis vinifera]
c53468.graph_c0	--	--	Cellular Component: cytoplasm (GO:0005737);; Biological Process: gravitropism (GO:0009630);; Biological Process: flower development (GO:0009908);; Cellular Component: basal plasma membrane (GO:0009925);; Biological Process: auxin polar transport (GO:0009926);; Biological Process: xylem and phloem pattern formation (GO:0010051);; Biological Process: inflorescence development (GO:0010229);; Biologi…	K13947|3e-91|vvi:100263725|hypothetical protein LOC100263725	Probable auxin efflux carrier component 1c GN=P0479H10.14 OS=Oryza sativa subsp. japonica (Rice) PE=2 SV=1	unnamed protein product [Vitis vinifera]
c69709.graph_c1	[P]	Inorganic ion transport and metabolism	Molecular Function: ATP binding (GO:0005524);; Cellular Component: plasma membrane (GO:0005886);; Biological Process: ATP catabolic process (GO:0006200);; Biological Process: transport (GO:0006810);; Cellular Component: chloroplast envelope (GO:0009941);; Molecular Function: ferric-transporting ATPase activity (GO:0015408);;	--	ABC transporter I family member 11, chloroplastic (Precursor) GN=MUA22.10 OS=Arabidopsis thaliana (Mouse-ear cress) PE=2 SV=1	PREDICTED: ABC transporter I family member 11, chloroplastic-like [Solanum lycopersicum]
c68325.graph_c0	[R]	General function prediction only	Cellular Component: Golgi membrane (GO:0000139);; Molecular Function: GTPase activity (GO:0003924);; Molecular Function: GTP binding (GO:0005525);; Cellular Component: plasma membrane (GO:0005886);; Biological Process: GTP catabolic process (GO:0006184);; Biological Process: intracellular protein transport (GO:0006886);; Biological Process: ER to Golgi vesicle-mediated transport (GO:0006888);; Bi…	--	Ras-related protein RABD1 GN=F26K24.2 OS=Arabidopsis thaliana (Mouse-ear cress) PE=1 SV=1	PREDICTED: ras-related protein RABD1 [Vitis vinifera]
c59211.graph_c0	--	--	Biological Process: microtubule nucleation (GO:0007020);; Molecular Function: primary amine oxidase activity (GO:0008131);; Biological Process: cytokinin-activated signaling pathway (GO:0009736);; Biological Process: oxidation-reduction process (GO:0055114);;	--	Probable polyamine oxidase 5 GN=PAO5 OS=Arabidopsis thaliana (Mouse-ear cress) PE=2 SV=1	PREDICTED: probable polyamine oxidase 5-like [Glycine max]
c32162.graph_c0	--	--	Molecular Function: single-stranded RNA binding (GO:0003727);; Molecular Function: ubiquitin thiolesterase activity (GO:0004221);; Cellular Component: nucleus (GO:0005634);; Biological Process: RNA splicing (GO:0008380);; Biological Process: regulation by virus of viral protein levels in host cell (GO:0046719);;	--	--	Binding to TOMV RNA 1L (long form) isoform 6 [Theobroma cacao]
c27768.graph_c0	--	--	--	--	--	similar to hedgehog protein [Cyanidioschyzon merolae strain 10D]
c73044.graph_c0	--	--	--	--	--	PREDICTED: uncharacterized protein LOC101263111 [Solanum lycopersicum]
c71014.graph_c0	--	--	--	--	E3 ubiquitin ligase BIG BROTHER-related GN=BBR OS=Arabidopsis thaliana (Mouse-ear cress) PE=2 SV=1	PREDICTED: uncharacterized protein LOC100264059 [Vitis vinifera]
c30418.graph_c0	[J]	Translation, ribosomal structure and biogenesis	Molecular Function: RNA binding (GO:0003723);; Molecular Function: structural constituent of ribosome (GO:0003735);; Cellular Component: mitochondrial small ribosomal subunit (GO:0005763);; Biological Process: DNA-templated transcription, elongation (GO:0006354);; Biological Process: translation (GO:0006412);; Cellular Component: chloroplast stroma (GO:0009570);; Biological Process: photosyntheti…	--	30S ribosomal protein S13, chloroplastic (Precursor) GN=RPS13 OS=Arabidopsis thaliana (Mouse-ear cress) PE=2 SV=1	30S ribosomal protein s13 [Camellia sinensis]
c68935.graph_c2	[O]	Posttranslational modification, protein turnover, chaperones	Molecular Function: ATP binding (GO:0005524);; Cellular Component: cell wall (GO:0005618);; Cellular Component: nucleolus (GO:0005730);; Cellular Component: mitochondrion (GO:0005739);; Cellular Component: cytosol (GO:0005829);; Cellular Component: plasma membrane (GO:0005886);; Biological Process: protein folding (GO:0006457);; Biological Process: defense response (GO:0006952);; Biological Proce…	K04079|1e-81|vvi:100261759|similar to heat shock protein 90	Heat shock cognate protein 80 GN=HSC80 OS=Solanum lycopersicum (Tomato) PE=2 SV=1	heat-shock protein 80 [Euphorbia esula]
c68350.graph_c0	--	--	Molecular Function: protein kinase activity (GO:0004672);; Biological Process: phosphorylation (GO:0016310);; Biological Process: single-organism process (GO:0044699);; Biological Process: response to stimulus (GO:0050896);;	--	Probable serine/threonine-protein kinase WNK1 OS=Oryza sativa subsp. japonica (Rice) PE=2 SV=1	hypothetical protein PRUPE_ppa001963mg [Prunus persica]
c66623.graph_c0	--	--	Molecular Function: organic anion transmembrane transporter activity (GO:0008514);; Biological Process: plant-type cell wall biogenesis (GO:0009832);; Biological Process: organic anion transport (GO:0015711);; Cellular Component: integral component of membrane (GO:0016021);; Biological Process: cell growth (GO:0016049);; Biological Process: cellulose metabolic process (GO:0030243);;	--	Probable sugar phosphate/phosphate translocator At1g12500 GN=At1g12500 OS=Arabidopsis thaliana (Mouse-ear cress) PE=2 SV=1	PREDICTED: probable sugar phosphate/phosphate translocator At1g12500-like [Glycine max]
c61194.graph_c0	[S]	Function unknown	Cellular Component: nucleus (GO:0005634);;	K09131|3e-64|vvi:100259033|hypothetical protein LOC100259033	--	PREDICTED: UPF0235 protein C15orf40 homolog [Vitis vinifera]
c69622.graph_c1	--	--	Molecular Function: nucleotide binding (GO:0000166);; Cellular Component: nucleus (GO:0005634);; Cellular Component: cytoplasm (GO:0005737);; Cellular Component: heterotrimeric G-protein complex (GO:0005834);; Cellular Component: integral component of membrane (GO:0016021);; Molecular Function: cellulose synthase (UDP-forming) activity (GO:0016760);; Biological Process: cellulose biosynthetic pro…	--	--	PREDICTED: WD repeat-containing protein 53-like [Fragaria vesca subsp. vesca]
c90301.graph_c0	--	--	Molecular Function: hydrolase activity (GO:0016787);;	--	GDSL esterase/lipase At5g14450 (Precursor) GN=At5g14450 OS=Arabidopsis thaliana (Mouse-ear cress) PE=2 SV=1	Esterase, putative [Theobroma cacao]
c50498.graph_c0	--	--	Molecular Function: UDP-glycosyltransferase activity (GO:0008194);;	K00771|1e-170|pop:POPTR_720100|hypothetical protein	--	Core-2/I-branching beta-1,6-N-acetylglucosaminyltransferase family protein, putative [Theobroma cacao]
c63373.graph_c0	--	--	Molecular Function: nucleic acid binding (GO:0003676);; Molecular Function: hydrolase activity, hydrolyzing O-glycosyl compounds (GO:0004553);; Molecular Function: calcium ion binding (GO:0005509);; Molecular Function: zinc ion binding (GO:0008270);; Cellular Component: photosystem II oxygen evolving complex (GO:0009654);; Biological Process: DNA integration (GO:0015074);; Biological Process: pho…	--	Uncharacterized mitochondrial protein AtMg00810 GN=AtMg00810 OS=Arabidopsis thaliana (Mouse-ear cress) PE=4 SV=1	OSIGBa0153E02-OSIGBa0093I20.3 [Oryza sativa Indica Group]
c54707.graph_c1	[DZ]	--	Molecular Function: DNA binding (GO:0003677);; Cellular Component: nucleus (GO:0005634);; Molecular Function: Ran GTPase binding (GO:0008536);;	--	Ultraviolet-B receptor UVR8 GN=UVR8 OS=Arabidopsis thaliana (Mouse-ear cress) PE=1 SV=1	PREDICTED: protein RCC2 homolog [Fragaria vesca subsp. vesca]
c62867.graph_c0	[KL]	--	Molecular Function: ion binding (GO:0043167);; Molecular Function: organic cyclic compound binding (GO:0097159);; Molecular Function: heterocyclic compound binding (GO:1901363);;	--	Helicase protein MOM1 GN=T6D22.14 OS=Arabidopsis thaliana (Mouse-ear cress) PE=1 SV=1	unnamed protein product [Vitis vinifera]
c48354.graph_c1	--	--	Molecular Function: transferase activity (GO:0016740);;	--	Zeatin O-xylosyltransferase GN=ZOX1 OS=Phaseolus vulgaris (Kidney bean) PE=2 SV=1	UDP-glucosyltransferase, putative [Theobroma cacao]
c67090.graph_c0	[J]	Translation, ribosomal structure and biogenesis	Biological Process: RNA methylation (GO:0001510);; Molecular Function: RNA binding (GO:0003723);; Biological Process: RNA processing (GO:0006396);; Molecular Function: tRNA (guanosine-2'-O-)-methyltransferase activity (GO:0009020);; Cellular Component: chloroplast (GO:0009507);;	--	--	PREDICTED: tRNA (guanosine(18)-2&apos;-O)-methyltransferase-like [Vitis vinifera]
c58095.graph_c0	--	--	Biological Process: macromolecule metabolic process (GO:0043170);; Biological Process: cellular metabolic process (GO:0044237);; Biological Process: primary metabolic process (GO:0044238);;	--	Cold shock domain-containing protein 4 GN=F26H11.18 OS=Arabidopsis thaliana (Mouse-ear cress) PE=1 SV=1	hypothetical protein PRUPE_ppb016096mg [Prunus persica]
c72311.graph_c0	[T]	Signal transduction mechanisms	Cellular Component: Golgi apparatus (GO:0005794);; Cellular Component: plasma membrane (GO:0005886);; Cellular Component: integral component of membrane (GO:0016021);; Cellular Component: cytoplasmic membrane-bounded vesicle (GO:0016023);;	--	Phosphate transporter PHO1-2 OS=Oryza sativa subsp. japonica (Rice) PE=2 SV=1	PREDICTED: SPX and EXS domain-containing protein 1-like [Vitis vinifera]
c61929.graph_c1	[S]	Function unknown	Biological Process: plant-type cell wall modification (GO:0009827);; Biological Process: pollen tube growth (GO:0009860);;	--	--	conserved hypothetical protein [Ricinus communis]
c76173.graph_c0	--	--	--	--	--	hypothetical protein PRUPE_ppa026802mg [Prunus persica]
c44408.graph_c0	--	--	Cellular Component: mitochondrion (GO:0005739);;	--	Pentatricopeptide repeat-containing protein At3g50420 GN=PCMP-E85 OS=Arabidopsis thaliana (Mouse-ear cress) PE=2 SV=1	PREDICTED: pentatricopeptide repeat-containing protein At3g50420-like [Solanum lycopersicum]
c7778.graph_c0	--	--	--	--	Pentatricopeptide repeat-containing protein At4g02750 GN=PCMP-H24 OS=Arabidopsis thaliana (Mouse-ear cress) PE=3 SV=1	predicted protein [Populus trichocarpa]
c6662.graph_c0	--	--	--	--	--	PREDICTED: uncharacterized protein LOC100246927 [Vitis vinifera]
c61875.graph_c0	--	--	--	--	--	PREDICTED: uncharacterized protein LOC101776166 isoform X1 [Setaria italica]
c72700.graph_c2	--	--	Cellular Component: plastid (GO:0009536);;	--	--	hypothetical protein VITISV_011642 [Vitis vinifera]
c69515.graph_c0	[LKJ]	--	Molecular Function: nucleic acid binding (GO:0003676);; Molecular Function: ATP binding (GO:0005524);; Cellular Component: nucleus (GO:0005634);; Molecular Function: ATP-dependent helicase activity (GO:0008026);;	K12823|0.0|vvi:100260348|hypothetical protein LOC100260348	DEAD-box ATP-dependent RNA helicase 30 GN=RH30 OS=Arabidopsis thaliana (Mouse-ear cress) PE=2 SV=2	PREDICTED: DEAD-box ATP-dependent RNA helicase 30-like [Solanum lycopersicum]
c61378.graph_c0	--	--	Biological Process: embryo development ending in seed dormancy (GO:0009793);; Cellular Component: membrane (GO:0016020);;	--	--	PREDICTED: probable serine incorporator-like [Vitis vinifera]
c73526.graph_c0	[R]	General function prediction only	Cellular Component: cytosol (GO:0005829);; Biological Process: response to stress (GO:0006950);;	--	TPR repeat-containing thioredoxin TTL4 GN=TTL4 OS=Arabidopsis thaliana (Mouse-ear cress) PE=2 SV=1	hypothetical protein PRUPE_ppa001748mg [Prunus persica]
c47895.graph_c2	--	--	Cellular Component: plasma membrane (GO:0005886);; Biological Process: purine nucleobase transport (GO:0006863);; Biological Process: cellular ion homeostasis (GO:0006873);; Molecular Function: voltage-gated anion channel activity (GO:0008308);; Biological Process: response to humidity (GO:0009270);; Biological Process: response to abscisic acid (GO:0009737);; Biological Process: response to carb…	--	Guard cell S-type anion channel SLAC1 OS=Arabidopsis thaliana (Mouse-ear cress) PE=1 SV=1	C4-dicarboxylate transporter/malic acid transport protein isoform 1 [Theobroma cacao]
c62227.graph_c0	[H]	Coenzyme transport and metabolism	Molecular Function: ATP binding (GO:0005524);; Cellular Component: mitochondrion (GO:0005739);; Biological Process: folic acid-containing compound biosynthetic process (GO:0009396);; Molecular Function: 5-formyltetrahydrofolate cyclo-ligase activity (GO:0030272);; Biological Process: tetrahydrofolate metabolic process (GO:0046653);;	K01934|4e-66|pop:POPTR_834313|5FCL	--	unnamed protein product [Vitis vinifera]
c85416.graph_c0	--	--	Molecular Function: ATP transmembrane transporter activity (GO:0005347);; Cellular Component: mitochondrial inner membrane (GO:0005743);; Biological Process: mitochondrial transport (GO:0006839);; Biological Process: ATP transport (GO:0015867);; Cellular Component: integral component of membrane (GO:0016021);; Biological Process: anther development (GO:0048653);; Biological Process: transmembrane…	K05863|2e-41|vvi:100266251|hypothetical protein LOC100266251	Probable ADP,ATP carrier protein At5g56450 GN=At5g56450 OS=Arabidopsis thaliana (Mouse-ear cress) PE=2 SV=1	PREDICTED: probable ADP,ATP carrier protein At5g56450-like [Glycine max]
c73278.graph_c1	[F]	Nucleotide transport and metabolism	Molecular Function: adenine phosphoribosyltransferase activity (GO:0003999);; Cellular Component: cytoplasm (GO:0005737);; Cellular Component: plasma membrane (GO:0005886);; Biological Process: adenine salvage (GO:0006168);; Biological Process: nucleoside metabolic process (GO:0009116);;	K00759|1e-115|rcu:RCOM_0923600|Adenine phosphoribosyltransferase, putative (EC:2.4.2.7)	Adenine phosphoribosyltransferase 2 GN=APT2 OS=Arabidopsis thaliana (Mouse-ear cress) PE=2 SV=1	hypothetical protein PRUPE_ppa011918mg [Prunus persica]
c65381.graph_c0	[R]	General function prediction only	Molecular Function: protein binding (GO:0005515);; Cellular Component: chloroplast (GO:0009507);; Biological Process: chlorophyll catabolic process (GO:0015996);; Molecular Function: pheophytinase activity (GO:0080124);;	--	--	PREDICTED: uncharacterized protein LOC100265442 [Vitis vinifera]
c69843.graph_c6	--	--	Cellular Component: cell wall (GO:0005618);;	--	Leucine-rich repeat extensin-like protein 3 (Precursor) GN=LRX3 OS=Arabidopsis thaliana (Mouse-ear cress) PE=1 SV=1	PREDICTED: uncharacterized protein LOC101245360 [Solanum lycopersicum]
c62096.graph_c0	[F]	Nucleotide transport and metabolism	Molecular Function: calmodulin binding (GO:0005516);; Cellular Component: mitochondrion (GO:0005739);; Biological Process: meristem structural organization (GO:0009933);; Biological Process: leaf development (GO:0048366);;	--	Putative pentatricopeptide repeat-containing protein At1g26500 GN=At1g26500 OS=Arabidopsis thaliana (Mouse-ear cress) PE=3 SV=1	hypothetical protein PRUPE_ppa015711mg, partial [Prunus persica]
c50362.graph_c0	--	--	Molecular Function: transferase activity, transferring phosphorus-containing groups (GO:0016772);; Biological Process: cellular metabolic process (GO:0044237);; Molecular Function: organic cyclic compound binding (GO:0097159);; Molecular Function: heterocyclic compound binding (GO:1901363);;	--	--	hypothetical protein [Beta vulgaris subsp. vulgaris]
c73757.graph_c1	--	--	Molecular Function: protein kinase activity (GO:0004672);; Molecular Function: binding (GO:0005488);;	--	Probable receptor-like protein kinase At1g67000 (Precursor) GN=At1g67000 OS=Arabidopsis thaliana (Mouse-ear cress) PE=2 SV=2	PREDICTED: uncharacterized protein LOC100262465 [Vitis vinifera]
c50579.graph_c0	--	--	Cellular Component: mitochondrion (GO:0005739);; Biological Process: phosphatidylinositol biosynthetic process (GO:0006661);;	--	--	PREDICTED: uncharacterized protein LOC101213289 [Cucumis sativus]
c34434.graph_c0	--	--	Molecular Function: sequence-specific DNA binding transcription factor activity (GO:0003700);; Biological Process: regulation of transcription, DNA-templated (GO:0006355);; Molecular Function: sequence-specific DNA binding (GO:0043565);;	--	Transcription factor RF2b GN=RF2b OS=Oryza sativa subsp. japonica (Rice) PE=1 SV=1	unnamed protein product [Vitis vinifera]
c57625.graph_c0	[I]	Lipid transport and metabolism	Biological Process: metabolic process (GO:0008152);; Molecular Function: carboxylic ester hydrolase activity (GO:0052689);;	--	Probable carboxylesterase 12 GN=CXE12 OS=Arabidopsis thaliana (Mouse-ear cress) PE=2 SV=1	PREDICTED: probable carboxylesterase 2 [Vitis vinifera]
c1121.graph_c1	[G]	Carbohydrate transport and metabolism	Cellular Component: cytosol (GO:0005829);; Molecular Function: transferase activity (GO:0016740);; Biological Process: cellular metabolic process (GO:0044237);; Molecular Function: metal ion binding (GO:0046872);;	K00873|1e-14|rcu:RCOM_1122030|pyruvate kinase, putative (EC:2.7.1.40)	Probable pyruvate kinase, cytosolic isozyme GN=At4g26390 OS=Arabidopsis thaliana (Mouse-ear cress) PE=3 SV=1	pyruvate kinase [Rhizopus delemar RA 99-880]
c66827.graph_c0	--	--	--	--	--	hypothetical protein PRUPE_ppa021885mg, partial [Prunus persica]
c56832.graph_c0	--	--	--	--	Protein LATERAL ORGAN BOUNDARIES GN=MDC12.5 OS=Arabidopsis thaliana (Mouse-ear cress) PE=2 SV=1	predicted protein [Populus trichocarpa]
c30317.graph_c0	--	--	Molecular Function: protein serine/threonine kinase activity (GO:0004674);; Molecular Function: ATP binding (GO:0005524);; Biological Process: protein phosphorylation (GO:0006468);; Molecular Function: polysaccharide binding (GO:0030247);;	--	Probable receptor-like protein kinase At5g39030 (Precursor) GN=At5g39030 OS=Arabidopsis thaliana (Mouse-ear cress) PE=2 SV=1	PREDICTED: probable receptor-like protein kinase At1g67000-like [Vitis vinifera]
c54808.graph_c0	--	--	--	--	--	PREDICTED: uncharacterized protein LOC100262874 [Vitis vinifera]
c94845.graph_c0	--	--	Biological Process: metabolic process (GO:0008152);; Molecular Function: transferase activity, transferring phosphorus-containing groups (GO:0016772);;	--	Endonuclease OS=Nicotiana tabacum (Common tobacco) PE=2 SV=1	hypothetical protein VITISV_029373 [Vitis vinifera]
c67687.graph_c0	--	--	Biological Process: N-terminal protein myristoylation (GO:0006499);; Biological Process: amino acid transport (GO:0006865);; Biological Process: response to chitin (GO:0010200);;	--	Cell number regulator 8 GN=CNR8 OS=Zea mays (Maize) PE=2 SV=1	PREDICTED: cell number regulator 8-like [Vitis vinifera]
c59529.graph_c0	--	--	--	--	Pentatricopeptide repeat-containing protein At2g29760, chloroplastic (Precursor) GN=PCMP-H33 OS=Arabidopsis thaliana (Mouse-ear cress) PE=2 SV=1	pentatricopeptide repeat-containing protein, putative [Ricinus communis]
c52904.graph_c0	--	--	Molecular Function: tRNA binding (GO:0000049);; Biological Process: cytokinesis (GO:0000910);; Molecular Function: protein kinase activity (GO:0004672);; Molecular Function: protein binding (GO:0005515);; Molecular Function: ATP binding (GO:0005524);; Cellular Component: nuclear pore (GO:0005643);; Cellular Component: cytoplasm (GO:0005737);; Biological Process: tRNA export from nucleus (GO:00064…	K08876|3e-22|vvi:100263836|hypothetical protein LOC100263836	--	PREDICTED: LOW QUALITY PROTEIN: probable inactive serine/threonine-protein kinase scy1-like [Glycine max]
c71220.graph_c0	--	--	Molecular Function: endonuclease activity (GO:0004519);; Molecular Function: exonuclease activity (GO:0004527);; Cellular Component: cytoplasm (GO:0005737);; Biological Process: leaf vascular tissue pattern formation (GO:0010305);; Biological Process: inositol trisphosphate metabolic process (GO:0032957);; Biological Process: phosphatidylinositol phosphorylation (GO:0046854);; Biological Process:…	--	Type I inositol 1,4,5-trisphosphate 5-phosphatase CVP2 GN=CVP2 OS=Arabidopsis thaliana (Mouse-ear cress) PE=1 SV=2	PREDICTED: type I inositol 1,4,5-trisphosphate 5-phosphatase CVP2-like [Solanum lycopersicum]
c32889.graph_c0	--	--	--	--	--	hypothetical protein FPSE_10586 [Fusarium pseudograminearum CS3096]
c73953.graph_c1	[R]	General function prediction only	Molecular Function: GTP binding (GO:0005525);; Biological Process: endocytosis (GO:0006897);; Cellular Component: chloroplast (GO:0009507);;	K03665|5e-81|vvi:100247233|hypothetical protein LOC100247233	GTP-binding protein At3g49725, chloroplastic (Precursor) GN=At3g49725 OS=Arabidopsis thaliana (Mouse-ear cress) PE=2 SV=2	unnamed protein product [Vitis vinifera]
c28600.graph_c0	--	--	Molecular Function: DNA binding (GO:0003677);; Cellular Component: nucleus (GO:0005634);; Biological Process: regulation of transcription, DNA-templated (GO:0006355);;	--	Dof zinc finger protein DOF5.1 GN=DOF5.1 OS=Arabidopsis thaliana (Mouse-ear cress) PE=2 SV=1	PREDICTED: dof zinc finger protein DOF2.4-like [Fragaria vesca subsp. vesca]
c73056.graph_c0	--	--	Molecular Function: sequence-specific DNA binding transcription factor activity (GO:0003700);; Cellular Component: plasma membrane (GO:0005886);; Biological Process: regulation of transcription, DNA-templated (GO:0006355);; Molecular Function: zinc ion binding (GO:0008270);; Molecular Function: actin filament binding (GO:0051015);; Biological Process: actin filament bundle assembly (GO:0051017);;	--	Pollen-specific protein SF3 GN=SF3 OS=Helianthus annuus (Common sunflower) PE=2 SV=1	PREDICTED: pollen-specific protein SF3 [Vitis vinifera]
c56528.graph_c0	[L]	Replication, recombination and repair	Molecular Function: DNA binding (GO:0003677);; Molecular Function: RNA binding (GO:0003723);; Molecular Function: RNA-directed DNA polymerase activity (GO:0003964);; Molecular Function: aspartic-type endopeptidase activity (GO:0004190);; Cellular Component: nucleus (GO:0005634);; Biological Process: RNA-dependent DNA replication (GO:0006278);; Biological Process: DNA recombination (GO:0006310);; …	--	RNA-directed DNA polymerase homolog OS=Oenothera berteriana (Bertero&apos;s evening primrose) PE=4 SV=1	Retrotransposon protein [Theobroma cacao]
c71534.graph_c3	[L]	Replication, recombination and repair	--	--	Filament-like plant protein (Fragment) GN=FPP OS=Solanum lycopersicum (Tomato) PE=1 SV=1	Filament-like plant protein, putative isoform 1 [Theobroma cacao]
c81520.graph_c0	--	--	--	--	--	conserved hypothetical protein [Ricinus communis]
c77004.graph_c0	--	--	Molecular Function: protein serine/threonine kinase activity (GO:0004674);; Molecular Function: ATP binding (GO:0005524);; Biological Process: protein phosphorylation (GO:0006468);;	--	--	hypothetical protein PRUPE_ppa002321mg [Prunus persica]
c10720.graph_c0	--	--	Cellular Component: extracellular region (GO:0005576);; Molecular Function: methyltransferase activity (GO:0008168);; Biological Process: methylation (GO:0032259);;	--	--	PREDICTED: uncharacterized protein LOC100817246 [Glycine max]
c16016.graph_c0	--	--	Molecular Function: iron ion binding (GO:0005506);; Cellular Component: endoplasmic reticulum (GO:0005783);; Molecular Function: electron carrier activity (GO:0009055);; Biological Process: response to red or far red light (GO:0009639);; Cellular Component: integral component of membrane (GO:0016021);; Molecular Function: oxidoreductase activity, acting on paired donors, with incorporation or red…	--	2-methylbutanal oxime monooxygenase GN=CYP71E7 OS=Manihot esculenta (Cassava) PE=1 SV=1	PREDICTED: 2-methylbutanal oxime monooxygenase-like [Vitis vinifera]
c74661.graph_c0	--	--	Biological Process: proteolysis (GO:0006508);; Molecular Function: cysteine-type peptidase activity (GO:0008234);; Molecular Function: oxidoreductase activity (GO:0016491);; Cellular Component: apoplast (GO:0048046);;	--	Thiol protease SEN102 (Precursor) GN=SEN102 OS=Hemerocallis sp. (Daylily) PE=2 SV=1	unnamed protein product [Vitis vinifera]
c30509.graph_c0	--	--	--	--	--	Alpha/beta-Hydrolases superfamily protein [Theobroma cacao]
c80133.graph_c0	--	--	Cellular Component: membrane (GO:0016020);;	--	--	putative polyprotein [Oryza sativa Japonica Group]
c69026.graph_c0	[L]	Replication, recombination and repair	Molecular Function: NAD+ diphosphatase activity (GO:0000210);; Cellular Component: cytosol (GO:0005829);; Cellular Component: chloroplast (GO:0009507);; Molecular Function: metal ion binding (GO:0046872);;	K03426|0.0|vvi:100259453|hypothetical protein LOC100259453	Nudix hydrolase 19, chloroplastic (Precursor) GN=F28I16.220 OS=Arabidopsis thaliana (Mouse-ear cress) PE=1 SV=1	PREDICTED: nudix hydrolase 19, chloroplastic-like [Vitis vinifera]
c68037.graph_c0	--	--	Cellular Component: cytoplasm (GO:0005737);; Biological Process: cell adhesion (GO:0007155);; Biological Process: trichome morphogenesis (GO:0010090);; Biological Process: actin nucleation (GO:0045010);; Biological Process: root hair cell differentiation (GO:0048765);; Biological Process: cell wall organization (GO:0071555);;	--	Uncharacterized protein At5g41620 GN=At5g41620 OS=Arabidopsis thaliana (Mouse-ear cress) PE=1 SV=2	PREDICTED: uncharacterized protein LOC100255542 [Vitis vinifera]
c55065.graph_c2	--	--	Biological Process: cellular process (GO:0009987);; Molecular Function: kinase activity (GO:0016301);;	--	Probable serine/threonine-protein kinase WNK4 OS=Oryza sativa subsp. japonica (Rice) PE=2 SV=1	No lysine kinase 6, putative [Theobroma cacao]
c68041.graph_c0	--	--	Cellular Component: nucleus (GO:0005634);; Biological Process: protein glycosylation (GO:0006486);; Biological Process: signal transduction (GO:0007165);; Cellular Component: plasmodesma (GO:0009506);; Molecular Function: phosphatidylinositol binding (GO:0035091);;	--	--	PREDICTED: uncharacterized protein LOC101260793 [Solanum lycopersicum]
c35243.graph_c0	--	--	Cellular Component: nucleus (GO:0005634);;	--	--	PREDICTED: uncharacterized protein LOC100265766 [Vitis vinifera]
c74488.graph_c0	--	--	Molecular Function: catalytic activity (GO:0003824);;	--	Endonuclease OS=Nicotiana tabacum (Common tobacco) PE=2 SV=1	hypothetical protein VITISV_042890 [Vitis vinifera]
c18358.graph_c0	--	--	Molecular Function: transferase activity (GO:0016740);;	--	--	PREDICTED: uncharacterized protein LOC101311451 [Fragaria vesca subsp. vesca]
c67855.graph_c0	--	--	Biological Process: signal transduction (GO:0007165);; Molecular Function: electron carrier activity (GO:0009055);; Biological Process: response to salicylic acid (GO:0009751);; Molecular Function: protein disulfide oxidoreductase activity (GO:0015035);; Biological Process: cell redox homeostasis (GO:0045454);; Biological Process: cellular response to organic substance (GO:0071310);; Biological P…	--	Glutaredoxin-C9 GN=F3M18.8 OS=Arabidopsis thaliana (Mouse-ear cress) PE=1 SV=1	uncharacterized protein LOC100306716 [Glycine max]
c67654.graph_c0	--	--	--	--	Pentatricopeptide repeat-containing protein At5g11310, mitochondrial (Precursor) GN=At5g11310 OS=Arabidopsis thaliana (Mouse-ear cress) PE=2 SV=1	hypothetical protein PRUPE_ppa003040mg [Prunus persica]
c60583.graph_c0	--	--	Biological Process: metabolic process (GO:0008152);;	--	Pentatricopeptide repeat-containing protein At2g22070 GN=PCMP-H41 OS=Arabidopsis thaliana (Mouse-ear cress) PE=3 SV=1	hypothetical protein VITISV_023383 [Vitis vinifera]
c73443.graph_c0	--	--	Molecular Function: binding (GO:0005488);;	--	Putative AC transposase OS=Zea mays (Maize) PE=2 SV=2	putative transposase [Cucumis melo]
c62502.graph_c0	--	--	Molecular Function: protein dimerization activity (GO:0046983);;	--	Transcription factor bHLH96 GN=T9N14.4 OS=Arabidopsis thaliana (Mouse-ear cress) PE=2 SV=1	PREDICTED: transcription factor bHLH96-like [Vitis vinifera]
c33647.graph_c0	--	--	Cellular Component: cytoplasm (GO:0005737);; Biological Process: Golgi vesicle transport (GO:0048193);;	--	--	Ubiquitin domain-containing protein [Theobroma cacao]
c57287.graph_c0	--	--	--	--	--	hypothetical protein [Rosa rugosa]
c61996.graph_c0	--	--	Molecular Function: catalytic activity (GO:0003824);; Molecular Function: organic cyclic compound binding (GO:0097159);; Molecular Function: heterocyclic compound binding (GO:1901363);;	--	--	hypothetical protein VITISV_037520 [Vitis vinifera]
c71553.graph_c0	[GEPR]	--	Molecular Function: sugar:hydrogen symporter activity (GO:0005351);; Biological Process: fatty acid beta-oxidation (GO:0006635);; Biological Process: toxin catabolic process (GO:0009407);; Cellular Component: chloroplast thylakoid membrane (GO:0009535);; Cellular Component: plant-type vacuole membrane (GO:0009705);; Biological Process: response to cyclopentenone (GO:0010583);; Biological Process:…	K08202|0.0|rcu:RCOM_0987060|Organic cation transporter, putative	Organic cation/carnitine transporter 4 GN=F3H11.5 OS=Arabidopsis thaliana (Mouse-ear cress) PE=2 SV=1	Organic cation/carnitine transporter4 isoform 1 [Theobroma cacao]
c68498.graph_c0	[R]	General function prediction only	Molecular Function: GTP binding (GO:0005525);; Cellular Component: mitochondrion (GO:0005739);;	--	Probable tRNA modification GTPase MnmE GN=mnmE OS=Cyanidium caldarium PE=3 SV=1	PREDICTED: GTPase Der-like [Vitis vinifera]
c48652.graph_c0	--	--	Cellular Component: chloroplast thylakoid membrane (GO:0009535);; Cellular Component: photosystem I reaction center (GO:0009538);; Cellular Component: chloroplast thylakoid lumen (GO:0009543);; Cellular Component: chloroplast envelope (GO:0009941);; Cellular Component: plastoglobule (GO:0010287);; Biological Process: photosynthesis (GO:0015979);; Biological Process: cysteine biosynthetic process …	K02694|1e-118|rcu:RCOM_1426230|Photosystem I reaction center subunit III, chloroplast precursor, putative	Photosystem I reaction center subunit III, chloroplastic (Precursor) GN=PSAF OS=Flaveria trinervia (Clustered yellowtops) PE=2 SV=1	photosystem I subunit III precursor (chloroplast) [Solanum tuberosum]
c64369.graph_c3	--	--	Molecular Function: protein kinase activity (GO:0004672);; Biological Process: protein phosphorylation (GO:0006468);; Cellular Component: cell part (GO:0044464);;	--	Probable receptor-like serine/threonine-protein kinase At4g34500 GN=At4g34500 OS=Arabidopsis thaliana (Mouse-ear cress) PE=2 SV=1	PREDICTED: probable receptor-like serine/threonine-protein kinase At4g34500-like [Cucumis sativus]
c34104.graph_c0	[J]	Translation, ribosomal structure and biogenesis	Biological Process: spliceosomal tri-snRNP complex assembly (GO:0000244);; Molecular Function: nucleic acid binding (GO:0003676);; Cellular Component: U4/U6 x U5 tri-snRNP complex (GO:0046540);;	K12844|0.0|vvi:100262218|hypothetical protein LOC100262218	Probable nucleolar protein 5-1 OS=Arabidopsis thaliana (Mouse-ear cress) PE=2 SV=2	PREDICTED: U4/U6 small nuclear ribonucleoprotein Prp31-like [Vitis vinifera]
c69818.graph_c0	--	--	--	--	--	Contains similarity to extensin (atExt1) from Arabidopsis thaliana gb|U43627 and is rich in proline and glycine. EST gb|Z37262 comes from this gene [Arabidopsis thaliana]
c74298.graph_c0	--	--	Molecular Function: transferase activity, transferring phosphorus-containing groups (GO:0016772);;	--	Probable leucine-rich repeat receptor-like serine/threonine-protein kinase At3g14840 (Precursor) GN=LRR-RLK OS=Arabidopsis thaliana (Mouse-ear cress) PE=1 SV=1	unnamed protein product [Vitis vinifera]
c19260.graph_c0	--	--	Molecular Function: protein kinase activity (GO:0004672);; Molecular Function: ATP binding (GO:0005524);; Biological Process: protein phosphorylation (GO:0006468);; Molecular Function: polysaccharide binding (GO:0030247);;	--	Probably inactive receptor-like protein kinase At2g46850 (Precursor) GN=At2g46850 OS=Arabidopsis thaliana (Mouse-ear cress) PE=3 SV=1	hypothetical protein VITISV_012720 [Vitis vinifera]
c65510.graph_c0	--	--	Cellular Component: nucleus (GO:0005634);;	--	--	stigma/style cell cycle inhibitor [Nicotiana tabacum]
c65261.graph_c1	--	--	Molecular Function: purine ribonucleoside binding (GO:0032550);; Molecular Function: adenyl ribonucleotide binding (GO:0032559);; Molecular Function: anion binding (GO:0043168);; Biological Process: response to stimulus (GO:0050896);;	--	--	leucine-rich repeat-containing protein, putative [Ricinus communis]
c54248.graph_c0	--	--	Molecular Function: catalytic activity (GO:0003824);;	--	--	Multidrug resistance protein ABC transporter family [Theobroma cacao]
c77457.graph_c0	--	--	Molecular Function: nucleic acid binding (GO:0003676);; Molecular Function: RNA-directed DNA polymerase activity (GO:0003964);; Molecular Function: aspartic-type endopeptidase activity (GO:0004190);; Molecular Function: endonuclease activity (GO:0004519);; Biological Process: proteolysis (GO:0006508);; Molecular Function: zinc ion binding (GO:0008270);; Biological Process: DNA integration (GO:001…	--	Endonuclease OS=Nicotiana tabacum (Common tobacco) PE=2 SV=1	RecName: Full=Retrovirus-related Pol polyprotein from transposon TNT 1-94; Includes: RecName: Full=Protease; Includes: RecName: Full=Reverse transcriptase; Includes: RecName: Full=Endonuclease
c72168.graph_c0	--	--	Molecular Function: RNA binding (GO:0003723);; Molecular Function: RNA-directed DNA polymerase activity (GO:0003964);; Biological Process: RNA-dependent DNA replication (GO:0006278);;	--	--	hypothetical protein VITISV_007862 [Vitis vinifera]
c64467.graph_c0	--	--	Molecular Function: nucleic acid binding (GO:0003676);; Molecular Function: catalytic activity (GO:0003824);; Biological Process: DNA metabolic process (GO:0006259);;	--	Uncharacterized mitochondrial protein AtMg01250 GN=AtMg01250 OS=Arabidopsis thaliana (Mouse-ear cress) PE=4 SV=1	Uncharacterized protein TCM_022315 [Theobroma cacao]
c31296.graph_c0	--	--	Molecular Function: binding (GO:0005488);;	--	--	hypothetical protein PRUPE_ppb020897mg [Prunus persica]
c67958.graph_c0	--	--	--	--	Splicing factor U2af large subunit B GN=U2AF65B OS=Oryza sativa subsp. japonica (Rice) PE=2 SV=2	unnamed protein product [Vitis vinifera]
c93503.graph_c0	--	--	Molecular Function: nucleic acid binding (GO:0003676);; Molecular Function: protein serine/threonine kinase activity (GO:0004674);; Molecular Function: ATP binding (GO:0005524);; Biological Process: protein phosphorylation (GO:0006468);; Biological Process: proteolysis (GO:0006508);; Molecular Function: peptidase activity (GO:0008233);; Molecular Function: zinc ion binding (GO:0008270);; Biologic…	--	Endonuclease OS=Nicotiana tabacum (Common tobacco) PE=2 SV=1	PREDICTED: putative disease resistance protein At4g11170-like [Glycine max]
c48577.graph_c0	--	--	Biological Process: response to brassinosteroid (GO:0009741);; Biological Process: regulation of protein localization (GO:0032880);;	--	Auxin-repressed 12.5 kDa protein OS=Fragaria ananassa (Strawberry) PE=2 SV=1	Drm3-like protein isoform 1 [Theobroma cacao]
c43467.graph_c0	--	--	--	--	--	hypothetical protein PRUPE_ppa023963mg [Prunus persica]
c39755.graph_c0	--	--	Molecular Function: transferase activity (GO:0016740);;	--	Histone-lysine N-methyltransferase ATX4 GN=T13J8.20 OS=Arabidopsis thaliana (Mouse-ear cress) PE=2 SV=3	hypothetical protein PRUPE_ppa000624mg [Prunus persica]
c76543.graph_c0	--	--	Molecular Function: nucleotide binding (GO:0000166);; Molecular Function: receptor signaling protein serine/threonine kinase activity (GO:0004702);; Cellular Component: extracellular region (GO:0005576);; Cellular Component: plasma membrane (GO:0005886);; Biological Process: phosphorylation (GO:0016310);;	--	Probable LRR receptor-like serine/threonine-protein kinase RKF3 (Precursor) GN=T9J23.16 OS=Arabidopsis thaliana (Mouse-ear cress) PE=1 SV=1	PREDICTED: probable LRR receptor-like serine/threonine-protein kinase RKF3-like [Solanum lycopersicum]
c68661.graph_c1	[R]	General function prediction only	Cellular Component: plasma membrane (GO:0005886);; Cellular Component: chloroplast membrane (GO:0031969);;	--	--	PREDICTED: rhomboid protease gluP [Vitis vinifera]
c65329.graph_c2	--	--	Molecular Function: GTPase activity (GO:0003924);; Molecular Function: calcium ion binding (GO:0005509);; Molecular Function: GTP binding (GO:0005525);; Cellular Component: endosome (GO:0005768);; Biological Process: GTP catabolic process (GO:0006184);; Biological Process: protein targeting to vacuole (GO:0006623);; Biological Process: endocytosis (GO:0006897);; Cellular Component: plasmodesma (G…	--	--	unknown [Medicago truncatula]
c28319.graph_c0	[L]	Replication, recombination and repair	Molecular Function: nucleic acid binding (GO:0003676);; Molecular Function: catalytic activity (GO:0003824);; Biological Process: DNA metabolic process (GO:0006259);;	--	Uncharacterized mitochondrial protein AtMg00860 GN=AtMg00860 OS=Arabidopsis thaliana (Mouse-ear cress) PE=4 SV=1	PREDICTED: uncharacterized protein LOC101510858 [Cicer arietinum]
c41455.graph_c0	--	--	--	--	--	PREDICTED: protein ATAF2 [Vitis vinifera]
c6897.graph_c0	--	--	--	--	--	hypothetical protein VITISV_001216 [Vitis vinifera]
c73410.graph_c0	--	--	Biological Process: carbohydrate metabolic process (GO:0005975);; Cellular Component: chloroplast (GO:0009507);; Cellular Component: plastid envelope (GO:0009526);; Biological Process: cellular process (GO:0009987);; Cellular Component: membrane (GO:0016020);; Biological Process: single-organism process (GO:0044699);;	--	Maltose excess protein 1-like, chloroplastic (Precursor) GN=OSJNBa0041A02.13 OS=Oryza sativa subsp. japonica (Rice) PE=2 SV=2	PREDICTED: maltose excess protein 1, chloroplastic-like [Fragaria vesca subsp. vesca]
c72929.graph_c0	--	--	Molecular Function: nucleotide binding (GO:0000166);; Molecular Function: protein binding (GO:0005515);; Cellular Component: microtubule associated complex (GO:0005875);; Molecular Function: nucleoside-triphosphatase activity (GO:0017111);; Biological Process: single-multicellular organism process (GO:0044707);; Biological Process: single-organism metabolic process (GO:0044710);; Biological Proce…	--	Kinesin-like calmodulin-binding protein homolog GN=OSJNBa0087O24.20 OS=Oryza sativa subsp. japonica (Rice) PE=2 SV=1	unnamed protein product [Vitis vinifera]
c69165.graph_c1	[QR]	--	Cellular Component: mitochondrion (GO:0005739);; Molecular Function: methyltransferase activity (GO:0008168);; Biological Process: toxin catabolic process (GO:0009407);; Biological Process: response to cyclopentenone (GO:0010583);; Biological Process: methylation (GO:0032259);; Biological Process: response to cadmium ion (GO:0046686);;	--	--	predicted protein [Populus trichocarpa]
c88237.graph_c0	--	--	--	--	Probable carboxylesterase 18 GN=CXE18 OS=Arabidopsis thaliana (Mouse-ear cress) PE=2 SV=1	--
c74740.graph_c0	[MG]	--	Molecular Function: nucleotide binding (GO:0000166);; Biological Process: response to heat (GO:0009408);; Biological Process: response to water deprivation (GO:0009414);; Biological Process: response to abscisic acid (GO:0009737);; Biological Process: lignin biosynthetic process (GO:0009809);; Molecular Function: cinnamoyl-CoA reductase activity (GO:0016621);; Molecular Function: dihydrokaempfero…	--	Cinnamoyl-CoA reductase 2 GN=CCR2 OS=Arabidopsis thaliana (Mouse-ear cress) PE=1 SV=1	PREDICTED: bifunctional dihydroflavonol 4-reductase/flavanone 4-reductase [Vitis vinifera]
c71949.graph_c2	--	--	Cellular Component: endosome (GO:0005768);; Cellular Component: Golgi apparatus (GO:0005794);; Cellular Component: trans-Golgi network (GO:0005802);; Molecular Function: methyltransferase activity (GO:0008168);; Biological Process: response to desiccation (GO:0009269);; Biological Process: response to cold (GO:0009409);; Biological Process: response to salt stress (GO:0009651);; Biological Proces…	--	Probable methyltransferase PMT20 GN=At1g31850 OS=Arabidopsis thaliana (Mouse-ear cress) PE=1 SV=1	PREDICTED: probable methyltransferase PMT20 [Vitis vinifera]
c67754.graph_c0	[O]	Posttranslational modification, protein turnover, chaperones	Molecular Function: threonine-type endopeptidase activity (GO:0004298);; Cellular Component: nucleus (GO:0005634);; Cellular Component: cytoplasm (GO:0005737);; Cellular Component: proteasome core complex (GO:0005839);; Biological Process: proteolysis involved in cellular protein catabolic process (GO:0051603);;	K02739|4e-12|zma:100283485|pco138078	Proteasome subunit beta type-7-A (Precursor) GN=K1G2.15 OS=Arabidopsis thaliana (Mouse-ear cress) PE=1 SV=2	predicted protein [Micromonas sp. RCC299]
c94995.graph_c0	--	--	Molecular Function: acid phosphatase activity (GO:0003993);; Molecular Function: metal ion binding (GO:0046872);;	--	--	PREDICTED: probable inactive purple acid phosphatase 27-like, partial [Solanum lycopersicum]
c61125.graph_c1	--	--	--	K09286|5e-73|vvi:100245515|hypothetical protein LOC100245515	Ethylene-responsive transcription factor RAP2-4 OS=Arabidopsis thaliana (Mouse-ear cress) PE=1 SV=1	ERF transcription factor 8 [Nicotiana tabacum]
c72201.graph_c1	[G]	Carbohydrate transport and metabolism	Biological Process: response to hypoxia (GO:0001666);; Cellular Component: vacuolar membrane (GO:0005774);; Cellular Component: Golgi apparatus (GO:0005794);; Cellular Component: plasma membrane (GO:0005886);; Molecular Function: starch synthase activity (GO:0009011);; Cellular Component: amyloplast (GO:0009501);; Cellular Component: plasmodesma (GO:0009506);; Cellular Component: chloroplast (GO:…	K00703|0.0|vvi:100261002|similar to starch synthase	Granule-bound starch synthase 2, chloroplastic/amyloplastic (Precursor) GN=SS2 OS=Solanum tuberosum (Potato) PE=1 SV=3	PREDICTED: granule-bound starch synthase 2, chloroplastic/amyloplastic-like [Vitis vinifera]
c54102.graph_c1	[G]	Carbohydrate transport and metabolism	Cellular Component: vacuole (GO:0005773);; Biological Process: carbohydrate metabolic process (GO:0005975);; Molecular Function: beta-glucosidase activity (GO:0008422);;	K01188|0.0|vvi:100255282|hypothetical protein LOC100255282	Alpha-N-arabinofuranosidase (Precursor) GN=Xyl2 OS=Medicago sativa subsp. varia (Alfalfa) PE=2 SV=1	Glycosyl hydrolase family protein isoform 2 [Theobroma cacao]
c67503.graph_c0	--	--	Cellular Component: chloroplast (GO:0009507);;	--	--	hypothetical protein MTR_5g067940 [Medicago truncatula]
c71410.graph_c1	--	--	Cellular Component: Golgi apparatus (GO:0005794);;	--	--	Uncharacterized protein TCM_015942 [Theobroma cacao]
c70258.graph_c1	[C]	Energy production and conversion	Molecular Function: copper ion binding (GO:0005507);; Molecular Function: ATP binding (GO:0005524);; Cellular Component: cell wall (GO:0005618);; Cellular Component: mitochondrion (GO:0005739);; Cellular Component: plasma membrane (GO:0005886);; Biological Process: glyoxylate cycle (GO:0006097);; Biological Process: citrate metabolic process (GO:0006101);; Biological Process: isocitrate metabolic…	K01681|3e-14|rcu:RCOM_0782740|aconitase, putative (EC:4.2.1.3)	Putative aconitate hydratase, cytoplasmic OS=Oryza sativa subsp. japonica (Rice) PE=1 SV=1	aconitase, putative [Ricinus communis]
c73575.graph_c3	[RTKL]	--	Molecular Function: protein serine/threonine kinase activity (GO:0004674);; Molecular Function: non-membrane spanning protein tyrosine kinase activity (GO:0004715);; Molecular Function: ATP binding (GO:0005524);; Biological Process: protein phosphorylation (GO:0006468);; Biological Process: response to stress (GO:0006950);;	--	Serine/threonine-protein kinase GN=PUB52 OS=Arabidopsis thaliana (Mouse-ear cress) PE=2 SV=1	hypothetical protein PRUPE_ppa015558mg [Prunus persica]
c72741.graph_c4	--	--	Molecular Function: phosphatidylinositol phospholipase C activity (GO:0004435);; Molecular Function: signal transducer activity (GO:0004871);; Molecular Function: calcium ion binding (GO:0005509);; Cellular Component: plasma membrane (GO:0005886);; Biological Process: lipid metabolic process (GO:0006629);; Biological Process: intracellular signal transduction (GO:0035556);;	K05857|0.0|vvi:100241574|hypothetical protein LOC100241574	Phosphoinositide phospholipase C 2 GN=PLC2 OS=Arabidopsis thaliana (Mouse-ear cress) PE=1 SV=1	PREDICTED: phosphoinositide phospholipase C 2 isoform 1 [Vitis vinifera]
c90040.graph_c0	--	--	--	--	--	unknown [Medicago truncatula]
c69673.graph_c0	--	--	--	--	Putative membrane protein ycf1 GN=ycf1 OS=Nandina domestica (Heavenly bamboo) PE=3 SV=1	--
c67114.graph_c0	--	--	Cellular Component: nucleus (GO:0005634);; Biological Process: response to ethylene (GO:0009723);; Biological Process: response to auxin (GO:0009733);; Cellular Component: SCF ubiquitin ligase complex (GO:0019005);;	K14515|0.0|vvi:100249270|hypothetical protein LOC100249270	EIN3-binding F-box protein 1 GN=F13B15.15 OS=Arabidopsis thaliana (Mouse-ear cress) PE=1 SV=1	PREDICTED: EIN3-binding F-box protein 1-like [Vitis vinifera]
c33272.graph_c0	[K]	Transcription	Molecular Function: nucleic acid binding (GO:0003676);; Biological Process: regulation of transcription, DNA-templated (GO:0006355);; Biological Process: post-embryonic development (GO:0009791);; Biological Process: reproductive structure development (GO:0048608);;	K03145|1e-153|vvi:100263760|hypothetical protein LOC100263760	Probable mediator of RNA polymerase II transcription subunit 26c GN=MYH9.6 OS=Arabidopsis thaliana (Mouse-ear cress) PE=2 SV=1	PREDICTED: transcription elongation factor A protein 3 [Vitis vinifera]
c72931.graph_c0	--	--	Cellular Component: nucleus (GO:0005634);; Biological Process: response to salicylic acid (GO:0009751);; Biological Process: cellular metabolic process (GO:0044237);; Biological Process: primary metabolic process (GO:0044238);; Biological Process: organic substance metabolic process (GO:0071704);;	--	Mediator of RNA polymerase II transcription subunit 15a GN=F7H2.12 OS=Arabidopsis thaliana (Mouse-ear cress) PE=1 SV=1	PREDICTED: uncharacterized protein LOC100264243 [Vitis vinifera]
c76855.graph_c0	--	--	--	--	--	hypothetical protein [Beta vulgaris subsp. vulgaris]
c47469.graph_c0	--	--	--	--	--	hypothetical protein M569_05560, partial [Genlisea aurea]
c96864.graph_c0	--	--	Molecular Function: catalytic activity (GO:0003824);;	--	--	hypothetical protein VITISV_015736 [Vitis vinifera]
c70000.graph_c6	--	--	Biological Process: nuclear-transcribed mRNA catabolic process (GO:0000956);; Biological Process: vernalization response (GO:0010048);;	--	--	unnamed protein product [Vitis vinifera]
c69106.graph_c0	[L]	Replication, recombination and repair	Biological Process: mRNA splicing, via spliceosome (GO:0000398);; Molecular Function: DNA binding (GO:0003677);; Molecular Function: DNA-directed DNA polymerase activity (GO:0003887);; Molecular Function: ATP binding (GO:0005524);; Cellular Component: nucleus (GO:0005634);; Cellular Component: DNA replication factor C complex (GO:0005663);; Biological Process: ATP catabolic process (GO:0006200);;…	K10756|1e-170|vvi:100266082|hypothetical protein LOC100266082	Replication factor C subunit 3 OS=Oryza sativa subsp. japonica (Rice) PE=2 SV=1	PREDICTED: replication factor C subunit 5 [Vitis vinifera]
c30346.graph_c0	--	--	Biological Process: mRNA splicing, via spliceosome (GO:0000398);; Biological Process: nuclear-transcribed mRNA catabolic process (GO:0000956);; Molecular Function: protein binding (GO:0005515);; Cellular Component: spliceosomal complex (GO:0005681);; Cellular Component: nucleolus (GO:0005730);; Biological Process: N-terminal protein myristoylation (GO:0006499);; Biological Process: response to sa…	K06063|0.0|vvi:100245841|hypothetical protein LOC100245841	--	hypothetical protein PRUPE_ppa003079mg [Prunus persica]
c58695.graph_c0	--	--	Cellular Component: nucleus (GO:0005634);; Biological Process: fatty acid catabolic process (GO:0009062);; Molecular Function: quercetin 3-O-glucosyltransferase activity (GO:0080043);; Molecular Function: quercetin 7-O-glucosyltransferase activity (GO:0080044);; Molecular Function: quercetin 4'-O-glucosyltransferase activity (GO:0080046);;	--	UDP-glycosyltransferase 89B1 GN=UGT89B1 OS=Arabidopsis thaliana (Mouse-ear cress) PE=2 SV=2	hypothetical protein PRUPE_ppa018626mg [Prunus persica]
c34123.graph_c1	[B]	Chromatin structure and dynamics	Cellular Component: nucleosome (GO:0000786);; Molecular Function: DNA binding (GO:0003677);; Cellular Component: nucleolus (GO:0005730);; Cellular Component: mitochondrion (GO:0005739);; Cellular Component: vacuolar membrane (GO:0005774);; Cellular Component: Golgi apparatus (GO:0005794);; Cellular Component: cytosol (GO:0005829);; Cellular Component: plasma membrane (GO:0005886);; Biological Pro…	K11254|3e-45|ppp:PHYPADRAFT_152862|HFO1503	Histone H4 OS=Glycine max (Soybean) PE=3 SV=1	PREDICTED: histone H4-like [Glycine max]
c35234.graph_c0	--	--	Cellular Component: early endosome (GO:0005769);; Cellular Component: plasma membrane (GO:0005886);; Biological Process: receptor-mediated endocytosis (GO:0006898);; Biological Process: protein transport (GO:0015031);; Cellular Component: integral component of membrane (GO:0016021);;	--	Secretory carrier-associated membrane protein 1 GN=F5H14.19 OS=Arabidopsis thaliana (Mouse-ear cress) PE=1 SV=1	PREDICTED: secretory carrier-associated membrane protein-like isoform X2 [Cicer arietinum]
c96774.graph_c0	--	--	--	--	--	hypothetical protein GUITHDRAFT_133342 [Guillardia theta CCMP2712]
c58539.graph_c0	--	--	--	--	--	hypothetical protein VITISV_025709 [Vitis vinifera]
c64539.graph_c0	--	--	Biological Process: very long-chain fatty acid metabolic process (GO:0000038);; Molecular Function: transferase activity (GO:0016740);; Cellular Component: intracellular membrane-bounded organelle (GO:0043231);; Biological Process: single-organism process (GO:0044699);; Biological Process: carboxylic acid biosynthetic process (GO:0046394);;	--	Rosmarinate synthase GN=CBHCT1 OS=Solenostemon scutellarioides (Coleus) PE=1 SV=1	HXXXD-type acyl-transferase family protein, putative [Theobroma cacao]
c4051.graph_c1	--	--	--	--	--	conserved hypothetical protein [Ricinus communis]
c72177.graph_c0	[RTKL]	--	Molecular Function: protein serine/threonine kinase activity (GO:0004674);; Molecular Function: protein serine/threonine/tyrosine kinase activity (GO:0004712);; Molecular Function: protein tyrosine kinase activity (GO:0004713);; Molecular Function: ATP binding (GO:0005524);; Biological Process: protein phosphorylation (GO:0006468);; Biological Process: response to oxidative stress (GO:0006979);;	--	Serine/threonine-protein kinase AFC2 GN=AFC2 OS=Arabidopsis thaliana (Mouse-ear cress) PE=1 SV=1	hypothetical protein VITISV_012217 [Vitis vinifera]
c62552.graph_c2	--	--	Molecular Function: salutaridinol 7-O-acetyltransferase activity (GO:0047180);;	--	--	HXXXD-type acyl-transferase family protein, putative [Theobroma cacao]
c28831.graph_c1	--	--	Biological Process: response to light stimulus (GO:0009416);; Cellular Component: plastid (GO:0009536);; Biological Process: response to auxin (GO:0009733);; Molecular Function: indole-3-acetic acid amido synthetase activity (GO:0010279);; Cellular Component: cytoplasmic membrane-bounded vesicle (GO:0016023);; Biological Process: secretion by cell (GO:0032940);;	K14487|3e-40|pop:POPTR_587044|GH3-1	Indole-3-acetic acid-amido synthetase GH3.3 GN=GH3.3 OS=Arabidopsis thaliana (Mouse-ear cress) PE=1 SV=1	GH3-1 [Quercus robur]
c32181.graph_c0	--	--	--	--	--	PREDICTED: uncharacterized protein LOC100854493 [Vitis vinifera]
c83214.graph_c0	--	--	Molecular Function: protein serine/threonine kinase activity (GO:0004674);; Molecular Function: ATP binding (GO:0005524);; Cellular Component: plasma membrane (GO:0005886);; Biological Process: protein phosphorylation (GO:0006468);; Biological Process: transmembrane receptor protein tyrosine kinase signaling pathway (GO:0007169);; Biological Process: systemic acquired resistance (GO:0009627);; Bi…	--	--	PREDICTED: probable LRR receptor-like serine/threonine-protein kinase At2g24230-like [Solanum lycopersicum]
c70042.graph_c0	--	--	Biological Process: MAPK cascade (GO:0000165);; Biological Process: respiratory burst involved in defense response (GO:0002679);; Molecular Function: sequence-specific DNA binding transcription factor activity (GO:0003700);; Cellular Component: nucleus (GO:0005634);; Cellular Component: endoplasmic reticulum membrane (GO:0005789);; Biological Process: regulation of transcription, DNA-templated (G…	--	bZIP transcription factor 60 GN=BZIP60 OS=Arabidopsis thaliana (Mouse-ear cress) PE=2 SV=1	unnamed protein product [Vitis vinifera]
c64884.graph_c0	--	--	Biological Process: cellular component organization (GO:0016043);; Biological Process: single-organism cellular process (GO:0044763);;	--	Pollen-specific leucine-rich repeat extensin-like protein 1 (Precursor) GN=PEX1 OS=Arabidopsis thaliana (Mouse-ear cress) PE=2 SV=1	Early nodulin 75 protein, putative [Ricinus communis]
c72043.graph_c1	[M]	Cell wall/membrane/envelope biogenesis	Molecular Function: 3-deoxy-manno-octulosonate cytidylyltransferase activity (GO:0008690);; Biological Process: lipopolysaccharide biosynthetic process (GO:0009103);; Biological Process: pollen development (GO:0009555);; Biological Process: pollen tube growth (GO:0009860);; Biological Process: methylglyoxal catabolic process to D-lactate (GO:0019243);; Cellular Component: integral component of mi…	K00979|0.0|vvi:100248631|hypothetical protein LOC100248631	3-deoxy-manno-octulosonate cytidylyltransferase, mitochondrial (Precursor) GN=F14G24.28 OS=Arabidopsis thaliana (Mouse-ear cress) PE=1 SV=1	PREDICTED: 3-deoxy-manno-octulosonate cytidylyltransferase [Vitis vinifera]
c66230.graph_c0	[E]	Amino acid transport and metabolism	--	--	Molybdenum cofactor sulfurase GN=F19K19.13 OS=Arabidopsis thaliana (Mouse-ear cress) PE=1 SV=1	PREDICTED: uncharacterized protein LOC100248586 [Vitis vinifera]
c89615.graph_c0	--	--	--	--	Fasciclin-like arabinogalactan protein 11 (Precursor) GN=FLA11 OS=Arabidopsis thaliana (Mouse-ear cress) PE=2 SV=2	hypothetical protein PRUPE_ppa023999mg [Prunus persica]
c84253.graph_c0	--	--	--	--	--	unnamed protein product [Vitis vinifera]
c77948.graph_c0	--	--	Biological Process: cellular aromatic compound metabolic process (GO:0006725);; Molecular Function: hydrolase activity (GO:0016787);; Biological Process: cellular nitrogen compound metabolic process (GO:0034641);; Biological Process: heterocycle metabolic process (GO:0046483);; Molecular Function: organic cyclic compound binding (GO:0097159);; Biological Process: organic cyclic compound metabolic…	--	--	Uncharacterized protein TCM_026293 [Theobroma cacao]
c73381.graph_c1	--	--	--	--	--	gag-pol precursor [Castanea mollissima]
c72153.graph_c0	[E]	Amino acid transport and metabolism	Molecular Function: aromatic-L-amino-acid decarboxylase activity (GO:0004058);; Molecular Function: tyrosine decarboxylase activity (GO:0004837);; Cellular Component: cytoplasm (GO:0005737);; Biological Process: L-phenylalanine catabolic process (GO:0006559);; Biological Process: response to wounding (GO:0009611);; Molecular Function: pyridoxal phosphate binding (GO:0030170);; Molecular Function:…	K01592|0.0|pop:POPTR_816969|tyrosine decarboxylase (EC:4.1.1.25)	Tyrosine decarboxylase 1 GN=ELI5 OS=Arabidopsis thaliana (Mouse-ear cress) PE=2 SV=1	hypothetical protein PRUPE_ppa005041mg [Prunus persica]
c19632.graph_c0	--	--	--	--	--	hypothetical protein VITISV_030726 [Vitis vinifera]
c59398.graph_c0	[K]	Transcription	Molecular Function: nucleic acid binding (GO:0003676);; Biological Process: RNA splicing (GO:0008380);; Cellular Component: small nuclear ribonucleoprotein complex (GO:0030532);;	K11096|1e-18|rcu:RCOM_1148620|small nuclear ribonucleoprotein sm d2, putative	--	unknown [Zea mays]
c71236.graph_c0	--	--	Cellular Component: protein phosphatase type 2A complex (GO:0000159);; Cellular Component: nucleolus (GO:0005730);; Cellular Component: cytoplasm (GO:0005737);; Biological Process: signal transduction (GO:0007165);; Molecular Function: protein phosphatase type 2A regulator activity (GO:0008601);;	K11584|0.0|vvi:100250839|hypothetical protein LOC100250839	Serine/threonine protein phosphatase 2A 59 kDa regulatory subunit B&apos; eta isoform GN=B&apos;ETA OS=Arabidopsis thaliana (Mouse-ear cress) PE=2 SV=1	Serine/threonine protein phosphatase 2A 59 kDa regulatory subunit B&apos; eta isoform 1 [Theobroma cacao]
c62261.graph_c0	--	--	--	K12881|8e-37|pop:POPTR_279773|hypothetical protein	--	predicted protein [Populus trichocarpa]
c74251.graph_c0	--	--	Biological Process: ion transport (GO:0006811);; Cellular Component: membrane (GO:0016020);;	--	Magnesium transporter MRS2-F OS=Oryza sativa subsp. japonica (Rice) PE=1 SV=1	PREDICTED: magnesium transporter MRS2-F-like [Vitis vinifera]
c57248.graph_c0	[S]	Function unknown	Cellular Component: mitochondrion (GO:0005739);; Molecular Function: succinate dehydrogenase (ubiquinone) activity (GO:0008177);; Biological Process: fatty acid catabolic process (GO:0009062);; Biological Process: primary root development (GO:0080022);;	--	--	PREDICTED: uncharacterized protein LOC101244854 isoform 1 [Solanum lycopersicum]
c52338.graph_c0	--	--	Cellular Component: chloroplast (GO:0009507);; Cellular Component: integral component of membrane (GO:0016021);; Biological Process: negative regulation of transcription, DNA-templated (GO:0045892);;	--	--	PREDICTED: uncharacterized protein LOC101248750 [Solanum lycopersicum]
c87884.graph_c0	--	--	Cellular Component: mitochondrion (GO:0005739);;	--	Putative pentatricopeptide repeat-containing protein At3g15930 GN=PCMP-E51 OS=Arabidopsis thaliana (Mouse-ear cress) PE=3 SV=2	hypothetical protein PRUPE_ppa002028mg [Prunus persica]
c70656.graph_c0	[L]	Replication, recombination and repair	Molecular Function: nucleic acid binding (GO:0003676);; Molecular Function: catalytic activity (GO:0003824);; Biological Process: DNA metabolic process (GO:0006259);;	--	RNA-directed DNA polymerase homolog OS=Oenothera berteriana (Bertero&apos;s evening primrose) PE=4 SV=1	gag-pol precursor [Castanea mollissima]
c71463.graph_c0	[F]	Nucleotide transport and metabolism	Molecular Function: N6-(1,2-dicarboxyethyl)AMP AMP-lyase (fumarate-forming) activity (GO:0004018);; Biological Process: IMP biosynthetic process (GO:0006188);; Cellular Component: chloroplast stroma (GO:0009570);; Molecular Function: (S)-2-(5-amino-1-(5-phospho-D-ribosyl)imidazole-4-carboxamido)succinate AMP-lyase (fumarate-forming) activity (GO:0070626);;	K01756|1e-100|pop:POPTR_1091918|adenylosuccinate lyase (EC:4.3.2.2)	--	PREDICTED: adenylosuccinate lyase-like [Vitis vinifera]
c79354.graph_c0	--	--	Biological Process: transcription, DNA-templated (GO:0006351);; Molecular Function: oxidoreductase activity (GO:0016491);; Molecular Function: metal ion binding (GO:0046872);; Molecular Function: organic cyclic compound binding (GO:0097159);; Molecular Function: heterocyclic compound binding (GO:1901363);;	--	B3 domain-containing protein At3g19184 GN=At3g19184 OS=Arabidopsis thaliana (Mouse-ear cress) PE=2 SV=1	PREDICTED: B3 domain-containing protein Os01g0234100-like [Vitis vinifera]
c66588.graph_c0	--	--	Molecular Function: binding (GO:0005488);; Cellular Component: cytoplasm (GO:0005737);; Biological Process: cellular metabolic process (GO:0044237);; Biological Process: primary metabolic process (GO:0044238);; Biological Process: single-organism process (GO:0044699);; Biological Process: response to stimulus (GO:0050896);; Biological Process: organic substance metabolic process (GO:0071704);;	--	Growth-regulating factor 9 GN=GRF9 OS=Arabidopsis thaliana (Mouse-ear cress) PE=1 SV=1	PREDICTED: uncharacterized protein LOC100242152 [Vitis vinifera]
c83308.graph_c0	--	--	--	K09286|5e-07|ath:AT4G17500|ATERF-1 (ETHYLENE RESPONSIVE ELEMENT BINDING FACTOR 1)	Ethylene-responsive transcription factor 1A OS=Arabidopsis thaliana (Mouse-ear cress) PE=1 SV=2	ERF transcription factor [Camellia sinensis]
c78868.graph_c0	--	--	Molecular Function: ATP binding (GO:0005524);; Biological Process: myo-inositol hexakisphosphate biosynthetic process (GO:0010264);; Biological Process: phosphorylation (GO:0016310);; Biological Process: metal ion transport (GO:0030001);; Biological Process: cellular phosphate ion homeostasis (GO:0030643);; Molecular Function: inositol tetrakisphosphate 2-kinase activity (GO:0032942);; Molecular …	K10572|2e-46|vvi:100243814|hypothetical protein LOC100243814	Inositol-pentakisphosphate 2-kinase GN=IPK1 OS=Arabidopsis thaliana (Mouse-ear cress) PE=1 SV=1	unnamed protein product [Vitis vinifera]
c70866.graph_c2	[KAD]	--	Molecular Function: DNA binding (GO:0003677);; Molecular Function: chromatin binding (GO:0003682);;	--	MYB-like transcription factor ETC1 GN=ETC1 OS=Arabidopsis thaliana (Mouse-ear cress) PE=2 SV=1	predicted protein [Populus trichocarpa]
c71368.graph_c1	[OC]	--	Biological Process: nuclear division (GO:0000280);; Biological Process: cytokinesis by cell plate formation (GO:0000911);; Cellular Component: nucleus (GO:0005634);; Cellular Component: cytoplasm (GO:0005737);; Biological Process: nucleolus organization (GO:0007000);; Biological Process: cortical microtubule organization (GO:0043622);; Biological Process: cell redox homeostasis (GO:0045454);; Mol…	--	Thioredoxin domain-containing protein 9 homolog GN=At2g18990 OS=Arabidopsis thaliana (Mouse-ear cress) PE=2 SV=1	PREDICTED: thioredoxin domain-containing protein 9-like isoform 1 [Solanum lycopersicum]
c57233.graph_c0	[V]	Defense mechanisms	Cellular Component: plasma membrane (GO:0005886);; Biological Process: drug transmembrane transport (GO:0006855);; Biological Process: fatty acid catabolic process (GO:0009062);; Molecular Function: drug transmembrane transporter activity (GO:0015238);; Molecular Function: antiporter activity (GO:0015297);;	--	MATE efflux family protein 9 GN=F3L12.7 OS=Arabidopsis thaliana (Mouse-ear cress) PE=2 SV=1	PREDICTED: MATE efflux family protein 9-like [Fragaria vesca subsp. vesca]
c54710.graph_c1	--	--	--	--	Proline-rich receptor-like protein kinase PERK10 GN=PERK10 OS=Arabidopsis thaliana (Mouse-ear cress) PE=1 SV=2	hypothetical protein VOLCADRAFT_101835 [Volvox carteri f. nagariensis]
c66198.graph_c0	--	--	--	--	G-type lectin S-receptor-like serine/threonine-protein kinase SD3-1 (Precursor) GN=SD31 OS=Arabidopsis thaliana (Mouse-ear cress) PE=3 SV=1	G-type lectin S-receptor serine/threonine-protein kinase SD3-1 [Theobroma cacao]
c56886.graph_c0	[C]	Energy production and conversion	Molecular Function: ferredoxin-NAD(P) reductase activity (GO:0008937);; Biological Process: cellular carbohydrate metabolic process (GO:0044262);; Cellular Component: chloroplast part (GO:0044434);; Biological Process: single-organism carbohydrate metabolic process (GO:0044723);; Molecular Function: iron-sulfur cluster binding (GO:0051536);; Biological Process: oxidation-reduction process (GO:005…	--	Ferredoxin-thioredoxin reductase catalytic chain, chloroplastic (Precursor) OS=Spinacia oleracea (Spinach) PE=2 SV=1	ferredoxin [Codonopsis lanceolata]
c71433.graph_c0	[R]	General function prediction only	Molecular Function: protein kinase activity (GO:0004672);; Molecular Function: ATP binding (GO:0005524);; Cellular Component: plasma membrane (GO:0005886);; Biological Process: protein phosphorylation (GO:0006468);; Cellular Component: chloroplast (GO:0009507);; Biological Process: response to sucrose (GO:0009744);; Biological Process: flavonoid biosynthetic process (GO:0009813);; Biological Proc…	K08869|0.0|vvi:100242787|hypothetical protein LOC100242787	Uncharacterized aarF domain-containing protein kinase At1g79600, chloroplastic (Precursor) GN=At1g79600 OS=Arabidopsis thaliana (Mouse-ear cress) PE=1 SV=1	unnamed protein product [Vitis vinifera]
c92535.graph_c0	--	--	--	--	--	hypothetical protein VITISV_002404 [Vitis vinifera]
c32035.graph_c0	--	--	--	--	Ribose-phosphate pyrophosphokinase 3, mitochondrial (Precursor) GN=PRS3 OS=Spinacia oleracea (Spinach) PE=2 SV=1	PREDICTED: ribose-phosphate pyrophosphokinase 3, mitochondrial-like [Solanum lycopersicum]
c58922.graph_c0	[O]	Posttranslational modification, protein turnover, chaperones	--	--	RING-H2 finger protein ATL54 GN=ATL54 OS=Arabidopsis thaliana (Mouse-ear cress) PE=2 SV=2	PREDICTED: uncharacterized protein LOC100854068 [Vitis vinifera]
c50944.graph_c0	--	--	Biological Process: metal ion transport (GO:0030001);; Molecular Function: metal ion binding (GO:0046872);;	--	--	PREDICTED: UPF0329 protein ECU05_1680/ECU11_0050-like isoform X2 [Setaria italica]
c66798.graph_c0	--	--	Molecular Function: protein serine/threonine kinase activity (GO:0004674);; Molecular Function: protein tyrosine kinase activity (GO:0004713);; Molecular Function: ATP binding (GO:0005524);; Biological Process: protein phosphorylation (GO:0006468);;	--	Serine/threonine-protein kinase Nek5 GN=F26G5.150 OS=Arabidopsis thaliana (Mouse-ear cress) PE=1 SV=1	hypothetical protein VITISV_012215 [Vitis vinifera]
c66427.graph_c0	[R]	General function prediction only	Biological Process: metabolic process (GO:0008152);; Cellular Component: plastid (GO:0009536);; Molecular Function: hydrolase activity (GO:0016787);;	--	--	PREDICTED: uncharacterized protein LOC100247470 [Vitis vinifera]
c70544.graph_c0	--	--	Cellular Component: nucleus (GO:0005634);; Biological Process: defense response by callose deposition (GO:0052542);;	--	--	PREDICTED: uncharacterized protein LOC100254101 [Vitis vinifera]
c35190.graph_c0	[CHR]	--	Biological Process: metabolic process (GO:0008152);; Molecular Function: oxidoreductase activity, acting on the CH-OH group of donors, NAD or NADP as acceptor (GO:0016616);; Molecular Function: cofactor binding (GO:0048037);;	--	Glyoxylate/hydroxypyruvate reductase HPR3 GN=HPR3 OS=Arabidopsis thaliana (Mouse-ear cress) PE=2 SV=1	PREDICTED: glyoxylate/hydroxypyruvate reductase HPR3-like [Solanum lycopersicum]
c57785.graph_c0	--	--	Biological Process: response to reactive oxygen species (GO:0000302);; Cellular Component: chromosome (GO:0005694);; Cellular Component: nucleolus (GO:0005730);; Biological Process: defense response (GO:0006952);; Biological Process: DNA mediated transformation (GO:0009294);; Cellular Component: chloroplast stroma (GO:0009570);; Cellular Component: chloroplast envelope (GO:0009941);; Biological P…	--	Histone H1 OS=Zea mays (Maize) PE=2 SV=2	PREDICTED: uncharacterized protein LOC100853898 [Vitis vinifera]
c75578.graph_c0	--	--	Molecular Function: purine ribonucleoside binding (GO:0032550);; Molecular Function: adenyl ribonucleotide binding (GO:0032559);; Molecular Function: anion binding (GO:0043168);; Biological Process: response to stimulus (GO:0050896);;	--	TMV resistance protein N GN=N OS=Nicotiana glutinosa (Tobacco) PE=1 SV=1	hypothetical protein PRUPE_ppa025692mg [Prunus persica]
c44366.graph_c0	--	--	--	--	--	Uncharacterized protein TCM_043333 [Theobroma cacao]
c81490.graph_c0	--	--	Molecular Function: nucleic acid binding (GO:0003676);; Molecular Function: catalytic activity (GO:0003824);; Biological Process: cellular process (GO:0009987);; Cellular Component: membrane (GO:0016020);; Cellular Component: intracellular membrane-bounded organelle (GO:0043231);; Cellular Component: cytoplasmic part (GO:0044444);;	--	--	hypothetical protein [Beta vulgaris subsp. vulgaris]
c63841.graph_c0	--	--	Cellular Component: mitochondrion (GO:0005739);;	--	--	predicted protein [Populus trichocarpa]
c53331.graph_c0	--	--	--	K10842|4e-14|vvi:100246771|hypothetical protein LOC100246771	--	Cak assembly factor, putative [Theobroma cacao]
c56533.graph_c0	[O]	Posttranslational modification, protein turnover, chaperones	Molecular Function: ATP binding (GO:0005524);; Cellular Component: nucleus (GO:0005634);; Cellular Component: cytosol (GO:0005829);; Cellular Component: plasma membrane (GO:0005886);; Biological Process: ATP catabolic process (GO:0006200);; Biological Process: ubiquitin-dependent protein catabolic process (GO:0006511);; Molecular Function: peptidase activity (GO:0008233);; Cellular Component: pro…	K03066|8e-30|ath:AT5G19990|RPT6A	26S protease regulatory subunit 8 homolog B GN=F28I16.150 OS=Arabidopsis thaliana (Mouse-ear cress) PE=1 SV=1	hypothetical protein ZEAMMB73_419750 [Zea mays]
c62695.graph_c0	[DZ]	--	Molecular Function: phospholipid binding (GO:0005543);; Cellular Component: vacuole (GO:0005773);; Cellular Component: Golgi apparatus (GO:0005794);; Cellular Component: plasma membrane (GO:0005886);; Molecular Function: metal ion binding (GO:0046872);;	--	Ultraviolet-B receptor UVR8 GN=UVR8 OS=Arabidopsis thaliana (Mouse-ear cress) PE=1 SV=1	PREDICTED: uncharacterized protein LOC100253065 [Vitis vinifera]
c73916.graph_c3	[RTKL]	--	Molecular Function: protein kinase activity (GO:0004672);;	--	Probable serine/threonine-protein kinase At1g18390 (Precursor) GN=At1g18390 OS=Arabidopsis thaliana (Mouse-ear cress) PE=1 SV=2	hypothetical protein VITISV_005934 [Vitis vinifera]
c88366.graph_c0	[Q]	Secondary metabolites biosynthesis, transport and catabolism	Molecular Function: diamine oxidase activity (GO:0052597);; Biological Process: oxidation-reduction process (GO:0055114);; Biological Process: cellular response to inorganic substance (GO:0071241);;	--	Primary amine oxidase (Precursor) GN=At1g62810 OS=Arabidopsis thaliana (Mouse-ear cress) PE=2 SV=1	lysyl oxidase [Coprinopsis cinerea okayama7#130]
c52792.graph_c0	--	--	Molecular Function: binding (GO:0005488);;	--	--	putative protein [Arabidopsis thaliana]
c63278.graph_c3	--	--	Biological Process: response to heat (GO:0009408);; Biological Process: response to hydrogen peroxide (GO:0042542);; Biological Process: response to ethanol (GO:0045471);; Biological Process: response to arsenic-containing substance (GO:0046685);; Biological Process: response to cadmium ion (GO:0046686);; Biological Process: response to copper ion (GO:0046688);;	K13993|1e-34|vvi:100254733|hypothetical protein LOC100254733	17.4 kDa class I heat shock protein OS=Oryza sativa subsp. japonica (Rice) PE=2 SV=2	hypothetical protein VITISV_019370 [Vitis vinifera]
c57224.graph_c0	--	--	Molecular Function: binding (GO:0005488);;	--	Uncharacterized mitochondrial protein AtMg00810 GN=AtMg00810 OS=Arabidopsis thaliana (Mouse-ear cress) PE=4 SV=1	hypothetical protein VITISV_031415 [Vitis vinifera]
c66616.graph_c0	--	--	Cellular Component: ubiquitin ligase complex (GO:0000151);; Molecular Function: ubiquitin-protein ligase activity (GO:0004842);; Molecular Function: ATP binding (GO:0005524);; Biological Process: protein ubiquitination (GO:0016567);;	--	U-box domain-containing protein 19 GN=PUB19 OS=Arabidopsis thaliana (Mouse-ear cress) PE=2 SV=1	U-box domain-containing protein 19, putative [Theobroma cacao]
c46867.graph_c0	--	--	--	--	F-box/FBD/LRR-repeat protein At2g26030 GN=At2g26030 OS=Arabidopsis thaliana (Mouse-ear cress) PE=2 SV=2	hypothetical protein PRUPE_ppa023344mg, partial [Prunus persica]
c4550.graph_c0	[G]	Carbohydrate transport and metabolism	Molecular Function: hydrolase activity, hydrolyzing O-glycosyl compounds (GO:0004553);; Cellular Component: extracellular region (GO:0005576);; Biological Process: carbohydrate metabolic process (GO:0005975);; Molecular Function: cellulose binding (GO:0030248);;	--	--	endoglucanase d precursor [Colletotrichum orbiculare MAFF 240422]
c66224.graph_c0	--	--	Molecular Function: structural constituent of ribosome (GO:0003735);; Cellular Component: nucleolus (GO:0005730);; Cellular Component: plasma membrane (GO:0005886);; Biological Process: translation (GO:0006412);; Cellular Component: cytosolic large ribosomal subunit (GO:0022625);;	K02891|1e-68|rcu:RCOM_0681450|60S ribosomal protein L22, putative	60S ribosomal protein L22-2 GN=RPL22B OS=Arabidopsis thaliana (Mouse-ear cress) PE=2 SV=1	PREDICTED: 60S ribosomal protein L22-2-like [Vitis vinifera]
c69093.graph_c0	--	--	--	--	--	PREDICTED: uncharacterized protein LOC101245192 [Solanum lycopersicum]
c68178.graph_c3	[GER]	--	Biological Process: polysaccharide biosynthetic process (GO:0000271);; Cellular Component: plasma membrane (GO:0005886);; Biological Process: water transport (GO:0006833);; Biological Process: pattern specification process (GO:0007389);; Biological Process: regulation of cell size (GO:0008361);; Biological Process: response to salt stress (GO:0009651);; Cellular Component: plant-type vacuole memb…	--	Protein WALLS ARE THIN 1 GN=WAT1 OS=Arabidopsis thaliana (Mouse-ear cress) PE=1 SV=1	Walls Are Thin 1 [Theobroma cacao]
c67255.graph_c0	[M]	Cell wall/membrane/envelope biogenesis	Cellular Component: endoplasmic reticulum (GO:0005783);; Cellular Component: plasma membrane (GO:0005886);; Cellular Component: integral component of membrane (GO:0016021);; Molecular Function: cellulose synthase (UDP-forming) activity (GO:0016760);; Biological Process: cellulose biosynthetic process (GO:0030244);;	--	Cellulose synthase-like protein E6 GN=P0556A05.32 OS=Oryza sativa subsp. japonica (Rice) PE=2 SV=1	PREDICTED: cellulose synthase-like protein E6-like isoform 1 [Vitis vinifera]
c73778.graph_c0	[R]	General function prediction only	Cellular Component: nucleus (GO:0005634);; Biological Process: proline transport (GO:0015824);; Molecular Function: hydrolase activity (GO:0016787);;	K07025|1e-133|vvi:100245055|hypothetical protein LOC100245055	--	PREDICTED: uncharacterized protein C24B11.05-like [Vitis vinifera]
c4458.graph_c0	--	--	Molecular Function: RNA binding (GO:0003723);; Molecular Function: RNA-directed DNA polymerase activity (GO:0003964);; Molecular Function: aspartic-type endopeptidase activity (GO:0004190);; Cellular Component: nucleus (GO:0005634);; Biological Process: RNA-dependent DNA replication (GO:0006278);; Biological Process: proteolysis (GO:0006508);; Molecular Function: zinc ion binding (GO:0008270);; B…	--	--	hypothetical protein VITISV_028502 [Vitis vinifera]
c53417.graph_c0	--	--	Molecular Function: sequence-specific DNA binding transcription factor activity (GO:0003700);; Biological Process: regulation of transcription, DNA-templated (GO:0006355);; Biological Process: anthocyanin-containing compound biosynthetic process (GO:0009718);; Molecular Function: sequence-specific DNA binding (GO:0043565);;	--	Probable WRKY transcription factor 12 GN=WRKY12 OS=Arabidopsis thaliana (Mouse-ear cress) PE=2 SV=1	PREDICTED: probable WRKY transcription factor 12 [Vitis vinifera]
c33823.graph_c0	[TZDR]	--	Molecular Function: calcium ion binding (GO:0005509);; Cellular Component: vacuole (GO:0005773);; Cellular Component: plasma membrane (GO:0005886);;	K13448|6e-59|vvi:100264572|hypothetical protein LOC100264572	Calcium-binding allergen Ole e 8 OS=Olea europaea (Common olive) PE=1 SV=1	PREDICTED: calcium-binding allergen Ole e 8-like [Solanum lycopersicum]
c73627.graph_c6	[Z]	Cytoskeleton	Molecular Function: motor activity (GO:0003774);; Molecular Function: actin binding (GO:0003779);; Molecular Function: ATP binding (GO:0005524);; Biological Process: protein import into nucleus (GO:0006606);; Cellular Component: myosin complex (GO:0016459);; Biological Process: actin filament-based movement (GO:0030048);; Biological Process: Golgi localization (GO:0051645);; Biological Process: m…	--	Myosin-15 GN=XI-I OS=Arabidopsis thaliana (Mouse-ear cress) PE=2 SV=1	PREDICTED: myosin-2 heavy chain-like [Cucumis sativus]
c28429.graph_c0	--	--	Molecular Function: nucleic acid binding (GO:0003676);; Molecular Function: RNA-DNA hybrid ribonuclease activity (GO:0004523);; Molecular Function: nucleoside transmembrane transporter activity (GO:0005337);; Biological Process: transport (GO:0006810);; Cellular Component: integral component of membrane (GO:0016021);;	--	Equilibrative nucleotide transporter 2 GN=ENT2 OS=Arabidopsis thaliana (Mouse-ear cress) PE=2 SV=1	hypothetical protein SORBIDRAFT_02g036190 [Sorghum bicolor]
c66708.graph_c0	--	--	Biological Process: proteolysis (GO:0006508);; Molecular Function: cysteine-type peptidase activity (GO:0008234);;	--	F-box protein At4g35930 GN=At4g35930 OS=Arabidopsis thaliana (Mouse-ear cress) PE=2 SV=1	hypothetical protein VITISV_036263 [Vitis vinifera]
c52961.graph_c0	--	--	Biological Process: cell wall macromolecule catabolic process (GO:0016998);;	--	--	predicted protein [Populus trichocarpa]
c4595.graph_c0	--	--	--	--	--	hypothetical protein [Beta vulgaris subsp. vulgaris]
c33828.graph_c0	[J]	Translation, ribosomal structure and biogenesis	Molecular Function: translation initiation factor activity (GO:0003743);; Molecular Function: translation elongation factor activity (GO:0003746);; Cellular Component: nucleus (GO:0005634);; Biological Process: translational initiation (GO:0006413);; Biological Process: translational frameshifting (GO:0006452);; Biological Process: peptidyl-lysine modification to hypusine (GO:0008612);; Biologica…	K03263|2e-72|pop:POPTR_835953|hypothetical protein	Eukaryotic translation initiation factor 5A-3 GN=EIF5A3 OS=Solanum tuberosum (Potato) PE=2 SV=1	eukaryotic translation initiation factor 5A4 [Camellia sinensis]
c51378.graph_c0	--	--	--	--	Mediator of RNA polymerase II transcription subunit 33A GN=At3g23590 OS=Arabidopsis thaliana (Mouse-ear cress) PE=1 SV=1	conserved hypothetical protein [Ricinus communis]
c64754.graph_c0	[F]	Nucleotide transport and metabolism	Molecular Function: cytidylate kinase activity (GO:0004127);; Molecular Function: ATP binding (GO:0005524);; Cellular Component: nucleus (GO:0005634);; Cellular Component: cytoplasm (GO:0005737);; Biological Process: pyrimidine nucleotide biosynthetic process (GO:0006221);; Biological Process: DNA-templated transcription, elongation (GO:0006354);; Biological Process: RNA splicing (GO:0008380);; M…	K13800|1e-121|vvi:100248550|similar to Adenylate kinase	UMP-CMP kinase OS=Prunus armeniaca (Apricot) PE=2 SV=1	PREDICTED: adenylate kinase [Vitis vinifera]
c54023.graph_c0	[E]	Amino acid transport and metabolism	Molecular Function: cystathionine gamma-synthase activity (GO:0003962);; Cellular Component: cytosol (GO:0005829);; Biological Process: one-carbon metabolic process (GO:0006730);; Molecular Function: methionine gamma-lyase activity (GO:0018826);; Biological Process: methionine catabolic process via 2-oxobutanoate (GO:0019458);; Molecular Function: pyridoxal phosphate binding (GO:0030170);; Biolog…	K01761|1e-42|rcu:RCOM_1313240|cystathionine gamma-synthase, putative (EC:2.5.1.48)	Methionine gamma-lyase GN=MGL OS=Arabidopsis thaliana (Mouse-ear cress) PE=1 SV=1	cystathionine gamma-synthase, putative [Ricinus communis]
c81229.graph_c0	[V]	Defense mechanisms	Molecular Function: ATP binding (GO:0005524);; Biological Process: ATP catabolic process (GO:0006200);; Cellular Component: integral component of membrane (GO:0016021);; Molecular Function: ATPase activity, coupled to transmembrane movement of substances (GO:0042626);; Biological Process: transmembrane transport (GO:0055085);;	--	ABC transporter C family member 10 GN=F17J16.190 OS=Arabidopsis thaliana (Mouse-ear cress) PE=2 SV=2	multidrug resistance protein ABC transporter family [Populus trichocarpa]
c69488.graph_c0	--	--	--	--	F-box/LRR-repeat protein At3g48880 GN=At3g48880 OS=Arabidopsis thaliana (Mouse-ear cress) PE=2 SV=1	unnamed protein product [Vitis vinifera]
c89200.graph_c0	--	--	Molecular Function: nucleic acid binding (GO:0003676);; Molecular Function: beta-galactosidase activity (GO:0004565);; Biological Process: carbohydrate metabolic process (GO:0005975);; Molecular Function: O-methyltransferase activity (GO:0008171);; Biological Process: DNA integration (GO:0015074);; Molecular Function: carbohydrate binding (GO:0030246);;	--	Endonuclease OS=Nicotiana tabacum (Common tobacco) PE=2 SV=1	hypothetical protein VITISV_029373 [Vitis vinifera]
c60329.graph_c0	--	--	Biological Process: proteolysis (GO:0006508);; Biological Process: response to stress (GO:0006950);; Biological Process: hormone-mediated signaling pathway (GO:0009755);; Molecular Function: hydrolase activity (GO:0016787);; Biological Process: macromolecule localization (GO:0033036);; Biological Process: cellular macromolecule catabolic process (GO:0044265);; Biological Process: cellular protein…	--	Aspartic proteinase-like protein 2 (Precursor) GN=At1g65240 OS=Arabidopsis thaliana (Mouse-ear cress) PE=1 SV=2	Aspartic proteinase Asp1 precursor, putative [Ricinus communis]
c51959.graph_c0	--	--	Biological Process: xylan metabolic process (GO:0045491);; Molecular Function: spermidine:sinapoyl CoA N-acyltransferase activity (GO:0080072);; Molecular Function: sinapoyl spermidine:sinapoyl CoA N-acyltransferase activity (GO:0080089);;	--	Benzyl alcohol O-benzoyltransferase OS=Clarkia breweri (Fairy fans) PE=1 SV=1	PREDICTED: 3&apos;-N-debenzoyl-2&apos;-deoxytaxol N-benzoyltransferase-like [Glycine max]
c68604.graph_c0	--	--	Cellular Component: plasma membrane (GO:0005886);; Molecular Function: magnesium ion transmembrane transporter activity (GO:0015095);; Biological Process: magnesium ion transport (GO:0015693);; Biological Process: transmembrane transport (GO:0055085);;	--	Magnesium transporter MRS2-5 GN=F19B11.7 OS=Arabidopsis thaliana (Mouse-ear cress) PE=1 SV=1	PREDICTED: magnesium transporter MRS2-5 [Vitis vinifera]
c68289.graph_c0	--	--	Molecular Function: oxidoreductase activity, acting on the CH-OH group of donors, NAD or NADP as acceptor (GO:0016616);; Biological Process: primary metabolic process (GO:0044238);; Biological Process: single-organism metabolic process (GO:0044710);; Biological Process: organic substance metabolic process (GO:0071704);;	--	--	PREDICTED: uncharacterized protein LOC100261896 [Vitis vinifera]
c74297.graph_c2	--	--	Cellular Component: plastid (GO:0009536);; Biological Process: chromoplast organization (GO:0009661);; Biological Process: carotene biosynthetic process (GO:0016120);;	--	Topless-related protein 3 GN=TPR3 OS=Arabidopsis thaliana (Mouse-ear cress) PE=1 SV=1	PREDICTED: uncharacterized protein LOC100266582 [Vitis vinifera]
c54576.graph_c0	--	--	--	--	--	PREDICTED: LOW QUALITY PROTEIN: transmembrane protein 45B-like [Vitis vinifera]
c68297.graph_c1	[GEPR]	--	Molecular Function: sugar:hydrogen symporter activity (GO:0005351);; Molecular Function: myo-inositol:hydrogen symporter activity (GO:0005366);; Cellular Component: plasma membrane (GO:0005886);; Cellular Component: integral component of membrane (GO:0016021);; Biological Process: carbohydrate transmembrane transport (GO:0034219);;	K08150|0.0|ath:AT4G16480|INT4	Inositol transporter 4 GN=INT4 OS=Arabidopsis thaliana (Mouse-ear cress) PE=1 SV=1	Inositol transporter 4 [Theobroma cacao]
c33820.graph_c0	[J]	Translation, ribosomal structure and biogenesis	Molecular Function: DNA binding (GO:0003677);; Molecular Function: DNA-directed RNA polymerase activity (GO:0003899);; Biological Process: transcription, DNA-templated (GO:0006351);; Cellular Component: chloroplast (GO:0009507);;	K03046|0.0|vvi:4025097|rpoC2	DNA-directed RNA polymerase subunit beta&apos;&apos; GN=rpoC2 OS=Panax ginseng (Korean ginseng) PE=3 SV=1	RNA polymerase beta&apos;&apos; subunit (chloroplast) [Camellia sinensis]
c27940.graph_c0	--	--	--	--	--	RNA-binding family protein isoform 3 [Theobroma cacao]
c73910.graph_c2	--	--	Biological Process: cellular process (GO:0009987);;	--	Protein NLP6 GN=NLP6 OS=Arabidopsis thaliana (Mouse-ear cress) PE=2 SV=2	PREDICTED: protein NLP2-like [Vitis vinifera]
c50799.graph_c0	--	--	Biological Process: resolution of meiotic recombination intermediates (GO:0000712);; Molecular Function: copper ion transmembrane transporter activity (GO:0005375);; Molecular Function: zinc ion transmembrane transporter activity (GO:0005385);; Molecular Function: protein binding (GO:0005515);; Biological Process: cation transport (GO:0006812);; Biological Process: male meiosis (GO:0007140);; Bio…	--	--	unnamed protein product [Vitis vinifera]
c90168.graph_c0	[C]	Energy production and conversion	Molecular Function: cytochrome-c oxidase activity (GO:0004129);; Molecular Function: iron ion binding (GO:0005506);; Molecular Function: copper ion binding (GO:0005507);; Cellular Component: mitochondrial inner membrane (GO:0005743);; Cellular Component: plasma membrane (GO:0005886);; Biological Process: oxidative phosphorylation (GO:0006119);; Biological Process: transport (GO:0006810);; Molecul…	K02256|2e-32|pop:POPTR_788744|hypothetical protein	Cytochrome c oxidase subunit 1 GN=COX1 OS=Chondrus crispus (Carragheen moss) PE=3 SV=1	cytochrome c oxidase subunit I [Lingulodinium polyedrum]
c72969.graph_c0	[D]	Cell cycle control, cell division, chromosome partitioning	Biological Process: regulation of cyclin-dependent protein serine/threonine kinase activity (GO:0000079);; Cellular Component: nucleus (GO:0005634);; Biological Process: cellular component organization (GO:0016043);; Molecular Function: protein kinase binding (GO:0019901);; Biological Process: cell division (GO:0051301);;	K05868|1e-170|vvi:100261859|hypothetical protein LOC100261859	G2/mitotic-specific cyclin-1 OS=Antirrhinum majus (Garden snapdragon) PE=2 SV=1	PREDICTED: G2/mitotic-specific cyclin S13-6 [Vitis vinifera]
c66112.graph_c0	--	--	--	--	--	PREDICTED: disease resistance protein RPM1-like [Fragaria vesca subsp. vesca]
c81969.graph_c0	--	--	Biological Process: metabolic process (GO:0008152);; Molecular Function: serine-type peptidase activity (GO:0008236);; Cellular Component: cytoplasmic membrane-bounded vesicle (GO:0016023);;	--	Subtilisin-like protease (Precursor) GN=K8K14.8 OS=Arabidopsis thaliana (Mouse-ear cress) PE=1 SV=1	PREDICTED: subtilisin-like protease-like [Solanum lycopersicum]
c46894.graph_c0	[R]	General function prediction only	Molecular Function: GTP binding (GO:0005525);; Cellular Component: nucleus (GO:0005634);; Cellular Component: vacuole (GO:0005773);; Cellular Component: plasma membrane (GO:0005886);; Biological Process: small GTPase mediated signal transduction (GO:0007264);; Biological Process: protein transport (GO:0015031);; Molecular Function: hydrolase activity (GO:0016787);;	K07897|1e-141|vvi:100249742|hypothetical protein LOC100249742	Ras-related protein Rab7 OS=Prunus armeniaca (Apricot) PE=2 SV=1	PREDICTED: ras-related protein Rab7 [Vitis vinifera]
c45455.graph_c0	--	--	Biological Process: activation of MAPKK activity (GO:0000186);; Biological Process: response to molecule of bacterial origin (GO:0002237);; Molecular Function: MAP kinase kinase kinase activity (GO:0004709);; Molecular Function: ATP binding (GO:0005524);; Cellular Component: plasma membrane (GO:0005886);; Biological Process: protein glycosylation (GO:0006486);; Biological Process: transmembrane r…	--	Probable leucine-rich repeat receptor-like protein kinase At2g33170 (Precursor) GN=At2g33170 OS=Arabidopsis thaliana (Mouse-ear cress) PE=2 SV=1	BRASSINOSTEROID INSENSITIVE 1 precursor, putative [Ricinus communis]
c72103.graph_c0	--	--	Molecular Function: copper ion binding (GO:0005507);; Molecular Function: electron carrier activity (GO:0009055);;	--	Lamin-like protein (Precursor) GN=At5g15350 OS=Arabidopsis thaliana (Mouse-ear cress) PE=1 SV=1	PREDICTED: lamin-like protein [Vitis vinifera]
c34970.graph_c0	--	--	Molecular Function: 4-hydroxyphenylpyruvate dioxygenase activity (GO:0003868);; Cellular Component: mitochondrion (GO:0005739);; Cellular Component: cytosol (GO:0005829);; Biological Process: L-phenylalanine catabolic process (GO:0006559);; Biological Process: tyrosine catabolic process (GO:0006572);; Biological Process: vitamin E biosynthetic process (GO:0010189);; Biological Process: plastoquin…	K00457|9e-19|rcu:RCOM_1192240|4-hydroxyphenylpyruvate dioxygenase, putative (EC:1.13.11.27)	4-hydroxyphenylpyruvate dioxygenase OS=Daucus carota (Carrot) PE=2 SV=1	4-hydroxyphenylpyruvate dioxygenase, putative [Ricinus communis]
c86474.graph_c0	--	--	Molecular Function: nucleic acid binding (GO:0003676);; Molecular Function: zinc ion binding (GO:0008270);; Biological Process: DNA integration (GO:0015074);;	--	Endonuclease OS=Nicotiana tabacum (Common tobacco) PE=2 SV=1	unnamed protein product [Vitis vinifera]
c83976.graph_c0	--	--	Molecular Function: nucleic acid binding (GO:0003676);; Molecular Function: catalytic activity (GO:0003824);; Biological Process: DNA metabolic process (GO:0006259);;	--	--	gag-pol precursor [Castanea mollissima]
c35173.graph_c0	--	--	Molecular Function: nucleotide binding (GO:0000166);; Molecular Function: nucleoside-triphosphatase activity (GO:0017111);;	--	--	PREDICTED: uncharacterized protein LOC100260666 [Vitis vinifera]
c90243.graph_c0	--	--	Molecular Function: zinc ion binding (GO:0008270);; Cellular Component: chloroplast (GO:0009507);; Biological Process: secondary cell wall biogenesis (GO:0009834);; Biological Process: xylem development (GO:0010089);; Biological Process: vegetative to reproductive phase transition of meristem (GO:0010228);; Biological Process: rhamnogalacturonan I side chain metabolic process (GO:0010400);; Biolo…	K10999|4e-52|rcu:RCOM_0443860|Cellulose synthase A catalytic subunit 3 [UDP-forming], putative (EC:2.4.1.12)	Cellulose synthase A catalytic subunit 7 [UDP-forming] GN=T10B6.80 OS=Arabidopsis thaliana (Mouse-ear cress) PE=1 SV=1	cellulose synthase 3, partial [Eucalyptus globulus subsp. globulus]
c48013.graph_c1	[R]	General function prediction only	Biological Process: cell division (GO:0051301);;	K03363|7e-59|vvi:100250079|hypothetical protein LOC100250079	Protein FIZZY-RELATED 3 GN=MAC12.21 OS=Arabidopsis thaliana (Mouse-ear cress) PE=1 SV=1	PREDICTED: anaphase-promoting complex subunit cdc20 [Vitis vinifera]
c68712.graph_c0	--	--	--	--	Probable ubiquitin-like-specific protease 2B OS=Arabidopsis thaliana (Mouse-ear cress) PE=2 SV=3	hypothetical protein VITISV_029749 [Vitis vinifera]
c68720.graph_c1	[S]	Function unknown	Molecular Function: DNA binding (GO:0003677);; Cellular Component: plasma membrane (GO:0005886);;	--	Uncharacterized protein At3g61260 GN=At3g61260 OS=Arabidopsis thaliana (Mouse-ear cress) PE=1 SV=1	PREDICTED: uncharacterized protein LOC100256651 [Vitis vinifera]
c67769.graph_c1	--	--	Biological Process: mitotic G2 phase (GO:0000085);; Biological Process: pyrimidine ribonucleotide biosynthetic process (GO:0009220);; Biological Process: photomorphogenesis (GO:0009640);; Biological Process: cullin deneddylation (GO:0010388);; Cellular Component: intracellular membrane-bounded organelle (GO:0043231);;	--	--	PREDICTED: uncharacterized protein LOC100253300 [Vitis vinifera]
c52126.graph_c2	--	--	Molecular Function: DNA binding (GO:0003677);; Molecular Function: chromatin binding (GO:0003682);; Molecular Function: helicase activity (GO:0004386);; Molecular Function: ATP binding (GO:0005524);; Cellular Component: nucleus (GO:0005634);; Cellular Component: cytosol (GO:0005829);; Biological Process: regulation of transcription, DNA-templated (GO:0006355);; Biological Process: organ boundary …	--	ATP-dependent helicase BRM GN=BRM OS=Arabidopsis thaliana (Mouse-ear cress) PE=1 SV=1	PREDICTED: ATP-dependent helicase BRM-like [Vitis vinifera]
c71705.graph_c0	--	--	Biological Process: single-organism cellular process (GO:0044763);; Biological Process: regulation of cellular process (GO:0050794);;	--	--	PREDICTED: uncharacterized protein LOC100257505 isoform 1 [Vitis vinifera]
c28412.graph_c0	--	--	Cellular Component: nucleus (GO:0005634);; Cellular Component: cytoplasm (GO:0005737);; Molecular Function: electron carrier activity (GO:0009055);; Molecular Function: protein disulfide oxidoreductase activity (GO:0015035);; Molecular Function: transferase activity, transferring acyl groups other than amino-acyl groups (GO:0016747);; Biological Process: cell redox homeostasis (GO:0045454);; Biol…	--	Glutaredoxin-C5 GN=OSJNBa0072K14.2 OS=Oryza sativa subsp. japonica (Rice) PE=2 SV=2	PREDICTED: glutaredoxin-C1-like [Fragaria vesca subsp. vesca]
c51285.graph_c1	--	--	Cellular Component: plant-type vacuole (GO:0000325);; Cellular Component: vacuolar membrane (GO:0005774);; Cellular Component: Golgi apparatus (GO:0005794);; Cellular Component: cytosol (GO:0005829);; Cellular Component: plasma membrane (GO:0005886);; Biological Process: glucose catabolic process (GO:0006007);; Biological Process: ATP hydrolysis coupled proton transport (GO:0015991);; Cellular Co…	K02152|5e-29|vvi:100249863|hypothetical protein LOC100249863	V-type proton ATPase subunit G GN=VATG OS=Citrus limon (Lemon) PE=3 SV=1	PREDICTED: V-type proton ATPase subunit G [Vitis vinifera]
c44165.graph_c0	--	--	Molecular Function: nucleotide binding (GO:0000166);; Molecular Function: protein kinase activity (GO:0004672);; Biological Process: phosphorylation (GO:0016310);;	--	Putative L-type lectin-domain containing receptor kinase II.2 (Precursor) GN=LECRK22 OS=Arabidopsis thaliana (Mouse-ear cress) PE=3 SV=3	PREDICTED: probable L-type lectin-domain containing receptor kinase S.5-like [Solanum lycopersicum]
c30704.graph_c0	[B]	Chromatin structure and dynamics	Cellular Component: nucleosome (GO:0000786);; Molecular Function: DNA binding (GO:0003677);; Cellular Component: nucleus (GO:0005634);; Biological Process: DNA repair (GO:0006281);; Biological Process: nucleosome assembly (GO:0006334);; Biological Process: mycelium development (GO:0043581);; Molecular Function: protein heterodimerization activity (GO:0046982);;	K11253|6e-82|cme:CMN165C|histone H3	Histone H3 OS=Marchantia polymorpha (Liverwort) PE=3 SV=3	histone H3 [Neurospora crassa OR74A]
c50912.graph_c0	--	--	--	--	--	hypothetical protein PRUPE_ppa024440mg, partial [Prunus persica]
c80926.graph_c0	--	--	Cellular Component: mitochondrion (GO:0005739);;	--	--	PREDICTED: putative nuclease HARBI1-like [Setaria italica]
c72550.graph_c2	--	--	--	--	Protein FAR1-RELATED SEQUENCE 5 GN=FRS5 OS=Arabidopsis thaliana (Mouse-ear cress) PE=2 SV=1	PREDICTED: protein FAR1-RELATED SEQUENCE 5-like [Fragaria vesca subsp. vesca]
c72877.graph_c0	--	--	Biological Process: microtubule cytoskeleton organization (GO:0000226);; Cellular Component: spindle (GO:0005819);; Cellular Component: microtubule (GO:0005874);; Biological Process: intracellular protein transport (GO:0006886);; Molecular Function: microtubule binding (GO:0008017);; Cellular Component: phragmoplast (GO:0009524);; Cellular Component: preprophase band (GO:0009574);; Biological Pro…	--	Protein MOR1 OS=Oryza sativa subsp. japonica (Rice) PE=2 SV=1	PREDICTED: protein MOR1-like, partial [Vitis vinifera]
c70858.graph_c1	--	--	--	--	--	PREDICTED: uncharacterized protein LOC101506437 [Cicer arietinum]
c37762.graph_c0	--	--	Biological Process: response to molecule of bacterial origin (GO:0002237);; Molecular Function: protein serine/threonine kinase activity (GO:0004674);; Molecular Function: ATP binding (GO:0005524);; Cellular Component: plasma membrane (GO:0005886);; Biological Process: protein phosphorylation (GO:0006468);; Biological Process: transmembrane receptor protein tyrosine kinase signaling pathway (GO:0…	--	Leucine-rich repeat receptor-like protein kinase PXL2 (Precursor) GN=PXL2 OS=Arabidopsis thaliana (Mouse-ear cress) PE=2 SV=1	hypothetical protein ARALYDRAFT_328832 [Arabidopsis lyrata subsp. lyrata]
c55037.graph_c0	--	--	--	--	--	PREDICTED: uncharacterized protein LOC101307011 [Fragaria vesca subsp. vesca]
c65541.graph_c1	--	--	Cellular Component: mitochondrion (GO:0005739);; Cellular Component: integral component of membrane (GO:0016021);; Biological Process: sterol biosynthetic process (GO:0016126);; Biological Process: pentacyclic triterpenoid biosynthetic process (GO:0019745);;	--	Ergosterol biosynthetic protein 28 GN=At1g10030 OS=Arabidopsis thaliana (Mouse-ear cress) PE=2 SV=2	predicted protein [Populus trichocarpa]
c15754.graph_c0	--	--	Biological Process: amino acid transmembrane transport (GO:0003333);; Cellular Component: plasma membrane (GO:0005886);; Molecular Function: acidic amino acid transmembrane transporter activity (GO:0015172);; Molecular Function: neutral amino acid transmembrane transporter activity (GO:0015175);; Biological Process: neutral amino acid transport (GO:0015804);; Biological Process: aspartate transpo…	--	Amino acid permease 6 GN=AAP6 OS=Arabidopsis thaliana (Mouse-ear cress) PE=1 SV=1	hypothetical protein VITISV_026792 [Vitis vinifera]
c70523.graph_c0	[K]	Transcription	Molecular Function: RNA binding (GO:0003723);; Cellular Component: cytoplasm (GO:0005737);; Biological Process: protein glycosylation (GO:0006486);; Molecular Function: exoribonuclease II activity (GO:0008859);;	K12585|0.0|vvi:100267912|hypothetical protein LOC100267912	DIS3-like exonuclease 2 GN=SOV OS=Arabidopsis thaliana (Mouse-ear cress) PE=1 SV=1	PREDICTED: exosome complex exonuclease RRP44 isoform 1 [Vitis vinifera]
c74487.graph_c1	--	--	Molecular Function: nucleotide binding (GO:0000166);;	--	Probable disease resistance protein At5g66900 GN=At5g66900 OS=Arabidopsis thaliana (Mouse-ear cress) PE=3 SV=1	Nbs-lrr resistance protein, putative [Theobroma cacao]
c70654.graph_c2	--	--	Molecular Function: magnesium ion transmembrane transporter activity (GO:0015095);; Biological Process: magnesium ion transport (GO:0015693);; Cellular Component: membrane (GO:0016020);; Biological Process: transmembrane transport (GO:0055085);;	--	Magnesium transporter MRS2-2 GN=MUB3.8 OS=Arabidopsis thaliana (Mouse-ear cress) PE=2 SV=1	hypothetical protein VITISV_024485 [Vitis vinifera]
c59132.graph_c1	--	--	Molecular Function: protein kinase activity (GO:0004672);; Cellular Component: nucleus (GO:0005634);; Cellular Component: plasma membrane (GO:0005886);; Cellular Component: chloroplast (GO:0009507);; Biological Process: phosphorylation (GO:0016310);;	--	Protein kinase 2B, chloroplastic (Precursor) GN=APK2B OS=Arabidopsis thaliana (Mouse-ear cress) PE=1 SV=1	PREDICTED: protein kinase 2B, chloroplastic [Vitis vinifera]
c72451.graph_c0	--	--	Cellular Component: chloroplast (GO:0009507);; Biological Process: embryo development ending in seed dormancy (GO:0009793);;	--	Pentatricopeptide repeat-containing protein At5g50280, chloroplastic (Precursor) GN=EMB1006 OS=Arabidopsis thaliana (Mouse-ear cress) PE=2 SV=1	unnamed protein product [Vitis vinifera]
c61922.graph_c1	--	--	Cellular Component: plasma membrane (GO:0005886);; Molecular Function: metal ion binding (GO:0046872);;	--	--	protein binding protein, putative [Ricinus communis]
c53862.graph_c0	--	--	Molecular Function: adenyl nucleotide binding (GO:0030554);;	--	CBS domain-containing protein CBSX5 GN=CBSX5 OS=Arabidopsis thaliana (Mouse-ear cress) PE=2 SV=2	unnamed protein product [Vitis vinifera]
c87255.graph_c0	--	--	--	--	--	T4.15 [Malus x robusta]
c54346.graph_c1	[J]	Translation, ribosomal structure and biogenesis	Molecular Function: translation initiation factor activity (GO:0003743);; Molecular Function: guanyl-nucleotide exchange factor activity (GO:0005085);; Molecular Function: GTP binding (GO:0005525);; Cellular Component: nucleus (GO:0005634);; Cellular Component: eukaryotic translation initiation factor 2B complex (GO:0005851);; Biological Process: regulation of translational initiation (GO:0006446…	K03754|7e-77|vvi:100256712|hypothetical protein LOC100256712	--	PREDICTED: translation initiation factor eIF-2B subunit beta-like isoform 1 [Solanum lycopersicum]
c71644.graph_c0	--	--	--	--	--	hypothetical protein VITISV_018340 [Vitis vinifera]
c71259.graph_c0	--	--	Molecular Function: SNAP receptor activity (GO:0005484);; Cellular Component: nucleus (GO:0005634);; Cellular Component: plasma membrane (GO:0005886);; Biological Process: ER to Golgi vesicle-mediated transport (GO:0006888);; Molecular Function: protein transporter activity (GO:0008565);; Biological Process: protein transport (GO:0015031);;	K08504|5e-52|vvi:100266580|hypothetical protein LOC100266580	Bet1-like SNARE 1-2 GN=BET12 OS=Arabidopsis thaliana (Mouse-ear cress) PE=2 SV=4	hypothetical protein PRUPE_ppa020438mg, partial [Prunus persica]
c57617.graph_c0	--	--	Cellular Component: plasma membrane (GO:0005886);; Biological Process: proton transport (GO:0015992);; Cellular Component: vacuolar proton-transporting V-type ATPase complex (GO:0016471);; Molecular Function: hydrolase activity, acting on acid anhydrides, catalyzing transmembrane movement of substances (GO:0016820);;	K02152|3e-46|rcu:RCOM_1334230|vacuolar ATP synthase subunit G plant, putative	V-type proton ATPase subunit G 1 GN=VATG1 OS=Nicotiana tabacum (Common tobacco) PE=1 SV=1	Vacuolar ATP synthase G3 isoform 1 [Theobroma cacao]
c3199.graph_c0	--	--	Molecular Function: catalytic activity (GO:0003824);; Biological Process: cellular process (GO:0009987);; Molecular Function: organic cyclic compound binding (GO:0097159);; Molecular Function: heterocyclic compound binding (GO:1901363);;	--	--	hypothetical protein [Beta vulgaris subsp. vulgaris]
c15649.graph_c0	--	--	Molecular Function: transferase activity, transferring phosphorus-containing groups (GO:0016772);; Biological Process: primary metabolic process (GO:0044238);; Biological Process: cellular macromolecule metabolic process (GO:0044260);; Molecular Function: metal ion binding (GO:0046872);; Molecular Function: organic cyclic compound binding (GO:0097159);; Molecular Function: heterocyclic compound b…	--	Uncharacterized mitochondrial protein AtMg00820 GN=AtMg00820 OS=Arabidopsis thaliana (Mouse-ear cress) PE=4 SV=1	hypothetical protein VITISV_041425 [Vitis vinifera]
c50995.graph_c0	--	--	Molecular Function: protein kinase activity (GO:0004672);; Molecular Function: ATP binding (GO:0005524);; Cellular Component: plasma membrane (GO:0005886);; Biological Process: protein phosphorylation (GO:0006468);; Biological Process: brassinosteroid mediated signaling pathway (GO:0009742);;	K14500|2e-22|pop:POPTR_823961|hypothetical protein	Probable serine/threonine-protein kinase At5g41260 GN=At5g41260 OS=Arabidopsis thaliana (Mouse-ear cress) PE=1 SV=1	BR-signaling kinase 3 [Theobroma cacao]
c52187.graph_c0	--	--	--	--	--	hypothetical protein PRUPE_ppa024472mg, partial [Prunus persica]
c88247.graph_c0	--	--	Molecular Function: organic cyclic compound binding (GO:0097159);; Molecular Function: heterocyclic compound binding (GO:1901363);;	--	--	hypothetical protein VITISV_002943 [Vitis vinifera]
c71052.graph_c0	[B]	Chromatin structure and dynamics	Cellular Component: nucleosome (GO:0000786);; Molecular Function: DNA binding (GO:0003677);; Cellular Component: nucleus (GO:0005634);; Cellular Component: vacuole (GO:0005773);; Biological Process: nucleosome assembly (GO:0006334);; Biological Process: chromatin remodeling (GO:0006338);; Biological Process: regulation of flower development (GO:0009909);; Biological Process: detection of temperat…	K11251|1e-81|ath:AT1G52740|HTA9	Probable histone H2A variant 3 GN=At1g52740 OS=Arabidopsis thaliana (Mouse-ear cress) PE=1 SV=1	hypothetical protein PRUPE_ppa013175mg [Prunus persica]
c74121.graph_c0	--	--	Molecular Function: sucrose alpha-glucosidase activity (GO:0004575);; Cellular Component: nucleus (GO:0005634);; Cellular Component: cytosol (GO:0005829);; Cellular Component: plasma membrane (GO:0005886);; Biological Process: carbohydrate metabolic process (GO:0005975);; Biological Process: cellular amino acid metabolic process (GO:0006520);; Molecular Function: glycopeptide alpha-N-acetylgalact…	--	Alkaline/neutral invertase CINV2 GN=CINV2 OS=Arabidopsis thaliana (Mouse-ear cress) PE=2 SV=1	beta-fructofuranosidase, putative [Ricinus communis]
c66943.graph_c0	--	--	--	--	F-box protein At3g07870 GN=At3g07870 OS=Arabidopsis thaliana (Mouse-ear cress) PE=2 SV=1	hypothetical protein PRUPE_ppa024547mg [Prunus persica]
c74479.graph_c2	[RTKL]	--	Molecular Function: protein serine/threonine kinase activity (GO:0004674);; Molecular Function: ATP binding (GO:0005524);; Biological Process: protein phosphorylation (GO:0006468);;	--	Probable casein kinase II subunit alpha GN=At2g23080 OS=Arabidopsis thaliana (Mouse-ear cress) PE=1 SV=1	hypothetical protein VITISV_037812 [Vitis vinifera]
c26242.graph_c0	--	--	--	--	--	JHL23C09.1 [Jatropha curcas]
c74037.graph_c0	--	--	Molecular Function: acetylglucosaminyltransferase activity (GO:0008375);; Cellular Component: membrane (GO:0016020);;	--	--	Core-2/I-branching beta-1,6-N-acetylglucosaminyltransferase family protein [Theobroma cacao]
c57623.graph_c0	[C]	Energy production and conversion	Molecular Function: pyruvate dehydrogenase (acetyl-transferring) activity (GO:0004739);; Cellular Component: nucleolus (GO:0005730);; Cellular Component: mitochondrion (GO:0005739);; Cellular Component: vacuolar membrane (GO:0005774);; Cellular Component: Golgi apparatus (GO:0005794);; Cellular Component: cytosol (GO:0005829);; Biological Process: glycolysis (GO:0006096);; Biological Process: aer…	K00162|2e-16|osa:4346159|Os08g0536000	Pyruvate dehydrogenase E1 component subunit beta-1, mitochondrial (Precursor) OS=Oryza sativa subsp. japonica (Rice) PE=2 SV=1	hypothetical protein PRUPE_ppa007259mg [Prunus persica]
c33628.graph_c0	--	--	--	--	--	unknown [Populus trichocarpa]
c46952.graph_c0	--	--	Molecular Function: nucleotide binding (GO:0000166);; Cellular Component: membrane (GO:0016020);; Cellular Component: cytoplasmic membrane-bounded vesicle (GO:0016023);; Molecular Function: kinase activity (GO:0016301);; Biological Process: phosphorylation (GO:0016310);;	--	Probable leucine-rich repeat receptor-like protein kinase At5g05160 (Precursor) GN=At5g05160 OS=Arabidopsis thaliana (Mouse-ear cress) PE=1 SV=1	predicted protein [Populus trichocarpa]
c60292.graph_c0	--	--	--	--	--	hypothetical protein PRUPE_ppa006316mg [Prunus persica]
c73327.graph_c0	[R]	General function prediction only	Molecular Function: protein binding (GO:0005515);; Cellular Component: nucleus (GO:0005634);; Cellular Component: cytosol (GO:0005829);; Biological Process: fatty acid beta-oxidation (GO:0006635);; Biological Process: autophagy (GO:0006914);; Biological Process: response to oxidative stress (GO:0006979);; Biological Process: response to water deprivation (GO:0009414);; Biological Process: respons…	--	Autophagy-related protein 18a GN=ATG18A OS=Arabidopsis thaliana (Mouse-ear cress) PE=1 SV=1	PREDICTED: WD repeat domain phosphoinositide-interacting protein 3-like isoform 1 [Vitis vinifera]
c51005.graph_c0	--	--	Molecular Function: iron ion binding (GO:0005506);; Cellular Component: extracellular region (GO:0005576);; Cellular Component: endoplasmic reticulum (GO:0005783);; Cellular Component: Golgi apparatus (GO:0005794);; Biological Process: iron-sulfur cluster assembly (GO:0016226);; Biological Process: cellulose biosynthetic process (GO:0030244);; Biological Process: Golgi vesicle transport (GO:00481…	--	Uncharacterized protein At5g49945 (Precursor) GN=At5g49945 OS=Arabidopsis thaliana (Mouse-ear cress) PE=1 SV=1	Uncharacterized protein TCM_006229 [Theobroma cacao]
c47227.graph_c0	--	--	Molecular Function: binding (GO:0005488);; Molecular Function: transferase activity, transferring phosphorus-containing groups (GO:0016772);; Biological Process: cellular metabolic process (GO:0044237);;	--	--	Integrase core domain containing protein [Solanum demissum]
c43101.graph_c0	[C]	Energy production and conversion	Cellular Component: vacuolar membrane (GO:0005774);; Molecular Function: hydrogen ion transmembrane transporter activity (GO:0015078);; Biological Process: ATP hydrolysis coupled proton transport (GO:0015991);; Cellular Component: integral component of membrane (GO:0016021);; Cellular Component: proton-transporting V-type ATPase, V0 domain (GO:0033179);;	K02155|1e-102|vvi:100252288|similar to vacuolar ATP synthase 16 kDa proteolipid subunit 5 / V-ATPase 16 kDa proteolipid subunit 5 (AVAP5)	V-type proton ATPase 16 kDa proteolipid subunit OS=Vigna radiata var. radiata (Mung bean) PE=2 SV=1	hypothetical protein CARUB_v10014796mg [Capsella rubella]
c74245.graph_c0	--	--	--	--	--	PREDICTED: uncharacterized protein LOC101254240 [Solanum lycopersicum]
c63453.graph_c1	--	--	Molecular Function: binding (GO:0005488);; Cellular Component: cell part (GO:0044464);; Biological Process: single-organism cellular process (GO:0044763);; Biological Process: regulation of cellular process (GO:0050794);;	--	Leucine-rich repeat extensin-like protein 3 (Precursor) GN=LRX3 OS=Arabidopsis thaliana (Mouse-ear cress) PE=1 SV=1	PREDICTED: uncharacterized protein LOC100266660 [Vitis vinifera]
c70610.graph_c0	--	--	--	--	Putative disease resistance protein At3g14460 GN=At3g14460 OS=Arabidopsis thaliana (Mouse-ear cress) PE=3 SV=1	predicted protein [Populus trichocarpa]
c33836.graph_c1	[O]	Posttranslational modification, protein turnover, chaperones	Molecular Function: ATP binding (GO:0005524);; Biological Process: response to stress (GO:0006950);; Molecular Function: 2-alkenal reductase [NAD(P)] activity (GO:0032440);; Biological Process: oxidation-reduction process (GO:0055114);;	K03283|5e-38|rcu:RCOM_0464250|heat shock protein, putative (EC:1.3.1.74)	Heat shock cognate 70 kDa protein 2 GN=HSC-2 OS=Solanum lycopersicum (Tomato) PE=1 SV=1	unknown [Populus trichocarpa]
c68937.graph_c4	--	--	--	--	--	predicted protein [Populus trichocarpa]
c60489.graph_c0	[T]	Signal transduction mechanisms	Molecular Function: protein tyrosine phosphatase activity (GO:0004725);; Molecular Function: protein tyrosine/serine/threonine phosphatase activity (GO:0008138);; Biological Process: peptidyl-tyrosine dephosphorylation (GO:0035335);; Biological Process: negative regulation of MAP kinase activity (GO:0043407);;	--	Putative dual specificity protein phosphatase DSP8 GN=DSP8 OS=Arabidopsis thaliana (Mouse-ear cress) PE=2 SV=2	PREDICTED: protein-tyrosine phosphatase mitochondrial 1-like isoform 1 [Vitis vinifera]
c58479.graph_c1	--	--	Cellular Component: intracellular membrane-bounded organelle (GO:0043231);;	--	--	unnamed protein product [Vitis vinifera]
c68460.graph_c0	--	--	Cellular Component: nucleus (GO:0005634);; Cellular Component: cytosol (GO:0005829);; Biological Process: cellular response to water deprivation (GO:0042631);; Biological Process: cellular response to salt stress (GO:0071472);;	--	BTB/POZ and MATH domain-containing protein 4 GN=BPM4 OS=Arabidopsis thaliana (Mouse-ear cress) PE=1 SV=1	PREDICTED: BTB/POZ and MATH domain-containing protein 4-like isoform 1 [Vitis vinifera]
c33052.graph_c0	--	--	Biological Process: cellular process (GO:0009987);;	--	Ethylene-responsive transcription factor 12 GN=F3M18.21 OS=Arabidopsis thaliana (Mouse-ear cress) PE=2 SV=1	PREDICTED: ethylene-responsive transcription factor 12-like [Vitis vinifera]
c78941.graph_c0	--	--	Biological Process: carbohydrate metabolic process (GO:0005975);; Biological Process: cellular protein modification process (GO:0006464);; Biological Process: cellular macromolecule biosynthetic process (GO:0034645);; Biological Process: single-organism process (GO:0044699);;	--	Probable lysine-specific demethylase JMJ14 GN=F9F13.50 OS=Arabidopsis thaliana (Mouse-ear cress) PE=1 SV=1	Transcription factor jumonji family protein / zinc finger family protein isoform 1 [Theobroma cacao]
c79719.graph_c0	--	--	Biological Process: regulation of cellular process (GO:0050794);;	K09422|2e-14|rcu:RCOM_0857340|r2r3-myb transcription factor, putative	--	protein 3 [Petunia x hybrida]
c72294.graph_c1	--	--	Cellular Component: nucleolus (GO:0005730);; Biological Process: protein import into nucleus (GO:0006606);; Biological Process: rRNA transcription (GO:0009303);; Biological Process: embryo sac development (GO:0009553);; Biological Process: embryo development (GO:0009790);;	--	--	PREDICTED: digestive organ expansion factor homolog [Vitis vinifera]
c15575.graph_c0	--	--	Molecular Function: nucleic acid binding (GO:0003676);; Molecular Function: extracellular ligand-gated ion channel activity (GO:0005230);; Biological Process: transport (GO:0006810);; Molecular Function: zinc ion binding (GO:0008270);; Biological Process: DNA integration (GO:0015074);; Cellular Component: membrane (GO:0016020);; Biological Process: single-organism cellular process (GO:0044763);;	--	--	hypothetical protein VITISV_005638 [Vitis vinifera]
c71441.graph_c0	[I]	Lipid transport and metabolism	Molecular Function: phospholipase D activity (GO:0004630);; Molecular Function: calcium ion binding (GO:0005509);; Molecular Function: phosphatidylinositol-4,5-bisphosphate binding (GO:0005546);; Cellular Component: nucleus (GO:0005634);; Cellular Component: mitochondrion (GO:0005739);; Cellular Component: vacuole (GO:0005773);; Cellular Component: endoplasmic reticulum (GO:0005783);; Cellular Co…	--	Phospholipase D alpha 1 (Precursor) GN=PLD1 OS=Ricinus communis (Castor bean) PE=1 SV=1	phospholipase D [Jatropha curcas]
c62642.graph_c1	[L]	Replication, recombination and repair	Molecular Function: RNA binding (GO:0003723);; Molecular Function: RNA-directed DNA polymerase activity (GO:0003964);; Molecular Function: aspartic-type endopeptidase activity (GO:0004190);; Cellular Component: mitochondrion (GO:0005739);; Biological Process: RNA-dependent DNA replication (GO:0006278);; Biological Process: proteolysis (GO:0006508);; Molecular Function: metal ion binding (GO:00468…	--	Uncharacterized mitochondrial protein AtMg00860 GN=AtMg00860 OS=Arabidopsis thaliana (Mouse-ear cress) PE=4 SV=1	hypothetical protein VITISV_020888 [Vitis vinifera]
c51239.graph_c0	--	--	Biological Process: metal ion transport (GO:0030001);; Molecular Function: metal ion binding (GO:0046872);;	--	Heavy metal-associated isoprenylated plant protein 26 (Precursor) GN=F20M13.140 OS=Arabidopsis thaliana (Mouse-ear cress) PE=1 SV=1	Copper transport protein family [Theobroma cacao]
c34831.graph_c0	--	--	Molecular Function: sequence-specific DNA binding transcription factor activity (GO:0003700);; Biological Process: regulation of transcription, DNA-templated (GO:0006355);;	--	Scarecrow-like protein 23 GN=SCL23 OS=Arabidopsis thaliana (Mouse-ear cress) PE=1 SV=1	PREDICTED: scarecrow-like protein 23-like [Vitis vinifera]
c72644.graph_c8	--	--	Cellular Component: intracellular (GO:0005622);; Molecular Function: zinc ion binding (GO:0008270);;	--	RanBP2-type zinc finger protein At1g67325 GN=At1g67325 OS=Arabidopsis thaliana (Mouse-ear cress) PE=1 SV=1	PREDICTED: ranBP2-type zinc finger protein At1g67325-like [Glycine max]
c73302.graph_c0	[J]	Translation, ribosomal structure and biogenesis	Molecular Function: tRNA binding (GO:0000049);; Molecular Function: phenylalanine-tRNA ligase activity (GO:0004826);; Molecular Function: ATP binding (GO:0005524);; Cellular Component: cytosol (GO:0005829);; Biological Process: phenylalanyl-tRNA aminoacylation (GO:0006432);; Biological Process: nucleotide biosynthetic process (GO:0009165);;	K01889|0.0|vvi:100260671|hypothetical protein LOC100260671	Probable phenylalanine--tRNA ligase alpha subunit GN=At4g39280 OS=Arabidopsis thaliana (Mouse-ear cress) PE=2 SV=3	PREDICTED: probable phenylalanyl-tRNA synthetase alpha chain-like [Vitis vinifera]
c69994.graph_c1	--	--	Molecular Function: histone acetyltransferase activity (GO:0004402);; Cellular Component: nucleus (GO:0005634);; Biological Process: regulation of transcription, DNA-templated (GO:0006355);; Biological Process: cell-cell signaling (GO:0007267);; Cellular Component: plasmodesma (GO:0009506);; Biological Process: virus induced gene silencing (GO:0009616);; Biological Process: production of ta-siRNA…	--	--	PREDICTED: uncharacterized protein LOC100248637 [Vitis vinifera]
c67678.graph_c3	[D]	Cell cycle control, cell division, chromosome partitioning	Biological Process: regulation of cyclin-dependent protein serine/threonine kinase activity (GO:0000079);; Cellular Component: nucleus (GO:0005634);; Molecular Function: protein kinase binding (GO:0019901);; Biological Process: cell division (GO:0051301);;	K05868|4e-69|rcu:RCOM_0873690|cyclin B, putative	G2/mitotic-specific cyclin-2 (Fragment) OS=Medicago sativa (Alfalfa) PE=2 SV=1	Transducin family protein / WD-40 repeat family protein isoform 3 [Theobroma cacao]
c71567.graph_c0	--	--	Molecular Function: alpha-1,3-mannosyltransferase activity (GO:0000033);; Cellular Component: mitochondrion (GO:0005739);; Cellular Component: endoplasmic reticulum (GO:0005783);; Biological Process: protein glycosylation (GO:0006486);; Cellular Component: chloroplast (GO:0009507);; Cellular Component: integral component of membrane (GO:0016021);; Biological Process: cellulose biosynthetic proces…	K03845|1e-117|vvi:100253790|hypothetical protein LOC100253790	Dol-P-Man:Man(5)GlcNAc(2)-PP-Dol alpha-1,3-mannosyltransferase GN=ALG3 OS=Arabidopsis thaliana (Mouse-ear cress) PE=1 SV=1	PREDICTED: dol-P-Man:Man(5)GlcNAc(2)-PP-Dol alpha-1,3-mannosyltransferase [Vitis vinifera]
c58613.graph_c0	--	--	--	--	BAG family molecular chaperone regulator 8, chloroplastic (Precursor) GN=BAG1 OS=Arabidopsis thaliana (Mouse-ear cress) PE=1 SV=1	hypothetical protein VITISV_019275 [Vitis vinifera]
c71750.graph_c0	[S]	Function unknown	Biological Process: activation of MAPKK activity (GO:0000186);; Molecular Function: MAP kinase kinase kinase activity (GO:0004709);; Molecular Function: ATP binding (GO:0005524);; Cellular Component: plasma membrane (GO:0005886);; Biological Process: transmembrane receptor protein tyrosine kinase signaling pathway (GO:0007169);; Biological Process: signal complex assembly (GO:0007172);; Biologica…	--	Receptor protein kinase CLAVATA1 (Precursor) GN=CLV1 OS=Arabidopsis thaliana (Mouse-ear cress) PE=1 SV=3	PREDICTED: receptor protein kinase CLAVATA1-like [Vitis vinifera]
c56398.graph_c1	[G]	Carbohydrate transport and metabolism	Molecular Function: aldose 1-epimerase activity (GO:0004034);; Cellular Component: nucleus (GO:0005634);; Biological Process: galactose metabolic process (GO:0006012);; Molecular Function: carbohydrate binding (GO:0030246);;	K01792|1e-112|pop:POPTR_710305|hypothetical protein	Putative glucose-6-phosphate 1-epimerase OS=Cenchrus ciliaris (Buffelgrass) PE=2 SV=1	Galactose mutarotase-like superfamily protein [Theobroma cacao]
c72914.graph_c0	--	--	Cellular Component: nucleus (GO:0005634);; Biological Process: protein N-linked glycosylation (GO:0006487);; Molecular Function: transferase activity, transferring phosphorus-containing groups (GO:0016772);; Cellular Component: Cul4-RING ubiquitin ligase complex (GO:0080008);;	--	--	unnamed protein product [Vitis vinifera]
c69743.graph_c1	[R]	General function prediction only	Molecular Function: GTP binding (GO:0005525);; Biological Process: small GTPase mediated signal transduction (GO:0007264);; Biological Process: protein transport (GO:0015031);; Molecular Function: hydrolase activity (GO:0016787);; Biological Process: response to cadmium ion (GO:0046686);;	--	Ras-related protein RABA1g GN=RABA1G OS=Arabidopsis thaliana (Mouse-ear cress) PE=2 SV=1	putative GTP-binding protein [Petunia x hybrida]
c35779.graph_c0	--	--	Cellular Component: cytoplasmic membrane-bounded vesicle (GO:0016023);;	--	Arabinogalactan peptide 23 (Precursor) GN=AGP23 OS=Arabidopsis thaliana (Mouse-ear cress) PE=3 SV=2	pollen-specific arabinogalacta protein BAN102 precursor [Zea mays]
c85803.graph_c0	--	--	--	--	Putative membrane protein ycf1 GN=ycf1 OS=Coffea arabica (Arabian coffee) PE=3 SV=1	hypothetical chloroplast RF1 [Carica papaya]
c72180.graph_c0	[Z]	Cytoskeleton	Molecular Function: DNA binding (GO:0003677);; Molecular Function: microtubule motor activity (GO:0003777);; Molecular Function: ATP binding (GO:0005524);; Cellular Component: kinesin complex (GO:0005871);; Cellular Component: microtubule (GO:0005874);; Biological Process: regulation of DNA replication (GO:0006275);; Biological Process: DNA repair (GO:0006281);; Biological Process: microtubule-ba…	K10403|0.0|vvi:100261269|hypothetical protein LOC100261269	Kinesin-like protein FLA10 GN=FLA10 OS=Chlamydomonas reinhardtii (Chlamydomonas smithii) PE=1 SV=1	PREDICTED: kinesin-like protein KIF22-B [Vitis vinifera]
c62863.graph_c0	--	--	Molecular Function: DNA binding (GO:0003677);; Molecular Function: zinc ion binding (GO:0008270);; Cellular Component: plastid (GO:0009536);;	--	--	RING/U-box superfamily protein isoform 1 [Theobroma cacao]
c95332.graph_c0	--	--	Molecular Function: transferase activity, transferring phosphorus-containing groups (GO:0016772);;	--	--	hypothetical protein VITISV_023635 [Vitis vinifera]
c70220.graph_c0	--	--	Molecular Function: nucleotide binding (GO:0000166);; Cellular Component: anaphase-promoting complex (GO:0005680);; Biological Process: embryo development (GO:0009790);; Biological Process: regulation of mitotic metaphase/anaphase transition (GO:0030071);; Biological Process: anaphase-promoting complex-dependent proteasomal ubiquitin-dependent protein catabolic process (GO:0031145);; Biological P…	K03351|0.0|rcu:RCOM_1095800|Anaphase-promoting complex subunit, putative	Anaphase-promoting complex subunit 4 GN=APC4 OS=Arabidopsis thaliana (Mouse-ear cress) PE=1 SV=2	unnamed protein product [Vitis vinifera]
c75538.graph_c0	--	--	Biological Process: sister chromatid cohesion (GO:0007062);; Biological Process: synapsis (GO:0007129);; Biological Process: reciprocal meiotic recombination (GO:0007131);; Biological Process: response to xenobiotic stimulus (GO:0009410);; Biological Process: response to gamma radiation (GO:0010332);; Biological Process: regulation of telomere maintenance (GO:0032204);; Biological Process: multic…	--	Pentatricopeptide repeat-containing protein At5g18950 GN=At5g18950 OS=Arabidopsis thaliana (Mouse-ear cress) PE=2 SV=2	unnamed protein product [Vitis vinifera]
c73724.graph_c1	--	--	Cellular Component: integral component of membrane (GO:0016021);;	--	--	PREDICTED: transmembrane protein 120 homolog [Solanum lycopersicum]
c72871.graph_c0	--	--	Molecular Function: catalytic activity (GO:0003824);; Cellular Component: mitochondrion (GO:0005739);; Biological Process: metabolic process (GO:0008152);;	--	Pentatricopeptide repeat-containing protein At1g09190 GN=PCMP-E70 OS=Arabidopsis thaliana (Mouse-ear cress) PE=2 SV=1	PREDICTED: pentatricopeptide repeat-containing protein At1g09190 [Vitis vinifera]
c71355.graph_c0	[I]	Lipid transport and metabolism	Molecular Function: phospholipase D activity (GO:0004630);; Molecular Function: protein binding (GO:0005515);; Molecular Function: phosphatidylinositol-4,5-bisphosphate binding (GO:0005546);; Cellular Component: nucleus (GO:0005634);; Cellular Component: plasmodesma (GO:0009506);; Biological Process: defense response to bacterium, incompatible interaction (GO:0009816);; Biological Process: respon…	K01115|0.0|vvi:100250490|hypothetical protein LOC100250490	Phospholipase D beta 1 GN=PLDBETA1 OS=Arabidopsis thaliana (Mouse-ear cress) PE=2 SV=4	Phospholipase D beta 1 isoform 2 [Theobroma cacao]
c5937.graph_c0	[R]	General function prediction only	--	--	--	hydroxyisourate hydrolase [Rhizopus delemar RA 99-880]
c72648.graph_c0	--	--	Cellular Component: chloroplast (GO:0009507);;	--	--	PREDICTED: uncharacterized protein LOC100263302 [Vitis vinifera]
c53100.graph_c2	[GEPR]	--	Molecular Function: inorganic phosphate transmembrane transporter activity (GO:0005315);; Biological Process: phosphate ion transport (GO:0006817);; Cellular Component: integral component of membrane (GO:0016021);; Biological Process: transmembrane transport (GO:0055085);;	--	Inorganic phosphate transporter 1-4 GN=T7F6.11 OS=Arabidopsis thaliana (Mouse-ear cress) PE=1 SV=1	phosphate transporter 1 [Hevea brasiliensis]
c32637.graph_c0	--	--	Molecular Function: zinc ion binding (GO:0008270);;	--	--	hypothetical protein M569_12002, partial [Genlisea aurea]
c52386.graph_c0	--	--	--	--	Glyceraldehyde-3-phosphate dehydrogenase, cytosolic (Fragment) GN=GAPC OS=Nicotiana tabacum (Common tobacco) PE=2 SV=1	--
c74671.graph_c0	--	--	Cellular Component: mitochondrial respiratory chain complex I (GO:0005747);; Biological Process: ubiquitin-dependent protein catabolic process (GO:0006511);; Biological Process: photorespiration (GO:0009853);; Biological Process: response to misfolded protein (GO:0051788);; Biological Process: proteasome core complex assembly (GO:0080129);;	--	--	PREDICTED: uncharacterized protein LOC101311609 [Fragaria vesca subsp. vesca]
c69623.graph_c3	--	--	Biological Process: proteolysis (GO:0006508);; Biological Process: aging (GO:0007568);; Molecular Function: cysteine-type peptidase activity (GO:0008234);; Biological Process: response to ethylene (GO:0009723);; Biological Process: defense response to fungus, incompatible interaction (GO:0009817);; Cellular Component: senescence-associated vacuole (GO:0010282);;	K01365|3e-27|vvi:100246411|hypothetical protein LOC100246411	Vignain (Precursor) GN=CYSEP OS=Ricinus communis (Castor bean) PE=1 SV=1	PREDICTED: thiol protease SEN102-like [Solanum lycopersicum]
c68910.graph_c0	--	--	Biological Process: regulation of DNA replication (GO:0006275);; Biological Process: chromatin silencing (GO:0006342);; Cellular Component: chloroplast (GO:0009507);; Biological Process: regulation of G2/M transition of mitotic cell cycle (GO:0010389);; Biological Process: histone H3-K9 methylation (GO:0051567);;	--	--	unnamed protein product [Vitis vinifera]
c55594.graph_c0	[L]	Replication, recombination and repair	Molecular Function: RNA binding (GO:0003723);; Molecular Function: RNA-directed DNA polymerase activity (GO:0003964);; Molecular Function: RNA-DNA hybrid ribonuclease activity (GO:0004523);; Biological Process: RNA-dependent DNA replication (GO:0006278);; Biological Process: DNA integration (GO:0015074);;	--	--	hypothetical protein VITISV_026302 [Vitis vinifera]
c71853.graph_c0	--	--	Molecular Function: protein binding (GO:0005515);; Cellular Component: nucleus (GO:0005634);; Biological Process: ubiquitin-dependent protein catabolic process (GO:0006511);; Biological Process: red, far-red light phototransduction (GO:0009585);; Biological Process: regulation of photomorphogenesis (GO:0010099);; Biological Process: regulation of protein localization (GO:0032880);; Biological Pro…	--	Phytochrome A-associated F-box protein GN=EID1 OS=Arabidopsis thaliana (Mouse-ear cress) PE=1 SV=2	PREDICTED: phytochrome A-associated F-box protein-like [Vitis vinifera]
c48402.graph_c0	[G]	Carbohydrate transport and metabolism	Biological Process: response to hypoxia (GO:0001666);; Molecular Function: starch synthase activity (GO:0009011);; Cellular Component: amyloplast (GO:0009501);; Cellular Component: chloroplast (GO:0009507);; Biological Process: amylopectin biosynthetic process (GO:0010021);; Biological Process: myo-inositol hexakisphosphate biosynthetic process (GO:0010264);; Biological Process: starch biosynthet…	K00703|1e-123|vvi:100261002|similar to starch synthase	Granule-bound starch synthase 2, chloroplastic/amyloplastic (Precursor) GN=SS2 OS=Solanum tuberosum (Potato) PE=1 SV=3	Starch synthase 2 [Theobroma cacao]
c27265.graph_c0	--	--	Biological Process: MAPK cascade (GO:0000165);; Molecular Function: protein serine/threonine kinase activity (GO:0004674);; Molecular Function: protein serine/threonine/tyrosine kinase activity (GO:0004712);; Molecular Function: non-membrane spanning protein tyrosine kinase activity (GO:0004715);; Molecular Function: ATP binding (GO:0005524);; Cellular Component: nucleus (GO:0005634);; Cellular C…	--	--	VH1-interacting kinase [Theobroma cacao]
c71571.graph_c0	[R]	General function prediction only	--	--	Serine/threonine-protein phosphatase 5 GN=F7D19.19 OS=Arabidopsis thaliana (Mouse-ear cress) PE=1 SV=1	PREDICTED: small glutamine-rich tetratricopeptide repeat-containing protein-like isoform 2 [Solanum lycopersicum]
c64710.graph_c1	[I]	Lipid transport and metabolism	Molecular Function: carboxylic ester hydrolase activity (GO:0052689);;	--	Probable carboxylesterase 2 GN=CXE2 OS=Arabidopsis thaliana (Mouse-ear cress) PE=2 SV=1	unnamed protein product [Vitis vinifera]
c77622.graph_c0	[I]	Lipid transport and metabolism	Biological Process: metabolic process (GO:0008152);; Molecular Function: hydrolase activity (GO:0016787);;	--	Probable carboxylesterase 15 GN=CXE15 OS=Arabidopsis thaliana (Mouse-ear cress) PE=2 SV=1	Gibberellin receptor GID1, putative [Ricinus communis]
c44653.graph_c0	--	--	--	--	--	hypothetical protein PRUPE_ppa000649mg [Prunus persica]
c59158.graph_c3	--	--	--	--	--	T-complex protein 11, putative isoform 2 [Theobroma cacao]
c75480.graph_c0	[M]	Cell wall/membrane/envelope biogenesis	Cellular Component: endoplasmic reticulum (GO:0005783);; Cellular Component: plasma membrane (GO:0005886);; Biological Process: plant-type cell wall biogenesis (GO:0009832);; Cellular Component: integral component of membrane (GO:0016021);; Molecular Function: cellulose synthase (UDP-forming) activity (GO:0016760);; Biological Process: cellulose biosynthetic process (GO:0030244);; Biological Proc…	--	Cellulose synthase-like protein E6 GN=P0556A05.32 OS=Oryza sativa subsp. japonica (Rice) PE=2 SV=1	hypothetical protein PRUPE_ppa001941mg [Prunus persica]
c67823.graph_c0	--	--	--	--	Probable disease resistance protein At1g58602 GN=At1g58602 OS=Arabidopsis thaliana (Mouse-ear cress) PE=2 SV=1	predicted protein [Populus trichocarpa]
c69039.graph_c0	--	--	--	--	Transcription factor TCP8 GN=TCP8 OS=Arabidopsis thaliana (Mouse-ear cress) PE=2 SV=1	TCP family transcription factor [Theobroma cacao]
c73546.graph_c0	[G]	Carbohydrate transport and metabolism	Cellular Component: nucleus (GO:0005634);; Biological Process: carbohydrate metabolic process (GO:0005975);; Cellular Component: chloroplast (GO:0009507);; Molecular Function: carbohydrate binding (GO:0030246);; Molecular Function: maltose alpha-glucosidase activity (GO:0032450);;	--	Probable alpha-glucosidase Os06g0675700 (Precursor) OS=Oryza sativa subsp. japonica (Rice) PE=1 SV=1	unnamed protein product [Vitis vinifera]
c64964.graph_c0	--	--	Molecular Function: peroxidase activity (GO:0004601);; Molecular Function: protein serine/threonine phosphatase activity (GO:0004722);; Cellular Component: nucleus (GO:0005634);; Biological Process: mRNA processing (GO:0006397);; Biological Process: response to oxidative stress (GO:0006979);; Molecular Function: RNA lariat debranching enzyme activity (GO:0008419);; Biological Process: embryo deve…	--	Lariat debranching enzyme GN=DBR1 OS=Arabidopsis thaliana (Mouse-ear cress) PE=2 SV=1	unnamed protein product [Vitis vinifera]
c92994.graph_c0	--	--	--	--	--	hypothetical protein GUITHDRAFT_76592, partial [Guillardia theta CCMP2712]
c69136.graph_c2	--	--	Molecular Function: acid phosphatase activity (GO:0003993);; Cellular Component: cell wall (GO:0005618);; Molecular Function: metal ion binding (GO:0046872);;	--	Nucleotide pyrophosphatase/phosphodiesterase (Fragments) GN=npp OS=Hordeum vulgare (Barley) PE=1 SV=2	hypothetical protein [Cicer arietinum]
c74851.graph_c0	--	--	Cellular Component: peroxisome (GO:0005777);; Molecular Function: acyl-CoA hydrolase activity (GO:0047617);;	--	--	hypothetical protein PRUPE_ppa019870mg [Prunus persica]
c59857.graph_c1	--	--	Molecular Function: protein serine/threonine kinase activity (GO:0004674);; Molecular Function: ATP binding (GO:0005524);; Cellular Component: endoplasmic reticulum (GO:0005783);; Cellular Component: plasma membrane (GO:0005886);; Biological Process: protein phosphorylation (GO:0006468);; Biological Process: transmembrane receptor protein tyrosine kinase signaling pathway (GO:0007169);; Biologica…	--	Probably inactive leucine-rich repeat receptor-like protein kinase At2g25790 (Precursor) GN=At2g25790 OS=Arabidopsis thaliana (Mouse-ear cress) PE=1 SV=1	predicted protein [Populus trichocarpa]
c36704.graph_c0	--	--	Molecular Function: RNA binding (GO:0003723);; Molecular Function: RNA-directed DNA polymerase activity (GO:0003964);; Molecular Function: endonuclease activity (GO:0004519);; Molecular Function: thiamine diphosphokinase activity (GO:0004788);; Molecular Function: ATP binding (GO:0005524);; Cellular Component: intracellular (GO:0005622);; Biological Process: RNA-dependent DNA replication (GO:0006…	--	--	hypothetical protein VITISV_022310 [Vitis vinifera]
c75081.graph_c0	--	--	Cellular Component: nucleus (GO:0005634);; Cellular Component: cytoplasm (GO:0005737);; Biological Process: positive regulation of flower development (GO:0009911);; Biological Process: photoperiodism, flowering (GO:0048573);;	--	Protein HEADING DATE 3A OS=Oryza sativa subsp. japonica (Rice) PE=1 SV=1	flowering locus T [Camellia sinensis]
c67971.graph_c0	--	--	Biological Process: Group II intron splicing (GO:0000373);; Molecular Function: RNA binding (GO:0003723);; Biological Process: rRNA processing (GO:0006364);; Biological Process: tRNA metabolic process (GO:0006399);; Cellular Component: chloroplast (GO:0009507);; Biological Process: chloroplast organization (GO:0009658);;	--	CRS2-associated factor 1, chloroplastic (Precursor) GN=At2g20020 OS=Arabidopsis thaliana (Mouse-ear cress) PE=2 SV=2	PREDICTED: CRS2-associated factor 1, chloroplastic-like [Solanum lycopersicum]
c2115.graph_c0	--	--	Cellular Component: membrane part (GO:0044425);; Molecular Function: metal ion binding (GO:0046872);;	--	--	retrotransposon protein, putative, unclassified [Oryza sativa Japonica Group]
c69560.graph_c0	[J]	Translation, ribosomal structure and biogenesis	Molecular Function: aminoacyl-tRNA editing activity (GO:0002161);; Molecular Function: isoleucine-tRNA ligase activity (GO:0004822);; Molecular Function: ATP binding (GO:0005524);; Biological Process: isoleucyl-tRNA aminoacylation (GO:0006428);; Biological Process: regulation of translational fidelity (GO:0006450);; Cellular Component: chloroplast stroma (GO:0009570);; Biological Process: embryo …	K01870|0.0|vvi:100254604|hypothetical protein LOC100254604	Valine--tRNA ligase GN=VALRS OS=Arabidopsis thaliana (Mouse-ear cress) PE=2 SV=2	PREDICTED: isoleucyl-tRNA synthetase-like [Vitis vinifera]
c69183.graph_c0	[J]	Translation, ribosomal structure and biogenesis	Molecular Function: structural constituent of ribosome (GO:0003735);; Cellular Component: ribosome (GO:0005840);; Biological Process: translation (GO:0006412);; Cellular Component: chloroplast thylakoid (GO:0009534);; Cellular Component: chloroplast stroma (GO:0009570);; Biological Process: ribosome biogenesis (GO:0042254);;	--	30S ribosomal protein S21, chloroplastic (Fragment) GN=rps21 OS=Spinacia oleracea (Spinach) PE=1 SV=1	structural constituent of ribosome, putative [Ricinus communis]
c16304.graph_c0	[C]	Energy production and conversion	Cellular Component: chloroplast thylakoid membrane (GO:0009535);; Biological Process: photosynthetic electron transport chain (GO:0009767);; Cellular Component: integral component of membrane (GO:0016021);; Molecular Function: oxidoreductase activity (GO:0016491);; Biological Process: respiratory electron transport chain (GO:0022904);; Molecular Function: electron transporter, transferring electr…	--	Cytochrome b6-f complex subunit 4 GN=petD OS=Liriodendron tulipifera (Tuliptree) PE=3 SV=1	predicted protein [Populus trichocarpa]
c69316.graph_c0	[R]	General function prediction only	Biological Process: RNA methylation (GO:0001510);; Molecular Function: phosphoenolpyruvate carboxykinase (ATP) activity (GO:0004612);; Molecular Function: ATP binding (GO:0005524);; Cellular Component: nucleolus (GO:0005730);; Biological Process: gluconeogenesis (GO:0006094);; Biological Process: rRNA processing (GO:0006364);; Biological Process: mRNA export from nucleus (GO:0006406);; Biological…	K14555|0.0|vvi:100252767|hypothetical protein LOC100252767	Dynein assembly factor with WDR repeat domains 1 GN=DAW1 OS=Chlamydomonas reinhardtii (Chlamydomonas smithii) PE=1 SV=1	PREDICTED: transducin beta-like protein 3-like [Vitis vinifera]
c47975.graph_c1	--	--	Cellular Component: cytoplasmic membrane-bounded vesicle (GO:0016023);;	--	--	PREDICTED: uncharacterized protein LOC101207547 [Cucumis sativus]
c72707.graph_c0	--	--	--	--	F-box/kelch-repeat protein At3g06240 GN=At3g06240 OS=Arabidopsis thaliana (Mouse-ear cress) PE=2 SV=1	PREDICTED: F-box protein At3g07870-like [Fragaria vesca subsp. vesca]
c71225.graph_c0	[M]	Cell wall/membrane/envelope biogenesis	--	--	Chitin-binding lectin 1 (Precursor) OS=Solanum tuberosum (Potato) PE=1 SV=2	hypothetical protein PDIG_56360 [Penicillium digitatum PHI26]
c28282.graph_c0	--	--	Molecular Function: nucleotide binding (GO:0000166);; Molecular Function: ion binding (GO:0043167);;	--	Endonuclease OS=Nicotiana tabacum (Common tobacco) PE=2 SV=1	gag-pol polyprotein, partial [Caragana korshinskii]
c71411.graph_c0	--	--	--	K00555|5e-07|vvi:100242902|hypothetical protein LOC100242902	Probable tRNA (guanine(26)-N(2))-dimethyltransferase 1 GN=At5g15810 OS=Arabidopsis thaliana (Mouse-ear cress) PE=2 SV=3	PREDICTED: probable N(2),N(2)-dimethylguanosine tRNA methyltransferase 2 [Vitis vinifera]
c66447.graph_c0	[M]	Cell wall/membrane/envelope biogenesis	Cellular Component: membrane (GO:0016020);; Biological Process: single-organism transport (GO:0044765);;	--	Mechanosensitive ion channel protein 10 GN=MSL10 OS=Arabidopsis thaliana (Mouse-ear cress) PE=1 SV=1	PREDICTED: mechanosensitive ion channel protein 10-like [Solanum lycopersicum]
c63192.graph_c0	--	--	--	--	Putative disease resistance RPP13-like protein 1 GN=RPPL1 OS=Arabidopsis thaliana (Mouse-ear cress) PE=3 SV=1	LRR and NB-ARC domains-containing disease resistance protein, putative [Theobroma cacao]
c61031.graph_c0	--	--	Molecular Function: RNA binding (GO:0003723);; Molecular Function: structural constituent of ribosome (GO:0003735);; Cellular Component: nucleolus (GO:0005730);; Cellular Component: vacuole (GO:0005773);; Cellular Component: plasma membrane (GO:0005886);; Biological Process: translation (GO:0006412);; Cellular Component: chloroplast (GO:0009507);; Biological Process: response to salt stress (GO:0…	K02985|4e-21|vvi:100266287|hypothetical protein LOC100266287	40S ribosomal protein S3-3 GN=RPS3C OS=Arabidopsis thaliana (Mouse-ear cress) PE=1 SV=1	PREDICTED: 40S ribosomal protein S3-3 [Vitis vinifera]
c61509.graph_c3	--	--	--	--	--	Putative methyltransferase family protein [Solanum demissum]
c52330.graph_c1	--	--	Biological Process: mitotic cell cycle (GO:0000278);; Biological Process: mRNA splicing, via spliceosome (GO:0000398);; Molecular Function: RNA binding (GO:0003723);; Molecular Function: ribonuclease III activity (GO:0004525);; Molecular Function: protein binding (GO:0005515);; Molecular Function: ATP binding (GO:0005524);; Cellular Component: nucleus (GO:0005634);; Biological Process: chromatin …	K11592|7e-98|vvi:100243116|hypothetical protein LOC100243116	Dicer-like protein 4 GN=DCL4 OS=Arabidopsis thaliana (Mouse-ear cress) PE=1 SV=2	dicer-like protein 4 [Solanum lycopersicum]
c30996.graph_c0	--	--	Cellular Component: mitochondrial respiratory chain complex I (GO:0005747);; Biological Process: glycolysis (GO:0006096);; Biological Process: ubiquitin-dependent protein catabolic process (GO:0006511);; Biological Process: water transport (GO:0006833);; Biological Process: hyperosmotic response (GO:0006972);; Biological Process: Golgi organization (GO:0007030);; Molecular Function: NADH dehydrog…	K03937|3e-88|vvi:100250742|hypothetical protein LOC100250742	NADH dehydrogenase [ubiquinone] iron-sulfur protein 4, mitochondrial (Precursor) GN=FRO1 OS=Arabidopsis thaliana (Mouse-ear cress) PE=2 SV=1	PREDICTED: NADH dehydrogenase [ubiquinone] iron-sulfur protein 4, mitochondrial [Vitis vinifera]
c73164.graph_c3	[GC]	--	Molecular Function: transferase activity, transferring hexosyl groups (GO:0016758);; Biological Process: lipid glycosylation (GO:0030259);;	--	Anthocyanidin 3-O-glucoside 5-O-glucosyltransferase (Precursor) GN=HGT8 OS=Verbena hybrida (Garden vervain) PE=2 SV=1	cold-induced glucosyl transferase [Solanum sogarandinum]
c85453.graph_c0	--	--	--	--	Uncharacterized mitochondrial protein AtMg00310 GN=AtMg00310 OS=Arabidopsis thaliana (Mouse-ear cress) PE=4 SV=1	reverse transcriptase-like protein, partial [Camellia sinensis var. sinensis]
c90837.graph_c0	[QR]	--	Cellular Component: mitochondrion (GO:0005739);; Molecular Function: methyltransferase activity (GO:0008168);; Biological Process: toxin catabolic process (GO:0009407);; Biological Process: response to cyclopentenone (GO:0010583);; Biological Process: methylation (GO:0032259);; Biological Process: response to cadmium ion (GO:0046686);;	--	--	predicted protein [Populus trichocarpa]
c71343.graph_c2	--	--	--	--	--	hypothetical protein PRUPE_ppa022389mg [Prunus persica]
c58414.graph_c0	--	--	Biological Process: xylem development (GO:0010089);; Biological Process: cell wall macromolecule metabolic process (GO:0044036);;	--	--	hypothetical protein PRUPE_ppa007187mg [Prunus persica]
c7213.graph_c0	--	--	Molecular Function: nucleic acid binding (GO:0003676);; Molecular Function: ionotropic glutamate receptor activity (GO:0004970);; Molecular Function: extracellular-glutamate-gated ion channel activity (GO:0005234);; Biological Process: proteolysis (GO:0006508);; Biological Process: ion transport (GO:0006811);; Molecular Function: peptidase activity (GO:0008233);; Molecular Function: zinc ion bind…	--	Endonuclease OS=Nicotiana tabacum (Common tobacco) PE=2 SV=1	Gag-protease-integrase-RT-RNaseH polyprotein [Glycine max]
c35017.graph_c0	[O]	Posttranslational modification, protein turnover, chaperones	Cellular Component: vacuolar membrane (GO:0005774);; Cellular Component: Golgi apparatus (GO:0005794);; Cellular Component: plasma membrane (GO:0005886);; Cellular Component: plasmodesma (GO:0009506);;	--	Hypersensitive-induced response protein 4 GN=HIR4 OS=Arabidopsis thaliana (Mouse-ear cress) PE=1 SV=1	hypersensitive-induced response protein 4-like [Glycine max]
c66065.graph_c1	[KAD]	--	Molecular Function: DNA binding (GO:0003677);; Molecular Function: chromatin binding (GO:0003682);; Biological Process: transcription, DNA-templated (GO:0006351);; Biological Process: response to stress (GO:0006950);; Biological Process: response to abiotic stimulus (GO:0009628);; Biological Process: response to hormone (GO:0009725);; Biological Process: response to inorganic substance (GO:001003…	K09422|1e-159|vvi:100233018|MYB30	Myb-related protein 306 GN=MYB306 OS=Antirrhinum majus (Garden snapdragon) PE=2 SV=1	hypothetical protein PRUPE_ppa007562mg [Prunus persica]
c60528.graph_c0	[K]	Transcription	Cellular Component: endoplasmic reticulum (GO:0005783);; Cellular Component: plasma membrane (GO:0005886);; Biological Process: root hair elongation (GO:0048767);;	--	Extensin (Precursor) GN=HRGPNT3 OS=Nicotiana tabacum (Common tobacco) PE=2 SV=1	PREDICTED: uncharacterized protein LOC100255727 [Vitis vinifera]
c38175.graph_c0	[CHR]	--	Cellular Component: cytosol (GO:0005829);; Biological Process: oxidative photosynthetic carbon pathway (GO:0009854);; Molecular Function: hydroxypyruvate reductase activity (GO:0016618);; Molecular Function: glyoxylate reductase (NADP) activity (GO:0030267);; Molecular Function: hydroxyphenylpyruvate reductase activity (GO:0047995);; Molecular Function: NAD binding (GO:0051287);; Biological Proce…	--	Hydroxyphenylpyruvate reductase GN=HPPR OS=Solenostemon scutellarioides (Coleus) PE=1 SV=2	PREDICTED: glyoxylate/hydroxypyruvate reductase A HPR2-like [Solanum lycopersicum]
c64963.graph_c0	--	--	--	--	--	unnamed protein product [Vitis vinifera]
c55200.graph_c0	[J]	Translation, ribosomal structure and biogenesis	Molecular Function: structural constituent of ribosome (GO:0003735);; Cellular Component: ribosome (GO:0005840);; Biological Process: translation (GO:0006412);;	K02962|2e-76|vvi:100243000|hypothetical protein LOC100243000	40S ribosomal protein S17 GN=RPS17 OS=Solanum lycopersicum (Tomato) PE=2 SV=3	40S ribosomal protein s17 [Camellia sinensis]
c79688.graph_c0	--	--	--	--	Sugar transporter ERD6-like 7 GN=At2g48020 OS=Arabidopsis thaliana (Mouse-ear cress) PE=2 SV=2	unknown [Glycine max]
c86488.graph_c0	--	--	--	--	--	PREDICTED: uncharacterized protein LOC101306219 [Fragaria vesca subsp. vesca]
c66440.graph_c0	--	--	--	--	Growth-regulating factor 1 GN=GRF1 OS=Arabidopsis thaliana (Mouse-ear cress) PE=1 SV=1	PREDICTED: uncharacterized protein LOC100260890 [Vitis vinifera]
c66710.graph_c0	--	--	--	--	--	PREDICTED: uncharacterized protein LOC100259706 [Vitis vinifera]
c64920.graph_c0	--	--	Molecular Function: DNA binding (GO:0003677);; Molecular Function: sequence-specific DNA binding transcription factor activity (GO:0003700);; Cellular Component: nucleus (GO:0005634);; Biological Process: regulation of transcription, DNA-templated (GO:0006355);; Biological Process: response to ethylene (GO:0009723);; Biological Process: defense response to bacterium (GO:0042742);;	K14514|0.0|rcu:RCOM_0656830|ETHYLENE-INSENSITIVE3 protein, putative	Protein ETHYLENE INSENSITIVE 3 GN=EIN3 OS=Arabidopsis thaliana (Mouse-ear cress) PE=1 SV=1	EIN3-like protein EIL2 [Actinidia deliciosa]
c74165.graph_c0	--	--	Biological Process: embryo development ending in seed dormancy (GO:0009793);; Biological Process: meristem structural organization (GO:0009933);; Biological Process: negative regulation of macromolecule metabolic process (GO:0010605);; Biological Process: cell cycle process (GO:0022402);; Biological Process: cell differentiation (GO:0030154);; Biological Process: cellular macromolecule metabolic …	--	--	PREDICTED: uncharacterized protein LOC100261159 [Vitis vinifera]
c71026.graph_c1	[Q]	Secondary metabolites biosynthesis, transport and catabolism	Molecular Function: monooxygenase activity (GO:0004497);; Molecular Function: iron ion binding (GO:0005506);; Cellular Component: endoplasmic reticulum (GO:0005783);; Molecular Function: electron carrier activity (GO:0009055);; Molecular Function: oxidoreductase activity, acting on paired donors, with incorporation or reduction of molecular oxygen (GO:0016705);; Molecular Function: heme binding (…	--	Secologanin synthase GN=CYP72A1 OS=Catharanthus roseus (Madagascar periwinkle) PE=2 SV=1	cytochrome P450 [Populus trichocarpa]
c41843.graph_c0	[L]	Replication, recombination and repair	Molecular Function: RNA binding (GO:0003723);; Molecular Function: RNA-directed DNA polymerase activity (GO:0003964);; Cellular Component: nucleus (GO:0005634);; Biological Process: RNA-dependent DNA replication (GO:0006278);; Molecular Function: zinc ion binding (GO:0008270);; Biological Process: DNA integration (GO:0015074);;	--	--	hypothetical protein VITISV_018984 [Vitis vinifera]
c65252.graph_c0	--	--	Biological Process: embryo sac egg cell differentiation (GO:0009560);;	--	--	PREDICTED: zinc finger HIT domain-containing protein 3-like [Solanum lycopersicum]
c90820.graph_c0	--	--	Molecular Function: transferase activity, transferring hexosyl groups (GO:0016758);; Biological Process: cellular response to stimulus (GO:0051716);;	K13691|1e-19|vvi:100249215|hypothetical protein LOC100249215	UDP-glycosyltransferase 74F2 GN=F18O19.7 OS=Arabidopsis thaliana (Mouse-ear cress) PE=1 SV=1	PREDICTED: UDP-glycosyltransferase 74E1-like [Solanum lycopersicum]
c44733.graph_c0	--	--	--	--	Probably inactive leucine-rich repeat receptor-like protein kinase At3g28040 (Precursor) GN=At3g28040 OS=Arabidopsis thaliana (Mouse-ear cress) PE=2 SV=1	PREDICTED: LRR receptor-like serine/threonine-protein kinase FLS2-like [Fragaria vesca subsp. vesca]
c38865.graph_c0	--	--	--	--	--	hypothetical protein PRUPE_ppa022209mg [Prunus persica]
c81543.graph_c0	--	--	Molecular Function: peroxidase activity (GO:0004601);; Biological Process: response to oxidative stress (GO:0006979);; Molecular Function: heme binding (GO:0020037);; Molecular Function: metal ion binding (GO:0046872);; Biological Process: oxidation-reduction process (GO:0055114);;	--	Peroxidase 55 (Precursor) GN=MUA22.13 OS=Arabidopsis thaliana (Mouse-ear cress) PE=1 SV=1	unnamed protein product [Vitis vinifera]
c49506.graph_c0	--	--	Molecular Function: hydrolase activity, hydrolyzing O-glycosyl compounds (GO:0004553);; Cellular Component: cell wall (GO:0005618);; Biological Process: cellular glucan metabolic process (GO:0006073);; Molecular Function: xyloglucan:xyloglucosyl transferase activity (GO:0016762);; Cellular Component: apoplast (GO:0048046);;	K08235|6e-84|pop:POPTR_423757|hypothetical protein	Probable xyloglucan endotransglucosylase/hydrolase protein 30 (Precursor) GN=F3C3.5 OS=Arabidopsis thaliana (Mouse-ear cress) PE=2 SV=2	predicted protein [Populus trichocarpa]
c54163.graph_c0	--	--	Cellular Component: cytoplasmic membrane-bounded vesicle (GO:0016023);;	K01113|0.0|vvi:100249580|hypothetical protein LOC100249580	--	unnamed protein product [Vitis vinifera]
c52384.graph_c1	[Q]	Secondary metabolites biosynthesis, transport and catabolism	Molecular Function: monooxygenase activity (GO:0004497);; Molecular Function: iron ion binding (GO:0005506);; Molecular Function: electron carrier activity (GO:0009055);; Biological Process: brassinosteroid biosynthetic process (GO:0016132);; Molecular Function: oxidoreductase activity, acting on paired donors, with incorporation or reduction of molecular oxygen (GO:0016705);; Molecular Function:…	--	Cytochrome P450 714A1 GN=F6A4.120 OS=Arabidopsis thaliana (Mouse-ear cress) PE=2 SV=1	PREDICTED: cytochrome P450 734A1 [Vitis vinifera]
c53672.graph_c1	--	--	Molecular Function: transmembrane receptor protein tyrosine kinase activity (GO:0004714);; Molecular Function: ATP binding (GO:0005524);; Biological Process: protein phosphorylation (GO:0006468);; Cellular Component: integral component of membrane (GO:0016021);; Molecular Function: 2-alkenal reductase [NAD(P)] activity (GO:0032440);; Biological Process: oxidation-reduction process (GO:0055114);;	--	Probably inactive leucine-rich repeat receptor-like protein kinase At3g28040 (Precursor) GN=At3g28040 OS=Arabidopsis thaliana (Mouse-ear cress) PE=2 SV=1	PREDICTED: probably inactive leucine-rich repeat receptor-like protein kinase At3g28040-like [Vitis vinifera]
c74029.graph_c0	[F]	Nucleotide transport and metabolism	Cellular Component: cytosol (GO:0005829);; Biological Process: purine nucleoside catabolic process (GO:0006152);; Biological Process: uridine catabolic process (GO:0006218);; Molecular Function: uridine nucleosidase activity (GO:0045437);; Molecular Function: adenosine nucleosidase activity (GO:0047622);; Molecular Function: inosine nucleosidase activity (GO:0047724);; Molecular Function: xanthos…	--	Uridine nucleosidase 1 GN=URH1 OS=Arabidopsis thaliana (Mouse-ear cress) PE=1 SV=2	Uridine-ribohydrolase 1 isoform 1 [Theobroma cacao]
c5876.graph_c0	--	--	Molecular Function: protein serine/threonine kinase activity (GO:0004674);; Molecular Function: protein tyrosine kinase activity (GO:0004713);; Molecular Function: ATP binding (GO:0005524);; Cellular Component: plasma membrane (GO:0005886);; Biological Process: protein phosphorylation (GO:0006468);; Molecular Function: carbohydrate binding (GO:0030246);; Biological Process: recognition of pollen …	--	G-type lectin S-receptor-like serine/threonine-protein kinase At4g03230 (Precursor) GN=At4g03230 OS=Arabidopsis thaliana (Mouse-ear cress) PE=3 SV=3	hypothetical protein PRUPE_ppa001472mg [Prunus persica]
c73943.graph_c1	--	--	Molecular Function: adenylosuccinate synthase activity (GO:0004019);; Molecular Function: GTP binding (GO:0005525);; Cellular Component: membrane (GO:0016020);; Biological Process: 'de novo' AMP biosynthetic process (GO:0044208);; Molecular Function: metal ion binding (GO:0046872);;	--	Probable glucuronoxylan glucuronosyltransferase F8H GN=F8H OS=Arabidopsis thaliana (Mouse-ear cress) PE=2 SV=1	hypothetical protein PRUPE_ppa001595mg [Prunus persica]
c65928.graph_c0	--	--	Cellular Component: cytoplasm (GO:0005737);; Biological Process: phosphatidylinositol biosynthetic process (GO:0006661);; Molecular Function: glycolipid transporter activity (GO:0017089);; Biological Process: glycolipid transport (GO:0046836);; Molecular Function: glycolipid binding (GO:0051861);;	--	--	predicted protein [Populus trichocarpa]
c58277.graph_c7	--	--	Molecular Function: hydrolase activity (GO:0016787);;	--	Disease resistance protein RPM1 GN=F17A9.20 OS=Arabidopsis thaliana (Mouse-ear cress) PE=1 SV=1	PREDICTED: disease resistance protein RPM1-like [Vitis vinifera]
c66716.graph_c0	--	--	Cellular Component: mitochondrion (GO:0005739);; Cellular Component: vacuolar membrane (GO:0005774);; Cellular Component: plasma membrane (GO:0005886);; Cellular Component: chloroplast (GO:0009507);; Molecular Function: metal ion binding (GO:0046872);;	--	--	PREDICTED: protein FMP32, mitochondrial-like [Solanum lycopersicum]
c58297.graph_c1	--	--	Biological Process: regionalization (GO:0003002);; Cellular Component: nucleus (GO:0005634);; Biological Process: transcription, DNA-templated (GO:0006351);; Biological Process: regulation of flower development (GO:0009909);; Biological Process: response to chitin (GO:0010200);; Biological Process: negative regulation of organ growth (GO:0046621);; Biological Process: sepal development (GO:004844…	--	Trihelix transcription factor PTL GN=PTL OS=Arabidopsis thaliana (Mouse-ear cress) PE=2 SV=1	PREDICTED: trihelix transcription factor GT-2-like [Solanum lycopersicum]
c59709.graph_c0	--	--	Molecular Function: protein binding (GO:0005515);; Biological Process: response to gibberellin (GO:0009739);;	--	--	conserved hypothetical protein [Ricinus communis]
c60883.graph_c1	--	--	Molecular Function: signal transducer activity (GO:0004871);; Cellular Component: nucleus (GO:0005634);; Biological Process: calcium ion transport (GO:0006816);; Biological Process: Golgi organization (GO:0007030);; Biological Process: signal transduction (GO:0007165);; Biological Process: phototropism (GO:0009638);; Biological Process: response to salt stress (GO:0009651);; Biological Process: p…	--	Root phototropism protein 2 GN=T6B20.13/T6B20.14 OS=Arabidopsis thaliana (Mouse-ear cress) PE=1 SV=2	unnamed protein product [Vitis vinifera]
c58363.graph_c0	--	--	Molecular Function: nucleic acid binding (GO:0003676);; Molecular Function: protein kinase activity (GO:0004672);; Cellular Component: mitochondrion (GO:0005739);; Molecular Function: zinc ion binding (GO:0008270);; Biological Process: DNA integration (GO:0015074);; Molecular Function: purine ribonucleoside binding (GO:0032550);; Molecular Function: adenyl ribonucleotide binding (GO:0032559);; Mo…	--	Endonuclease OS=Nicotiana tabacum (Common tobacco) PE=2 SV=1	PH01B001I13.11 [Phyllostachys edulis]
c72392.graph_c0	--	--	Molecular Function: nucleotide binding (GO:0000166);; Molecular Function: protein kinase activity (GO:0004672);; Biological Process: phosphorylation (GO:0016310);;	--	G-type lectin S-receptor-like serine/threonine-protein kinase At2g19130 (Precursor) GN=At2g19130 OS=Arabidopsis thaliana (Mouse-ear cress) PE=2 SV=1	PREDICTED: G-type lectin S-receptor-like serine/threonine-protein kinase At2g19130-like [Solanum lycopersicum]
c70196.graph_c0	--	--	--	--	--	hypothetical protein VITISV_044067 [Vitis vinifera]
c32814.graph_c0	--	--	Biological Process: RNA splicing, via endonucleolytic cleavage and ligation (GO:0000394);; Cellular Component: peroxisome (GO:0005777);; Cellular Component: cytosol (GO:0005829);; Biological Process: methionine biosynthetic process (GO:0009086);; Cellular Component: chloroplast stroma (GO:0009570);; Biological Process: response to fungus (GO:0009620);; Biological Process: cysteine biosynthetic pr…	--	--	conserved hypothetical protein [Ricinus communis]
c87485.graph_c0	--	--	--	--	--	hypothetical protein PRUPE_ppa023766mg [Prunus persica]
c59727.graph_c0	--	--	Biological Process: regulation of cyclin-dependent protein serine/threonine kinase activity (GO:0000079);; Molecular Function: cyclin-dependent protein serine/threonine kinase activity (GO:0004693);; Cellular Component: nucleus (GO:0005634);; Biological Process: stomatal lineage progression (GO:0010440);; Molecular Function: protein kinase binding (GO:0019901);;	--	Cyclin-U1-1 GN=CYCU1-1 OS=Arabidopsis thaliana (Mouse-ear cress) PE=1 SV=1	predicted protein [Populus trichocarpa]
c21915.graph_c0	--	--	Molecular Function: catalytic activity (GO:0003824);; Cellular Component: vacuole (GO:0005773);; Cellular Component: endoplasmic reticulum (GO:0005783);; Cellular Component: Golgi apparatus (GO:0005794);; Biological Process: cellular process (GO:0009987);; Cellular Component: membrane (GO:0016020);; Biological Process: single-organism process (GO:0044699);;	K00799|7e-16|ppp:PHYPADRAFT_166497|hypothetical protein	--	glutathione S-transferase [Galdieria sulphuraria]
c57995.graph_c0	--	--	Biological Process: metabolic process (GO:0008152);; Molecular Function: glycopeptide alpha-N-acetylgalactosaminidase activity (GO:0033926);;	--	Alkaline/neutral invertase CINV2 GN=CINV2 OS=Arabidopsis thaliana (Mouse-ear cress) PE=2 SV=1	PREDICTED: uncharacterized protein LOC100854602 [Vitis vinifera]
c71010.graph_c0	--	--	--	--	F-box protein At2g16365 GN=At2g16365 OS=Arabidopsis thaliana (Mouse-ear cress) PE=2 SV=2	F-box family protein, putative isoform 1 [Theobroma cacao]
c65564.graph_c0	[V]	Defense mechanisms	Molecular Function: ATP binding (GO:0005524);; Biological Process: ATP catabolic process (GO:0006200);; Molecular Function: organic phosphonate transmembrane-transporting ATPase activity (GO:0015416);; Cellular Component: membrane (GO:0016020);;	--	Pleiotropic drug resistance protein 2 GN=PDR2 OS=Nicotiana plumbaginifolia (Leadwort-leaved tobacco) PE=2 SV=1	PREDICTED: pleiotropic drug resistance protein 2-like isoform 3 [Vitis vinifera]
c76500.graph_c0	--	--	Cellular Component: vacuolar membrane (GO:0005774);; Biological Process: carbohydrate transport (GO:0008643);; Molecular Function: carbohydrate transmembrane transporter activity (GO:0015144);; Molecular Function: oxidoreductase activity (GO:0016491);; Biological Process: transmembrane transport (GO:0055085);;	--	Monosaccharide-sensing protein 2 GN=MSSP2 OS=Arabidopsis thaliana (Mouse-ear cress) PE=2 SV=2	sugar transporter, putative [Ricinus communis]
c74513.graph_c0	--	--	Molecular Function: transferase activity (GO:0016740);; Molecular Function: hydrolase activity (GO:0016787);; Molecular Function: ion binding (GO:0043167);; Biological Process: macromolecule metabolic process (GO:0043170);; Biological Process: primary metabolic process (GO:0044238);;	--	Endonuclease OS=Nicotiana tabacum (Common tobacco) PE=2 SV=1	hypothetical retrotransposon [Ipomoea batatas]
c65595.graph_c0	--	--	--	--	--	hypothetical protein PRUPE_ppa000238mg [Prunus persica]
c57442.graph_c0	--	--	Molecular Function: nucleic acid binding (GO:0003676);; Molecular Function: hydrolase activity (GO:0016787);; Molecular Function: ion binding (GO:0043167);;	--	Uncharacterized mitochondrial protein AtMg01250 GN=AtMg01250 OS=Arabidopsis thaliana (Mouse-ear cress) PE=4 SV=1	Uncharacterized protein TCM_022315 [Theobroma cacao]
c73444.graph_c0	[R]	General function prediction only	Molecular Function: ATP binding (GO:0005524);;	K06883|1e-138|vvi:100264657|hypothetical protein LOC100264657	--	PREDICTED: GPN-loop GTPase 3 homolog [Vitis vinifera]
c69461.graph_c0	[R]	General function prediction only	Molecular Function: GTP binding (GO:0005525);; Cellular Component: mitochondrion (GO:0005739);; Cellular Component: chloroplast (GO:0009507);;	--	--	PREDICTED: mitochondrial GTPase 1 isoform 1 [Vitis vinifera]
c49457.graph_c0	--	--	--	--	--	MLO-like protein 6-like [Vitis vinifera]
c60423.graph_c0	--	--	Molecular Function: serine-type endopeptidase activity (GO:0004252);; Cellular Component: integral component of membrane (GO:0016021);;	--	--	PREDICTED: ubiquitin-associated domain-containing protein 2 isoform 1 [Vitis vinifera]
c82517.graph_c0	[RTKL]	--	Molecular Function: protein serine/threonine kinase activity (GO:0004674);; Molecular Function: ATP binding (GO:0005524);; Cellular Component: cytosol (GO:0005829);; Biological Process: protein phosphorylation (GO:0006468);; Biological Process: signal transduction (GO:0007165);; Biological Process: response to abscisic acid (GO:0009737);;	--	CBL-interacting protein kinase 16 GN=P0701F11.5-1 OS=Oryza sativa subsp. japonica (Rice) PE=2 SV=1	CBL-interacting protein kinase 08 [Theobroma cacao]
c29141.graph_c0	[J]	Translation, ribosomal structure and biogenesis	Molecular Function: structural constituent of ribosome (GO:0003735);; Cellular Component: cell wall (GO:0005618);; Cellular Component: plasma membrane (GO:0005886);; Biological Process: rRNA export from nucleus (GO:0006407);; Biological Process: translation (GO:0006412);; Cellular Component: cytosolic small ribosomal subunit (GO:0022627);;	K02979|7e-28|rcu:RCOM_0037190|ribosomal protein S28, putative	40S ribosomal protein S28-2 GN=RPS28C OS=Arabidopsis thaliana (Mouse-ear cress) PE=3 SV=1	30S ribosomal protein S28e [Medicago truncatula]
c27149.graph_c0	--	--	--	--	--	hypothetical protein VITISV_024658 [Vitis vinifera]
c65525.graph_c0	--	--	Cellular Component: nucleus (GO:0005634);; Biological Process: embryo development ending in seed dormancy (GO:0009793);;	--	--	PREDICTED: uncharacterized protein LOC100259925 [Vitis vinifera]
c48579.graph_c1	--	--	Biological Process: viral replication complex formation and maintenance (GO:0046786);;	--	--	predicted protein [Populus trichocarpa]
c33933.graph_c0	[E]	Amino acid transport and metabolism	Molecular Function: aminopeptidase activity (GO:0004177);; Cellular Component: vacuolar membrane (GO:0005774);; Cellular Component: cytosol (GO:0005829);; Cellular Component: plasma membrane (GO:0005886);; Biological Process: proteolysis (GO:0006508);; Biological Process: fatty acid beta-oxidation (GO:0006635);; Molecular Function: metallopeptidase activity (GO:0008237);; Molecular Function: zinc…	K01267|0.0|vvi:100249091|hypothetical protein LOC100249091	Probable aspartyl aminopeptidase GN=RCOM_1506700 OS=Ricinus communis (Castor bean) PE=2 SV=2	hypothetical protein PRUPE_ppa004869mg [Prunus persica]
c63220.graph_c0	--	--	Molecular Function: DNA binding (GO:0003677);;	--	Putative DNA-binding protein ESCAROLA GN=ESC OS=Arabidopsis thaliana (Mouse-ear cress) PE=2 SV=1	PREDICTED: uncharacterized protein LOC100244375 [Vitis vinifera]
c58442.graph_c0	--	--	Cellular Component: integral component of membrane (GO:0016021);;	--	Leucine-rich repeat extensin-like protein 5 (Precursor) GN=LRX5 OS=Arabidopsis thaliana (Mouse-ear cress) PE=2 SV=2	PREDICTED: elongation of fatty acids protein A-like [Cicer arietinum]
c93439.graph_c0	--	--	--	--	Rho guanine nucleotide exchange factor 8 GN=ROPGEF8 OS=Arabidopsis thaliana (Mouse-ear cress) PE=1 SV=1	hypothetical protein M569_03429, partial [Genlisea aurea]
c59805.graph_c1	--	--	Cellular Component: mitochondrion (GO:0005739);; Cellular Component: endoplasmic reticulum (GO:0005783);; Cellular Component: Golgi apparatus (GO:0005794);; Biological Process: negative regulation of ethylene-activated signaling pathway (GO:0010105);;	--	Protein REVERSION-TO-ETHYLENE SENSITIVITY1 GN=RTE1 OS=Arabidopsis thaliana (Mouse-ear cress) PE=1 SV=1	Uncharacterized protein isoform 1 [Theobroma cacao]
c63833.graph_c0	--	--	Cellular Component: mitochondrion (GO:0005739);;	--	Acyl-CoA-binding domain-containing protein 5 GN=ACBP5 OS=Arabidopsis thaliana (Mouse-ear cress) PE=1 SV=1	unnamed protein product [Vitis vinifera]
c35368.graph_c0	--	--	Molecular Function: protein binding (GO:0005515);; Cellular Component: nuclear envelope (GO:0005635);; Cellular Component: cytosol (GO:0005829);;	K14306|0.0|vvi:100265039|hypothetical protein LOC100265039	DNA-directed RNA polymerase II subunit RPB1 GN=F4B14.70 OS=Arabidopsis thaliana (Mouse-ear cress) PE=1 SV=3	unnamed protein product [Vitis vinifera]
c62823.graph_c0	--	--	--	--	Filament-like plant protein 4 GN=FPP4 OS=Arabidopsis thaliana (Mouse-ear cress) PE=2 SV=1	Myosin heavy chain, striated muscle, putative [Ricinus communis]
c59320.graph_c0	--	--	--	--	--	uncharacterized protein LOC100502416 [Zea mays]
c63315.graph_c0	[E]	Amino acid transport and metabolism	Biological Process: histidine biosynthetic process (GO:0000105);; Molecular Function: imidazoleglycerol-phosphate synthase activity (GO:0000107);; Biological Process: pyrimidine ribonucleotide biosynthetic process (GO:0009220);; Cellular Component: chloroplast stroma (GO:0009570);; Molecular Function: oxo-acid-lyase activity (GO:0016833);; Molecular Function: isomerase activity (GO:0016853);;	K01663|0.0|vvi:100262276|hypothetical protein LOC100262276	Cyclase (Precursor) GN=HISN4 OS=Arabidopsis thaliana (Mouse-ear cress) PE=2 SV=1	PREDICTED: imidazole glycerol phosphate synthase hisHF, chloroplastic [Vitis vinifera]
c46119.graph_c0	--	--	Molecular Function: catalytic activity (GO:0003824);; Biological Process: cellular process (GO:0009987);; Molecular Function: organic cyclic compound binding (GO:0097159);; Molecular Function: heterocyclic compound binding (GO:1901363);;	--	--	hypothetical protein VITISV_009132 [Vitis vinifera]
c69258.graph_c0	--	--	--	--	Proline-rich receptor-like protein kinase PERK8 GN=PERK8 OS=Arabidopsis thaliana (Mouse-ear cress) PE=1 SV=1	tracheary element differentiation-related 7B [Zinnia violacea]
c30265.graph_c0	--	--	Cellular Component: endoplasmic reticulum lumen (GO:0005788);; Cellular Component: plasma membrane (GO:0005886);; Biological Process: protein folding (GO:0006457);; Biological Process: response to heat (GO:0009408);; Biological Process: response to high light intensity (GO:0009644);; Cellular Component: cytoplasmic membrane-bounded vesicle (GO:0016023);; Molecular Function: heat shock protein bin…	K09527|4e-32|rcu:RCOM_1356650|Chaperone protein dnaJ, putative	--	Chaperone protein dnaJ, putative [Ricinus communis]
c73400.graph_c0	--	--	Biological Process: response to light stimulus (GO:0009416);; Biological Process: post-embryonic development (GO:0009791);; Biological Process: single-organism cellular process (GO:0044763);; Biological Process: single-organism developmental process (GO:0044767);; Biological Process: reproductive structure development (GO:0048608);; Biological Process: regulation of cellular process (GO:0050794);;	--	Protein EARLY FLOWERING 3 OS=Arabidopsis thaliana (Mouse-ear cress) PE=1 SV=1	PREDICTED: uncharacterized protein LOC101245619 [Solanum lycopersicum]
c68646.graph_c0	[GEPR]	--	Cellular Component: vacuole (GO:0005773);; Cellular Component: integral component of plasma membrane (GO:0005887);; Molecular Function: sucrose:hydrogen symporter activity (GO:0008506);; Biological Process: sucrose transport (GO:0015770);; Biological Process: carbohydrate transmembrane transport (GO:0034219);;	--	Sucrose transport protein SUC4 GN=F21M12.35 OS=Arabidopsis thaliana (Mouse-ear cress) PE=1 SV=2	Sucrose proton symporter [Theobroma cacao]
c71753.graph_c0	--	--	--	--	--	PREDICTED: uncharacterized protein LOC100254847 [Vitis vinifera]
c71171.graph_c0	--	--	Cellular Component: ubiquitin ligase complex (GO:0000151);; Molecular Function: ubiquitin-protein ligase activity (GO:0004842);; Biological Process: protein ubiquitination (GO:0016567);;	--	Putative E3 ubiquitin-protein ligase LIN GN=LIN OS=Medicago truncatula (Barrel medic) PE=2 SV=1	Transducin/WD40 repeat-like superfamily protein [Theobroma cacao]
c71193.graph_c4	[G]	Carbohydrate transport and metabolism	Molecular Function: zinc ion binding (GO:0008270);; Molecular Function: ligase activity (GO:0016874);;	--	Formin-like protein 14 GN=FH14 OS=Arabidopsis thaliana (Mouse-ear cress) PE=3 SV=3	PREDICTED: uncharacterized protein LOC100265998 [Vitis vinifera]
c70264.graph_c0	[CHR]	--	Molecular Function: glyoxylate reductase activity (GO:0047964);; Molecular Function: NAD binding (GO:0051287);; Biological Process: oxidation-reduction process (GO:0055114);;	--	Glyoxylate/hydroxypyruvate reductase HPR3 GN=HPR3 OS=Arabidopsis thaliana (Mouse-ear cress) PE=2 SV=1	JHL05D22.11 [Jatropha curcas]
c57534.graph_c1	--	--	Molecular Function: nucleic acid binding (GO:0003676);; Cellular Component: mitochondrion (GO:0005739);; Biological Process: protein methylation (GO:0006479);; Molecular Function: protein methyltransferase activity (GO:0008276);;	--	Pentatricopeptide repeat-containing protein At2g22410, mitochondrial (Precursor) GN=PCMP-E28 OS=Arabidopsis thaliana (Mouse-ear cress) PE=2 SV=1	hypothetical protein PRUPE_ppa026204mg [Prunus persica]
c31069.graph_c0	[H]	Coenzyme transport and metabolism	Molecular Function: binding (GO:0005488);;	--	Histone deacetylase HDT2 GN=HDT2 OS=Zea mays (Maize) PE=1 SV=1	hypothetical protein GUITHDRAFT_76875, partial [Guillardia theta CCMP2712]
c35450.graph_c0	--	--	Molecular Function: binding (GO:0005488);;	--	--	hypothetical protein VITISV_043792 [Vitis vinifera]
c3869.graph_c0	--	--	--	K14674|9e-06|vvi:100258980|hypothetical protein LOC100258980	--	PREDICTED: triacylglycerol lipase SDP1-like [Solanum lycopersicum]
c81674.graph_c0	[O]	Posttranslational modification, protein turnover, chaperones	Biological Process: protein peptidyl-prolyl isomerization (GO:0000413);; Molecular Function: peptidyl-prolyl cis-trans isomerase activity (GO:0003755);; Cellular Component: plasma membrane (GO:0005886);; Biological Process: protein folding (GO:0006457);; Cellular Component: chloroplast (GO:0009507);;	--	Peptidyl-prolyl cis-trans isomerase 1 GN=Cyp1 OS=Glycine max (Soybean) PE=1 SV=1	unknown [Medicago truncatula]
c71022.graph_c2	[A]	RNA processing and modification	Molecular Function: RNA binding (GO:0003723);; Molecular Function: polynucleotide adenylyltransferase activity (GO:0004652);; Cellular Component: nucleus (GO:0005634);; Biological Process: RNA polyadenylation (GO:0043631);;	K14376|0.0|vvi:100263460|hypothetical protein LOC100263460	Actin-related protein 3 OS=Oryza sativa subsp. japonica (Rice) PE=2 SV=1	PREDICTED: poly(A) polymerase-like [Vitis vinifera]
c68492.graph_c0	[U]	Intracellular trafficking, secretion, and vesicular transport	Cellular Component: mitochondrion (GO:0005739);; Cellular Component: membrane (GO:0016020);;	--	ALBINO3-like protein 2, chloroplastic (Precursor) GN=ALB3L2 OS=Arabidopsis thaliana (Mouse-ear cress) PE=2 SV=2	PREDICTED: ALBINO3-like protein 3, mitochondrial-like [Cucumis sativus]
c65944.graph_c0	--	--	Molecular Function: transporter activity (GO:0005215);; Cellular Component: nucleus (GO:0005634);; Biological Process: transport (GO:0006810);; Biological Process: cysteine biosynthetic process (GO:0019344);;	--	Patellin-4 GN=PATL4 OS=Arabidopsis thaliana (Mouse-ear cress) PE=1 SV=2	PREDICTED: random slug protein 5 [Vitis vinifera]
c67894.graph_c0	[I]	Lipid transport and metabolism	Biological Process: long-chain fatty acid metabolic process (GO:0001676);; Biological Process: defense response to insect (GO:0002213);; Molecular Function: stearoyl-CoA 9-desaturase activity (GO:0004768);; Biological Process: unsaturated fatty acid biosynthetic process (GO:0006636);; Biological Process: phosphatidylglycerol biosynthetic process (GO:0006655);; Cellular Component: chloroplast (GO:…	K00507|0.0|rcu:RCOM_0900580|delta 9 desaturase, putative (EC:1.14.19.1)	Palmitoyl-monogalactosyldiacylglycerol delta-7 desaturase, chloroplastic (Precursor) GN=ADS3 OS=Arabidopsis thaliana (Mouse-ear cress) PE=2 SV=2	Fatty acid desaturase 5 isoform 1 [Theobroma cacao]
c72895.graph_c0	--	--	Molecular Function: iron ion binding (GO:0005506);; Cellular Component: cytoplasm (GO:0005737);; Biological Process: response to wounding (GO:0009611);; Biological Process: response to abscisic acid (GO:0009737);; Biological Process: response to jasmonic acid (GO:0009753);; Biological Process: defense response to bacterium, incompatible interaction (GO:0009816);; Molecular Function: linoleate 13S…	--	Probable linoleate 9S-lipoxygenase 5 GN=LOX1.5 OS=Solanum tuberosum (Potato) PE=2 SV=1	lipoxygenase [Camellia sinensis]
c67504.graph_c0	--	--	--	--	--	predicted protein [Populus trichocarpa]
c6264.graph_c0	--	--	Molecular Function: phosphoric diester hydrolase activity (GO:0008081);; Biological Process: primary metabolic process (GO:0044238);; Biological Process: single-organism metabolic process (GO:0044710);; Biological Process: organic substance metabolic process (GO:0071704);;	--	--	predicted protein [Populus trichocarpa]
c91131.graph_c0	--	--	Molecular Function: catalytic activity (GO:0003824);; Biological Process: cellular metabolic process (GO:0044237);; Molecular Function: metal ion binding (GO:0046872);;	--	Probably inactive leucine-rich repeat receptor-like protein kinase At2g25790 (Precursor) GN=At2g25790 OS=Arabidopsis thaliana (Mouse-ear cress) PE=1 SV=1	PREDICTED: brassinosteroid LRR receptor kinase-like [Vitis vinifera]
c65660.graph_c0	--	--	Cellular Component: intracellular (GO:0005622);;	--	High mobility group B protein 10 GN=MDC11.14 OS=Arabidopsis thaliana (Mouse-ear cress) PE=2 SV=1	PREDICTED: high mobility group B protein 10 [Vitis vinifera]
c49140.graph_c0	--	--	Biological Process: lipid metabolic process (GO:0006629);; Molecular Function: hydrolase activity (GO:0016787);;	K14674|5e-12|vvi:100258980|hypothetical protein LOC100258980	--	PREDICTED: triacylglycerol lipase SDP1-like isoform 1 [Vitis vinifera]
c72073.graph_c0	[PR]	--	Cellular Component: chloroplast inner membrane (GO:0009706);; Molecular Function: chlorophyllide a oxygenase [overall] activity (GO:0010277);; Cellular Component: integral component of membrane (GO:0016021);; Molecular Function: vanillate monooxygenase activity (GO:0018489);; Biological Process: protein targeting to chloroplast (GO:0045036);; Molecular Function: metal ion binding (GO:0046872);; M…	--	Protein TIC 55, chloroplastic (Precursor) GN=TIC55 OS=Pisum sativum (Garden pea) PE=1 SV=1	Translocon at the inner envelope membrane of chloroplasts 55-II [Theobroma cacao]
c35051.graph_c0	--	--	--	--	--	hypothetical protein PRUPE_ppa013344mg [Prunus persica]
c7768.graph_c0	--	--	Cellular Component: endosome (GO:0005768);; Cellular Component: Golgi apparatus (GO:0005794);; Cellular Component: trans-Golgi network (GO:0005802);;	--	--	hypothetical protein VITISV_020976 [Vitis vinifera]
c64230.graph_c1	--	--	--	--	--	PREDICTED: homeobox protein ATH1 [Vitis vinifera]
c33719.graph_c0	--	--	--	--	Heme-binding-like protein At3g10130, chloroplastic (Precursor) GN=At3g10130 OS=Arabidopsis thaliana (Mouse-ear cress) PE=1 SV=1	PREDICTED: heme-binding protein 2-like [Solanum lycopersicum]
c68273.graph_c0	--	--	Cellular Component: cytoplasm (GO:0005737);; Biological Process: response to oxidative stress (GO:0006979);; Cellular Component: plasmodesma (GO:0009506);; Biological Process: raffinose catabolic process (GO:0034484);; Molecular Function: galactinol-sucrose galactosyltransferase activity (GO:0047274);; Molecular Function: raffinose alpha-galactosidase activity (GO:0052692);; Biological Process: r…	--	Probable galactinol--sucrose galactosyltransferase 2 GN=T8H10.120 OS=Arabidopsis thaliana (Mouse-ear cress) PE=2 SV=2	unnamed protein product [Vitis vinifera]
c65976.graph_c0	[OU]	--	Molecular Function: serine-type endopeptidase activity (GO:0004252);; Biological Process: proteolysis (GO:0006508);; Cellular Component: chloroplast thylakoid (GO:0009534);; Cellular Component: chloroplastic endopeptidase Clp complex (GO:0009840);; Cellular Component: chloroplast envelope (GO:0009941);;	--	ATP-dependent Clp protease proteolytic subunit-related protein 1, chloroplastic (Precursor) GN=F2J10.14 OS=Arabidopsis thaliana (Mouse-ear cress) PE=1 SV=1	ATP-dependent Clp protease proteolytic subunit [Theobroma cacao]
c52755.graph_c0	--	--	--	--	--	PREDICTED: uncharacterized protein LOC547549 [Glycine max]
c75671.graph_c0	[O]	Posttranslational modification, protein turnover, chaperones	Molecular Function: copper ion binding (GO:0005507);; Molecular Function: ATP binding (GO:0005524);; Cellular Component: mitochondrial matrix (GO:0005759);; Cellular Component: plasma membrane (GO:0005886);; Biological Process: response to heat (GO:0009408);; Cellular Component: chloroplast (GO:0009507);; Cellular Component: cytosolic ribosome (GO:0022626);; Biological Process: protein refolding …	K04077|9e-87|rcu:RCOM_1023530|chaperonin-60kD, ch60, putative	Chaperonin CPN60, mitochondrial (Precursor) GN=CPN60 OS=Arabidopsis thaliana (Mouse-ear cress) PE=1 SV=2	Heat shock protein 60 isoform 6 [Theobroma cacao]
c75566.graph_c0	--	--	Cellular Component: chloroplast envelope (GO:0009941);;	--	--	PREDICTED: protein CHUP1, chloroplastic-like [Vitis vinifera]
c54118.graph_c1	--	--	--	--	--	hypothetical protein VITISV_026753 [Vitis vinifera]
c84003.graph_c0	--	--	Molecular Function: binding (GO:0005488);; Molecular Function: transferase activity, transferring phosphorus-containing groups (GO:0016772);;	--	--	hypothetical protein VITISV_026775 [Vitis vinifera]
c73108.graph_c0	[F]	Nucleotide transport and metabolism	Molecular Function: dihydroorotase activity (GO:0004151);; Cellular Component: mitochondrion (GO:0005739);; Cellular Component: chloroplast (GO:0009507);; Biological Process: pyrimidine nucleobase biosynthetic process (GO:0019856);; Biological Process: 'de novo' UMP biosynthetic process (GO:0044205);; Molecular Function: metal ion binding (GO:0046872);;	K01465|0.0|rcu:RCOM_1173930|Dihydroorotase, mitochondrial precursor, putative (EC:3.5.2.3)	Dihydroorotase, mitochondrial (Precursor) GN=PYR4 OS=Arabidopsis thaliana (Mouse-ear cress) PE=2 SV=1	PREDICTED: dihydroorotase, mitochondrial-like [Vitis vinifera]
c70601.graph_c2	[L]	Replication, recombination and repair	Molecular Function: nucleic acid binding (GO:0003676);; Biological Process: DNA integration (GO:0015074);;	--	--	Gag protease polyprotein [Theobroma cacao]
c66418.graph_c0	[Q]	Secondary metabolites biosynthesis, transport and catabolism	Molecular Function: iron ion binding (GO:0005506);; Cellular Component: endoplasmic reticulum (GO:0005783);; Molecular Function: electron carrier activity (GO:0009055);; Biological Process: response to UV-B (GO:0010224);; Molecular Function: oxidoreductase activity, acting on paired donors, with incorporation or reduction of molecular oxygen (GO:0016705);; Molecular Function: heme binding (GO:002…	K09755|1e-136|vvi:100267863|hypothetical protein LOC100267863	Cytochrome P450 84A1 GN=F23E13.110 OS=Arabidopsis thaliana (Mouse-ear cress) PE=2 SV=1	Ferulic acid 5-hydroxylase 1 [Theobroma cacao]
c13265.graph_c0	--	--	--	--	--	hypothetical protein VITISV_024717 [Vitis vinifera]
c78498.graph_c0	--	--	--	K02877|3e-08|vvi:100249052|hypothetical protein LOC100249052	60S ribosomal protein L15-2 GN=SB62 OS=Picea mariana (Black spruce) PE=2 SV=1	PREDICTED: 60S ribosomal protein L15-like isoform 2 [Cucumis sativus]
c71126.graph_c4	[P]	Inorganic ion transport and metabolism	Molecular Function: calcium-transporting ATPase activity (GO:0005388);; Molecular Function: calmodulin binding (GO:0005516);; Molecular Function: ATP binding (GO:0005524);; Cellular Component: plasma membrane (GO:0005886);; Biological Process: ATP biosynthetic process (GO:0006754);; Biological Process: cellular zinc ion homeostasis (GO:0006882);; Biological Process: single fertilization (GO:00073…	--	Calcium-transporting ATPase 9, plasma membrane-type GN=ACA9 OS=Arabidopsis thaliana (Mouse-ear cress) PE=2 SV=2	unknown [Arabidopsis thaliana]
c73281.graph_c0	--	--	--	--	Leucine-rich repeat extensin-like protein 5 (Precursor) GN=LRX5 OS=Arabidopsis thaliana (Mouse-ear cress) PE=2 SV=2	hypothetical protein PRUPE_ppa022177mg, partial [Prunus persica]
c34213.graph_c0	--	--	Cellular Component: Golgi membrane (GO:0000139);; Cellular Component: plasmodesma (GO:0009506);; Cellular Component: integral component of membrane (GO:0016021);; Molecular Function: cellulose synthase (UDP-forming) activity (GO:0016760);;	--	Probable xyloglucan glycosyltransferase 1 GN=OSJNBb0053G03.13 OS=Oryza sativa subsp. japonica (Rice) PE=2 SV=1	hypothetical protein PRUPE_ppa002209mg [Prunus persica]
c65273.graph_c0	[R]	General function prediction only	Biological Process: mRNA splicing, via spliceosome (GO:0000398);; Cellular Component: nucleus (GO:0005634);; Biological Process: response to cold (GO:0009409);; Cellular Component: amyloplast starch grain (GO:0009568);; Biological Process: starch biosynthetic process (GO:0019252);;	K12855|0.0|vvi:100251732|hypothetical protein LOC100251732	PsbB mRNA maturation factor Mbb1, chloroplastic (Precursor) GN=MBB1 OS=Chlamydomonas reinhardtii (Chlamydomonas smithii) PE=2 SV=1	putative pre-mRNA splicing factor [Camellia sinensis]
c46762.graph_c0	--	--	--	--	Pentatricopeptide repeat-containing protein At1g28690, mitochondrial (Precursor) GN=PCMP-E34 OS=Arabidopsis thaliana (Mouse-ear cress) PE=2 SV=2	Tetratricopeptide repeat-like superfamily protein, putative [Theobroma cacao]
c35008.graph_c0	--	--	--	K02732|2e-09|rcu:RCOM_1612220|proteasome subunit beta type, putative (EC:3.4.25.1)	Proteasome subunit beta type-1 GN=PBF1 OS=Petunia hybrida (Petunia) PE=2 SV=1	RecName: Full=Proteasome subunit beta type-1; AltName: Full=20S proteasome alpha subunit F; AltName: Full=20S proteasome subunit beta-6
c57720.graph_c0	--	--	Cellular Component: membrane (GO:0016020);; Cellular Component: cell part (GO:0044464);;	--	--	uncharacterized protein LOC100527202 precursor [Glycine max]
c63224.graph_c0	[O]	Posttranslational modification, protein turnover, chaperones	Molecular Function: thioredoxin-disulfide reductase activity (GO:0004791);; Molecular Function: protein binding (GO:0005515);; Molecular Function: enzyme activator activity (GO:0008047);; Cellular Component: chloroplast stroma (GO:0009570);; Biological Process: thylakoid membrane organization (GO:0010027);; Biological Process: regulation of chlorophyll biosynthetic process (GO:0010380);; Biologic…	K00384|1e-133|vvi:100262307|hypothetical protein LOC100262307	NADPH-dependent thioredoxin reductase 3 (Precursor) GN=NTRC OS=Arabidopsis thaliana (Mouse-ear cress) PE=1 SV=2	unnamed protein product [Vitis vinifera]
c68766.graph_c6	--	--	Molecular Function: sequence-specific DNA binding transcription factor activity (GO:0003700);; Cellular Component: nucleus (GO:0005634);; Biological Process: regulation of transcription, DNA-templated (GO:0006355);; Molecular Function: sequence-specific DNA binding (GO:0043565);; Biological Process: single-organism process (GO:0044699);;	--	Homeobox protein BEL1 homolog GN=MYC6.12 OS=Arabidopsis thaliana (Mouse-ear cress) PE=1 SV=2	PREDICTED: homeobox protein BEL1 homolog [Vitis vinifera]
c68227.graph_c0	[R]	General function prediction only	Molecular Function: nucleotide binding (GO:0000166);; Cellular Component: cytoplasm (GO:0005737);; Biological Process: N-terminal protein myristoylation (GO:0006499);; Biological Process: protein targeting to mitochondrion (GO:0006626);; Biological Process: photoperiodism, flowering (GO:0048573);; Cellular Component: Cul4-RING ubiquitin ligase complex (GO:0080008);;	--	Protein Mut11 GN=Mut11 OS=Chlamydomonas reinhardtii (Chlamydomonas smithii) PE=2 SV=1	PREDICTED: WD repeat-containing protein 70-like [Vitis vinifera]
c41169.graph_c0	--	--	Cellular Component: membrane (GO:0016020);;	--	Tetraspanin-12 GN=TET12 OS=Arabidopsis thaliana (Mouse-ear cress) PE=2 SV=1	hypothetical protein VITISV_010748 [Vitis vinifera]
c31097.graph_c1	--	--	Molecular Function: mechanically-gated ion channel activity (GO:0008381);; Cellular Component: integral component of membrane (GO:0016021);;	--	--	hypothetical protein VITISV_031828 [Vitis vinifera]
c76191.graph_c0	--	--	--	--	--	PREDICTED: E3 ubiquitin-protein ligase RING1-like [Vitis vinifera]
c60882.graph_c0	--	--	Cellular Component: nucleus (GO:0005634);; Biological Process: N-terminal protein myristoylation (GO:0006499);; Cellular Component: integral component of membrane (GO:0016021);;	--	Vegetative cell wall protein gp1 (Precursor) GN=GP1 OS=Chlamydomonas reinhardtii (Chlamydomonas smithii) PE=2 SV=1	PREDICTED: choline transporter-like protein 3 [Vitis vinifera]
c50097.graph_c1	--	--	Molecular Function: purine ribonucleoside binding (GO:0032550);; Molecular Function: adenyl ribonucleotide binding (GO:0032559);; Molecular Function: anion binding (GO:0043168);; Biological Process: response to stimulus (GO:0050896);;	--	TMV resistance protein N GN=N OS=Nicotiana glutinosa (Tobacco) PE=1 SV=1	TMV resistance protein N, putative [Ricinus communis]
c64020.graph_c0	[IQR]	--	Molecular Function: nucleotide binding (GO:0000166);; Molecular Function: carbonyl reductase (NADPH) activity (GO:0004090);; Molecular Function: tropine dehydrogenase activity (GO:0050356);; Biological Process: oxidation-reduction process (GO:0055114);;	K08081|1e-137|vvi:100251860|hypothetical protein LOC100251860	Tropinone reductase homolog At1g07440 GN=At1g07440 OS=Arabidopsis thaliana (Mouse-ear cress) PE=1 SV=1	PREDICTED: tropinone reductase homolog [Glycine max]
c70209.graph_c1	--	--	Cellular Component: endosome (GO:0005768);; Cellular Component: Golgi apparatus (GO:0005794);; Cellular Component: trans-Golgi network (GO:0005802);; Biological Process: metabolic process (GO:0008152);; Cellular Component: membrane (GO:0016020);; Molecular Function: glucuronosyl-N-acetylglucosaminyl-proteoglycan 4-alpha-N-acetylglucosaminyltransferase activity (GO:0050508);;	--	Probable glycosyltransferase At5g03795 GN=At5g03795 OS=Arabidopsis thaliana (Mouse-ear cress) PE=3 SV=2	unnamed protein product [Vitis vinifera]
c66520.graph_c1	--	--	--	--	Splicing factor U2af large subunit A GN=U2AF65A OS=Arabidopsis thaliana (Mouse-ear cress) PE=2 SV=2	PREDICTED: uncharacterized protein LOC100257160 [Vitis vinifera]
c53904.graph_c0	--	--	--	--	--	PREDICTED: disease resistance RPP13-like protein 4-like [Fragaria vesca subsp. vesca]
c65289.graph_c0	--	--	--	--	F-box protein SKIP23 GN=SKIP23 OS=Arabidopsis thaliana (Mouse-ear cress) PE=1 SV=1	PREDICTED: probable F-box protein At1g65740-like isoform 1 [Solanum lycopersicum]
c90446.graph_c0	--	--	--	--	--	PREDICTED: uncharacterized protein LOC101299451 [Fragaria vesca subsp. vesca]
c75078.graph_c0	--	--	Molecular Function: metal ion binding (GO:0046872);;	--	Zinc finger CCCH domain-containing protein ZFN-like OS=Pisum sativum (Garden pea) PE=2 SV=1	PREDICTED: zinc finger CCCH domain-containing protein ZFN-like isoform 1 [Vitis vinifera]
c6518.graph_c0	--	--	Molecular Function: RNA binding (GO:0003723);; Molecular Function: RNA-directed DNA polymerase activity (GO:0003964);; Biological Process: RNA-dependent DNA replication (GO:0006278);; Biological Process: DNA integration (GO:0015074);;	--	--	hypothetical protein VITISV_016361 [Vitis vinifera]
c96739.graph_c0	--	--	--	--	Acidic leucine-rich nuclear phosphoprotein 32-related protein 2 OS=Oryza sativa subsp. japonica (Rice) PE=2 SV=1	predicted protein [Ajellomyces capsulatus NAm1]
c70139.graph_c0	--	--	Molecular Function: binding (GO:0005488);;	--	--	hypothetical protein [Beta vulgaris subsp. vulgaris]
c54474.graph_c0	--	--	Molecular Function: sequence-specific DNA binding transcription factor activity (GO:0003700);; Cellular Component: nucleus (GO:0005634);; Molecular Function: zinc ion binding (GO:0008270);; Molecular Function: sequence-specific DNA binding (GO:0043565);; Biological Process: positive regulation of transcription, DNA-templated (GO:0045893);;	--	GATA transcription factor 12 GN=GATA12 OS=Arabidopsis thaliana (Mouse-ear cress) PE=2 SV=1	PREDICTED: GATA transcription factor 9 [Vitis vinifera]
c50938.graph_c0	--	--	Cellular Component: endosome (GO:0005768);; Cellular Component: vacuolar membrane (GO:0005774);; Cellular Component: Golgi apparatus (GO:0005794);; Cellular Component: trans-Golgi network (GO:0005802);; Cellular Component: plasma membrane (GO:0005886);; Cellular Component: plasmodesma (GO:0009506);; Cellular Component: integral component of membrane (GO:0016021);; Cellular Component: cytoplasmic …	--	--	PREDICTED: transmembrane 9 superfamily member 4-like isoform 1 [Solanum lycopersicum]
c35094.graph_c0	--	--	Cellular Component: intracellular (GO:0005622);; Molecular Function: zinc ion binding (GO:0008270);;	--	Probable salt tolerance-like protein At1g78600 GN=At1g78600 OS=Arabidopsis thaliana (Mouse-ear cress) PE=1 SV=2	Salt-tolerance protein, putative [Ricinus communis]
c63546.graph_c0	--	--	Molecular Function: structural molecule activity (GO:0005198);; Cellular Component: extracellular region (GO:0005576);; Cellular Component: endoplasmic reticulum (GO:0005783);; Biological Process: N-terminal protein myristoylation (GO:0006499);; Biological Process: lipid transport (GO:0006869);; Molecular Function: lipid binding (GO:0008289);;	--	Putative lipid-binding protein At4g00165 (Precursor) GN=At4g00165 OS=Arabidopsis thaliana (Mouse-ear cress) PE=2 SV=1	PREDICTED: putative lipid-binding protein At4g00165-like [Fragaria vesca subsp. vesca]
c64685.graph_c0	--	--	Molecular Function: nucleic acid binding (GO:0003676);; Biological Process: DNA metabolic process (GO:0006259);; Molecular Function: hydrolase activity (GO:0016787);;	--	--	hypothetical protein VITISV_010315 [Vitis vinifera]
c33437.graph_c0	--	--	--	--	--	viral protein TPX [Ajellomyces dermatitidis SLH14081]
c5968.graph_c0	--	--	--	--	--	RGPR-related, putative [Theobroma cacao]
c70684.graph_c0	--	--	Biological Process: nuclear-transcribed mRNA catabolic process, exonucleolytic (GO:0000291);; Molecular Function: nucleic acid binding (GO:0003676);; Molecular Function: 5'-3' exoribonuclease activity (GO:0004534);; Cellular Component: nucleus (GO:0005634);; Cellular Component: cytosol (GO:0005829);; Biological Process: DNA methylation (GO:0006306);; Biological Process: chromatin organization (GO…	K12619|0.0|vvi:100263222|hypothetical protein LOC100263222	5&apos;-3&apos; exoribonuclease 4 GN=F20D21.30 OS=Arabidopsis thaliana (Mouse-ear cress) PE=2 SV=1	PREDICTED: 5&apos;-3&apos; exoribonuclease 4-like [Vitis vinifera]
c54687.graph_c2	--	--	Molecular Function: binding (GO:0005488);;	--	Transcription factor bHLH96 GN=T9N14.4 OS=Arabidopsis thaliana (Mouse-ear cress) PE=2 SV=1	DNA binding protein, putative [Theobroma cacao]
c72503.graph_c0	[R]	General function prediction only	Biological Process: mitotic G2 phase (GO:0000085);; Cellular Component: nucleus (GO:0005634);; Cellular Component: cytosol (GO:0005829);; Biological Process: glycolysis (GO:0006096);; Biological Process: N-terminal protein myristoylation (GO:0006499);; Biological Process: protein targeting to vacuole (GO:0006623);; Biological Process: fatty acid beta-oxidation (GO:0006635);; Biological Process: w…	K03030|0.0|pop:POPTR_836439|hypothetical protein	26S proteasome non-ATPase regulatory subunit 14 homolog GN=RPN11 OS=Arabidopsis thaliana (Mouse-ear cress) PE=1 SV=1	Mov34/MPN/PAD-1 family protein [Theobroma cacao]
c28929.graph_c0	[A]	RNA processing and modification	Molecular Function: RNA binding (GO:0003723);; Molecular Function: polynucleotide adenylyltransferase activity (GO:0004652);; Cellular Component: nucleus (GO:0005634);; Biological Process: RNA polyadenylation (GO:0043631);;	K14376|3e-40|rcu:RCOM_0801640|Poly(A) polymerase beta, putative (EC:2.7.7.19)	--	hypothetical protein PRUPE_ppa021844mg, partial [Prunus persica]
c59555.graph_c0	--	--	--	--	--	Uncharacterized protein TCM_022646 [Theobroma cacao]
c66591.graph_c0	[MJ]	--	Molecular Function: mannose-1-phosphate guanylyltransferase activity (GO:0004475);; Molecular Function: protein binding (GO:0005515);; Cellular Component: nucleus (GO:0005634);; Cellular Component: cytosol (GO:0005829);; Biological Process: glucose catabolic process (GO:0006007);; Biological Process: gluconeogenesis (GO:0006094);; Biological Process: cytoskeleton organization (GO:0007010);; Molec…	K00971|0.0|vvi:100233006|GDP-D-mannose pyrophosphorylase	Mannose-1-phosphate guanylyltransferase 1 GN=At2g39770 OS=Arabidopsis thaliana (Mouse-ear cress) PE=1 SV=1	GDP-D-mannose pyrophosphorylase [Camellia sinensis]
c11313.graph_c0	--	--	Molecular Function: ATP binding (GO:0005524);; Biological Process: ATP catabolic process (GO:0006200);; Biological Process: ATP biosynthetic process (GO:0006754);; Biological Process: cation transport (GO:0006812);; Cellular Component: integral component of membrane (GO:0016021);; Molecular Function: cation-transporting ATPase activity (GO:0019829);; Molecular Function: metal ion binding (GO:0046…	K01535|1e-43|vvi:100242786|hypothetical protein LOC100242786	Plasma membrane ATPase 4 GN=PMA4 OS=Nicotiana plumbaginifolia (Leadwort-leaved tobacco) PE=1 SV=1	plasma membrane H+ ATPase [Lilium longiflorum]
c69734.graph_c0	--	--	Molecular Function: DNA binding (GO:0003677);;	--	Methyl-CpG-binding domain-containing protein 8 GN=MBD8 OS=Arabidopsis thaliana (Mouse-ear cress) PE=2 SV=1	hypothetical protein VITISV_021553 [Vitis vinifera]
c51723.graph_c0	--	--	Molecular Function: nucleic acid binding (GO:0003676);; Molecular Function: zinc ion binding (GO:0008270);; Biological Process: DNA integration (GO:0015074);;	--	--	hypothetical protein VITISV_016964 [Vitis vinifera]
c76345.graph_c0	--	--	Cellular Component: mitochondrion (GO:0005739);;	--	Pentatricopeptide repeat-containing protein At5g43790 GN=PCMP-E30 OS=Arabidopsis thaliana (Mouse-ear cress) PE=2 SV=1	PREDICTED: pentatricopeptide repeat-containing protein At5g43790-like [Vitis vinifera]
c63183.graph_c2	--	--	Molecular Function: protein serine/threonine kinase activity (GO:0004674);; Molecular Function: ATP binding (GO:0005524);; Biological Process: protein phosphorylation (GO:0006468);; Cellular Component: integral component of membrane (GO:0016021);; Molecular Function: oxidoreductase activity (GO:0016491);;	--	Protein NSP-INTERACTING KINASE 2 (Precursor) GN=NIK2 OS=Arabidopsis thaliana (Mouse-ear cress) PE=1 SV=1	unnamed protein product [Vitis vinifera]
c28312.graph_c0	--	--	Biological Process: lignin biosynthetic process (GO:0009809);; Biological Process: positive regulation of flavonoid biosynthetic process (GO:0009963);; Biological Process: auxin homeostasis (GO:0010252);; Molecular Function: shikimate O-hydroxycinnamoyltransferase activity (GO:0047172);; Molecular Function: quinate O-hydroxycinnamoyltransferase activity (GO:0047205);; Molecular Function: anthrani…	--	Shikimate O-hydroxycinnamoyltransferase GN=HST OS=Nicotiana tabacum (Common tobacco) PE=1 SV=1	hydroxcinnamoyl-CoA quinate/shikimate hydroxycinnamoyltransferase, partial [Populus trichocarpa]
c32102.graph_c0	[EH]	--	Biological Process: branched-chain amino acid metabolic process (GO:0009081);; Biological Process: toxin catabolic process (GO:0009407);; Cellular Component: chloroplast (GO:0009507);; Biological Process: response to sucrose (GO:0009744);; Biological Process: response to fructose (GO:0009750);; Molecular Function: L-leucine transaminase activity (GO:0052654);; Molecular Function: L-valine transam…	K00826|1e-19|vvi:100266106|hypothetical protein LOC100266106	Branched-chain-amino-acid aminotransferase 2, chloroplastic (Precursor) GN=BCAT2 OS=Arabidopsis thaliana (Mouse-ear cress) PE=1 SV=1	Branched-chain-amino-acid aminotransferase [Theobroma cacao]
c55309.graph_c0	--	--	Cellular Component: intracellular membrane-bounded organelle (GO:0043231);; Cellular Component: cytoplasmic part (GO:0044444);;	--	Sulfated surface glycoprotein 185 (Precursor) OS=Volvox carteri (Green alga) PE=1 SV=1	PREDICTED: uncharacterized protein LOC100242357 [Vitis vinifera]
c52578.graph_c0	--	--	Molecular Function: ATP binding (GO:0005524);; Cellular Component: nucleus (GO:0005634);; Cellular Component: vacuole (GO:0005773);; Cellular Component: plasma membrane (GO:0005886);; Biological Process: ATP catabolic process (GO:0006200);; Biological Process: ATP biosynthetic process (GO:0006754);; Biological Process: cation transport (GO:0006812);; Molecular Function: hydrogen-exporting ATPase …	K01535|6e-89|rcu:RCOM_1643620|H(\+)-transporting atpase plant/fungi plasma membrane type, putative (EC:3.6.3.6)	Plasma membrane ATPase 4 GN=PMA4 OS=Nicotiana plumbaginifolia (Leadwort-leaved tobacco) PE=1 SV=1	proton-exporting ATPase [Cucumis sativus]
c62394.graph_c0	--	--	--	K13172|5e-89|vvi:100256073|hypothetical protein LOC100256073	Type I inositol 1,4,5-trisphosphate 5-phosphatase 12 GN=F6E13.3 OS=Arabidopsis thaliana (Mouse-ear cress) PE=1 SV=1	unnamed protein product [Vitis vinifera]
c67626.graph_c2	--	--	--	--	Auxin-repressed 12.5 kDa protein OS=Fragaria ananassa (Strawberry) PE=2 SV=1	Dormancy-associated protein-like 1 isoform 1 [Theobroma cacao]
c34647.graph_c0	[C]	Energy production and conversion	Biological Process: sulfur amino acid metabolic process (GO:0000096);; Biological Process: fatty acid metabolic process (GO:0006631);; Biological Process: coenzyme metabolic process (GO:0006732);; Biological Process: lipid biosynthetic process (GO:0008610);; Biological Process: cellular amino acid biosynthetic process (GO:0008652);; Biological Process: serine family amino acid metabolic process (…	K02115|4e-35|rcu:RCOM_0904560|ATP synthase gamma chain 2, chloroplast, putative (EC:3.6.3.14)	ATP synthase gamma chain, chloroplastic (Precursor) GN=ATPC OS=Nicotiana tabacum (Common tobacco) PE=1 SV=1	hypothetical protein PRUPE_ppa007263mg [Prunus persica]
c57554.graph_c1	--	--	Molecular Function: catalytic activity (GO:0003824);; Biological Process: cellular macromolecule metabolic process (GO:0044260);; Biological Process: nucleic acid metabolic process (GO:0090304);; Molecular Function: organic cyclic compound binding (GO:0097159);; Molecular Function: heterocyclic compound binding (GO:1901363);;	--	--	hypothetical protein VITISV_034261 [Vitis vinifera]
c86306.graph_c0	--	--	Biological Process: sister chromatid cohesion (GO:0007062);; Biological Process: reciprocal meiotic recombination (GO:0007131);; Biological Process: regulation of chromosome organization (GO:0033044);; Biological Process: meiotic DNA double-strand break formation (GO:0042138);; Biological Process: meiotic chromosome segregation (GO:0045132);;	--	Pentatricopeptide repeat-containing protein At5g59600 GN=PCMP-E1 OS=Arabidopsis thaliana (Mouse-ear cress) PE=2 SV=1	hypothetical protein PRUPE_ppa023060mg [Prunus persica]
c54432.graph_c0	--	--	Cellular Component: endoplasmic reticulum (GO:0005783);; Biological Process: chromatin assembly or disassembly (GO:0006333);; Biological Process: response to fungus (GO:0009620);;	--	--	PREDICTED: uncharacterized protein LOC100263882 [Vitis vinifera]
c72622.graph_c4	--	--	Biological Process: cellular process (GO:0009987);;	--	Decapping 5-like protein GN=DCP5-L OS=Arabidopsis thaliana (Mouse-ear cress) PE=2 SV=1	PREDICTED: uncharacterized protein LOC100244212 [Vitis vinifera]
c66380.graph_c0	--	--	--	--	Transcription factor CYCLOIDEA (Fragment) GN=CYC OS=Antirrhinum majus subsp. linkianum (Snapdragon) PE=3 SV=1	hypothetical protein VITISV_012552 [Vitis vinifera]
c20653.graph_c0	--	--	Molecular Function: DNA binding (GO:0003677);; Molecular Function: RNA binding (GO:0003723);; Molecular Function: RNA-directed DNA polymerase activity (GO:0003964);; Molecular Function: aspartic-type endopeptidase activity (GO:0004190);; Cellular Component: nucleus (GO:0005634);; Biological Process: RNA-dependent DNA replication (GO:0006278);; Biological Process: proteolysis (GO:0006508);; Biolog…	--	Endonuclease OS=Nicotiana tabacum (Common tobacco) PE=2 SV=1	hypothetical protein VITISV_036095 [Vitis vinifera]
c61499.graph_c0	[J]	Translation, ribosomal structure and biogenesis	Cellular Component: plastid large ribosomal subunit (GO:0000311);; Molecular Function: structural constituent of ribosome (GO:0003735);; Biological Process: translation (GO:0006412);; Cellular Component: nucleoid (GO:0009295);; Cellular Component: plasmodesma (GO:0009506);; Cellular Component: chloroplast thylakoid membrane (GO:0009535);; Cellular Component: chloroplast stroma (GO:0009570);; Cell…	K02935|3e-76|vvi:100257626|hypothetical protein LOC100257626	50S ribosomal protein L12, chloroplastic (Precursor) OS=Nicotiana sylvestris (Wood tobacco) PE=2 SV=1	PREDICTED: 50S ribosomal protein L12, chloroplastic-like [Solanum lycopersicum]
c18668.graph_c0	--	--	Cellular Component: membrane (GO:0016020);;	--	Extensin (Precursor) GN=HRGPNT3 OS=Nicotiana tabacum (Common tobacco) PE=2 SV=1	conserved hypothetical protein [Ricinus communis]
c69325.graph_c0	[GER]	--	Cellular Component: Golgi membrane (GO:0000139);; Molecular Function: nucleotide-sugar transmembrane transporter activity (GO:0005338);; Molecular Function: sugar:hydrogen symporter activity (GO:0005351);; Biological Process: carbohydrate transport (GO:0008643);; Cellular Component: chloroplast (GO:0009507);; Biological Process: nucleotide-sugar transport (GO:0015780);; Cellular Component: integr…	--	CMP-sialic acid transporter 2 GN=At2g43240 OS=Arabidopsis thaliana (Mouse-ear cress) PE=2 SV=1	PREDICTED: probable UDP-sugar transporter protein SLC35A5-like [Vitis vinifera]
c49046.graph_c0	--	--	Molecular Function: nucleotide binding (GO:0000166);; Molecular Function: protein kinase activity (GO:0004672);; Biological Process: cellular protein modification process (GO:0006464);; Biological Process: defense response (GO:0006952);; Biological Process: immune response (GO:0006955);; Cellular Component: membrane (GO:0016020);; Biological Process: phosphorylation (GO:0016310);; Cellular Compon…	--	Probable LRR receptor-like serine/threonine-protein kinase At3g47570 (Precursor) GN=At3g47570 OS=Arabidopsis thaliana (Mouse-ear cress) PE=1 SV=1	Os02g0610000 [Oryza sativa Japonica Group]
c54638.graph_c0	--	--	Molecular Function: galactosylgalactosylxylosylprotein 3-beta-glucuronosyltransferase activity (GO:0015018);; Cellular Component: membrane (GO:0016020);; Biological Process: system development (GO:0048731);;	--	Probable beta-1,4-xylosyltransferase IRX14 GN=IRX14 OS=Arabidopsis thaliana (Mouse-ear cress) PE=2 SV=1	unnamed protein product [Vitis vinifera]
c41793.graph_c0	--	--	Cellular Component: mitochondrion (GO:0005739);; Biological Process: cell redox homeostasis (GO:0045454);;	--	Pentatricopeptide repeat-containing protein At5g15300 GN=PCMP-E40 OS=Arabidopsis thaliana (Mouse-ear cress) PE=2 SV=2	PREDICTED: pentatricopeptide repeat-containing protein At5g15300-like [Vitis vinifera]
c80878.graph_c0	--	--	Molecular Function: nucleic acid binding (GO:0003676);; Molecular Function: catalytic activity (GO:0003824);; Biological Process: DNA metabolic process (GO:0006259);;	--	--	hypothetical protein VITISV_002154 [Vitis vinifera]
c31991.graph_c0	--	--	Molecular Function: intracellular cAMP activated cation channel activity (GO:0005222);; Molecular Function: inward rectifier potassium channel activity (GO:0005242);; Molecular Function: calcium channel activity (GO:0005262);; Molecular Function: calmodulin binding (GO:0005516);; Biological Process: nitric oxide mediated signal transduction (GO:0007263);; Biological Process: plant-type hypersensi…	--	Cyclic nucleotide-gated ion channel 2 GN=T20K14_20 OS=Arabidopsis thaliana (Mouse-ear cress) PE=1 SV=1	Cyclic nucleotide-regulated ion channel family protein isoform 1 [Theobroma cacao]
c73999.graph_c0	[G]	Carbohydrate transport and metabolism	Molecular Function: 6-phosphofructo-2-kinase activity (GO:0003873);; Molecular Function: fructose-2,6-bisphosphate 2-phosphatase activity (GO:0004331);; Molecular Function: ATP binding (GO:0005524);; Cellular Component: nucleus (GO:0005634);; Cellular Component: cytosol (GO:0005829);; Cellular Component: plasma membrane (GO:0005886);; Biological Process: fructose metabolic process (GO:0006000);; …	K01103|0.0|vvi:100244966|hypothetical protein LOC100244966	Fructose-2,6-bisphosphatase GN=F10K1.19 OS=Arabidopsis thaliana (Mouse-ear cress) PE=1 SV=1	PREDICTED: 6-phosphofructo-2-kinase/fructose-2,6-biphosphatase 3 [Vitis vinifera]
c85932.graph_c0	--	--	Molecular Function: DNA binding (GO:0003677);; Molecular Function: sequence-specific DNA binding transcription factor activity (GO:0003700);; Cellular Component: nucleus (GO:0005634);; Biological Process: regulation of transcription, DNA-templated (GO:0006355);;	--	Ethylene-responsive transcription factor 1B GN=K14B15.15 OS=Arabidopsis thaliana (Mouse-ear cress) PE=1 SV=2	ethylene response factor 10 [Actinidia deliciosa]
c30518.graph_c0	--	--	--	K13993|8e-09|rcu:RCOM_0497680|heat-shock protein, putative	18.2 kDa class I heat shock protein GN=HSP18.2 OS=Medicago sativa (Alfalfa) PE=2 SV=1	low molecular weight heat shock protein [Camellia sinensis]
c30729.graph_c0	--	--	Molecular Function: nucleic acid binding (GO:0003676);; Molecular Function: zinc ion binding (GO:0008270);; Biological Process: DNA integration (GO:0015074);;	--	Uncharacterized mitochondrial protein AtMg00820 GN=AtMg00820 OS=Arabidopsis thaliana (Mouse-ear cress) PE=4 SV=1	hypothetical protein VITISV_024905 [Vitis vinifera]
c63860.graph_c0	--	--	Molecular Function: chromatin binding (GO:0003682);; Molecular Function: sequence-specific DNA binding transcription factor activity (GO:0003700);; Cellular Component: nucleus (GO:0005634);; Biological Process: regulation of transcription, DNA-templated (GO:0006355);; Molecular Function: sequence-specific DNA binding (GO:0043565);;	--	Trihelix transcription factor GT-3b GN=F16M14.18 OS=Arabidopsis thaliana (Mouse-ear cress) PE=1 SV=1	PREDICTED: trihelix transcription factor GT-3b-like [Vitis vinifera]
c91001.graph_c0	[V]	Defense mechanisms	Molecular Function: ATP binding (GO:0005524);; Biological Process: ATP catabolic process (GO:0006200);; Cellular Component: integral component of membrane (GO:0016021);; Molecular Function: ATPase activity, coupled to transmembrane movement of substances (GO:0042626);; Biological Process: transmembrane transport (GO:0055085);;	--	Putative multidrug resistance protein GN=OSJNBb0031B09.19 OS=Oryza sativa subsp. japonica (Rice) PE=3 SV=1	PREDICTED: putative multidrug resistance protein-like [Vitis vinifera]
c71442.graph_c0	--	--	Molecular Function: protein serine/threonine kinase activity (GO:0004674);; Molecular Function: ATP binding (GO:0005524);; Biological Process: protein phosphorylation (GO:0006468);;	--	Proline-rich receptor-like protein kinase PERK1 GN=PERK1 OS=Arabidopsis thaliana (Mouse-ear cress) PE=1 SV=1	PREDICTED: proline-rich receptor-like protein kinase PERK1-like isoform 2 [Vitis vinifera]
c22178.graph_c0	--	--	--	--	Copper transporter 6 GN=COPT6 OS=Arabidopsis thaliana (Mouse-ear cress) PE=2 SV=1	Copper transporter, putative [Theobroma cacao]
c4384.graph_c0	--	--	Molecular Function: catalytic activity (GO:0003824);; Molecular Function: organic cyclic compound binding (GO:0097159);; Molecular Function: heterocyclic compound binding (GO:1901363);;	--	--	reverse transcriptase - beet retrotransposon, putative [Medicago truncatula]
c73030.graph_c0	--	--	Molecular Function: protein serine/threonine kinase activity (GO:0004674);; Molecular Function: ATP binding (GO:0005524);; Biological Process: protein phosphorylation (GO:0006468);;	--	Pentatricopeptide repeat-containing protein At5g21222 GN=ATC401 OS=Arabidopsis thaliana (Mouse-ear cress) PE=2 SV=1	PREDICTED: pentatricopeptide repeat-containing protein At5g21222 [Vitis vinifera]
c55317.graph_c0	--	--	--	--	--	unknown [Populus trichocarpa]
c61568.graph_c0	[O]	Posttranslational modification, protein turnover, chaperones	Molecular Function: serine-type endopeptidase activity (GO:0004252);; Cellular Component: cell wall (GO:0005618);; Biological Process: proteolysis (GO:0006508);; Biological Process: asymmetric cell division (GO:0008356);; Molecular Function: identical protein binding (GO:0042802);; Biological Process: negative regulation of catalytic activity (GO:0043086);; Cellular Component: apoplast (GO:004804…	--	Subtilisin-like protease (Precursor) GN=K8K14.8 OS=Arabidopsis thaliana (Mouse-ear cress) PE=1 SV=1	Cucumisin precursor, putative [Ricinus communis]
c74180.graph_c0	[J]	Translation, ribosomal structure and biogenesis	Molecular Function: methyltransferase activity (GO:0008168);; Biological Process: RNA metabolic process (GO:0016070);; Biological Process: methylation (GO:0032259);;	--	--	TRNA/rRNA methyltransferase family protein isoform 1 [Theobroma cacao]
c61766.graph_c1	--	--	Molecular Function: G-protein coupled GABA receptor activity (GO:0004965);; Molecular Function: ionotropic glutamate receptor activity (GO:0004970);; Molecular Function: intracellular ligand-gated ion channel activity (GO:0005217);; Molecular Function: extracellular-glutamate-gated ion channel activity (GO:0005234);; Biological Process: ion transport (GO:0006811);; Biological Process: cellular ca…	--	Glutamate receptor 3.6 (Precursor) GN=GLR3.6 OS=Arabidopsis thaliana (Mouse-ear cress) PE=2 SV=1	hypothetical protein PRUPE_ppa000995mg [Prunus persica]
c92305.graph_c0	--	--	--	--	--	hypothetical protein VITISV_025588 [Vitis vinifera]
c92067.graph_c0	--	--	Biological Process: metabolic process (GO:0008152);; Molecular Function: oxidoreductase activity (GO:0016491);;	--	Dihydroflavonol-4-reductase GN=DFR OS=Vitis vinifera (Grape) PE=1 SV=1	dihydroflavonol 4-reductase [Spinacia oleracea]
c74567.graph_c0	--	--	Molecular Function: nucleic acid binding (GO:0003676);; Molecular Function: beta-galactosidase activity (GO:0004565);; Molecular Function: calcium ion binding (GO:0005509);; Biological Process: carbohydrate metabolic process (GO:0005975);; Molecular Function: zinc ion binding (GO:0008270);; Cellular Component: photosystem II oxygen evolving complex (GO:0009654);; Biological Process: DNA integrati…	--	Endonuclease OS=Nicotiana tabacum (Common tobacco) PE=2 SV=1	OSIGBa0153E02-OSIGBa0093I20.3 [Oryza sativa Indica Group]
c5939.graph_c0	--	--	--	--	Extensin-2 (Precursor) GN=T14E10_160 OS=Arabidopsis thaliana (Mouse-ear cress) PE=2 SV=1	hypothetical protein M569_02357, partial [Genlisea aurea]
c65854.graph_c0	--	--	Molecular Function: protein binding (GO:0005515);;	--	Leucine-rich repeat extensin-like protein 5 (Precursor) GN=LRX5 OS=Arabidopsis thaliana (Mouse-ear cress) PE=2 SV=2	PREDICTED: uncharacterized protein LOC100244084 [Vitis vinifera]
c77285.graph_c0	--	--	--	--	--	Actin cross-linking protein, putative [Theobroma cacao]
c33895.graph_c0	--	--	Molecular Function: sequence-specific DNA binding transcription factor activity (GO:0003700);; Biological Process: abscisic acid-activated signaling pathway (GO:0009738);; Cellular Component: CCAAT-binding factor complex (GO:0016602);; Molecular Function: sequence-specific DNA binding (GO:0043565);; Biological Process: positive regulation of transcription, DNA-templated (GO:0045893);; Molecular F…	--	Nuclear transcription factor Y subunit C-1 GN=T8P19.100 OS=Arabidopsis thaliana (Mouse-ear cress) PE=1 SV=1	CONSTANS interacting protein 2a [Solanum lycopersicum]
c66936.graph_c0	[R]	General function prediction only	Biological Process: cysteine biosynthetic process (GO:0019344);; Molecular Function: acyl-CoA hydrolase activity (GO:0047617);;	--	--	PREDICTED: uncharacterized protein sll0410 [Vitis vinifera]
c71718.graph_c0	--	--	Biological Process: microtubule cytoskeleton organization (GO:0000226);; Molecular Function: RNA cap binding (GO:0000339);; Biological Process: RNA splicing, via endonucleolytic cleavage and ligation (GO:0000394);; Biological Process: cytokinesis by cell plate formation (GO:0000911);; Molecular Function: DNA binding (GO:0003677);; Molecular Function: translation initiation factor activity (GO:000…	K12882|0.0|vvi:100265341|hypothetical protein LOC100265341	Nuclear cap-binding protein subunit 1 GN=T10F5.8 OS=Arabidopsis thaliana (Mouse-ear cress) PE=1 SV=2	PREDICTED: nuclear cap-binding protein subunit 1-like isoform 2 [Vitis vinifera]
c57183.graph_c3	--	--	Molecular Function: isomerase activity (GO:0016853);; Biological Process: cell redox homeostasis (GO:0045454);;	--	5&apos;-adenylylsulfate reductase-like 5 (Precursor) GN=APRL5 OS=Arabidopsis thaliana (Mouse-ear cress) PE=2 SV=1	PREDICTED: 5&apos;-adenylylsulfate reductase-like 5-like [Solanum lycopersicum]
c72818.graph_c1	--	--	Molecular Function: DNA binding (GO:0003677);; Biological Process: transcription, DNA-templated (GO:0006351);;	--	Chromatin assembly factor 1 subunit FSM OS=Oryza sativa subsp. japonica (Rice) PE=2 SV=1	PREDICTED: uncharacterized protein LOC100250601 [Vitis vinifera]
c72420.graph_c3	--	--	--	--	--	hypothetical protein VITISV_006858 [Vitis vinifera]
c71102.graph_c2	--	--	Biological Process: double-strand break repair via homologous recombination (GO:0000724);; Cellular Component: origin recognition complex (GO:0000808);; Biological Process: cytokinesis by cell plate formation (GO:0000911);; Molecular Function: protein binding (GO:0005515);; Cellular Component: nucleus (GO:0005634);; Biological Process: DNA-dependent DNA replication (GO:0006261);; Cellular Compone…	K02605|0.0|rcu:RCOM_1328210|origin recognition complex subunit, putative	--	Origin recognition complex subunit 3, putative isoform 1 [Theobroma cacao]
c74199.graph_c0	--	--	--	--	E3 ubiquitin-protein ligase PRT1 GN=PRT1 OS=Arabidopsis thaliana (Mouse-ear cress) PE=2 SV=2	predicted protein [Populus trichocarpa]
c49465.graph_c0	--	--	Cellular Component: integral component of membrane (GO:0016021);;	--	--	hypothetical protein PRUPE_ppa002742mg [Prunus persica]
c56657.graph_c0	--	--	--	--	--	NAD(P)H-quinone oxidoreductase subunit H, putative isoform 3, partial [Theobroma cacao]
c45245.graph_c0	--	--	Molecular Function: RNA binding (GO:0003723);; Molecular Function: RNA-directed DNA polymerase activity (GO:0003964);; Molecular Function: aspartic-type endopeptidase activity (GO:0004190);; Cellular Component: nucleus (GO:0005634);; Cellular Component: cytoplasm (GO:0005737);; Biological Process: RNA-dependent DNA replication (GO:0006278);; Biological Process: protein methylation (GO:0006479);; …	--	--	hypothetical protein VITISV_037851 [Vitis vinifera]
c83307.graph_c0	--	--	Cellular Component: extracellular region (GO:0005576);; Biological Process: killing of cells of other organism (GO:0031640);; Biological Process: defense response to fungus (GO:0050832);;	--	Thaumatin-like protein (Precursor) GN=tlp OS=Actinidia deliciosa (Kiwi) PE=1 SV=2	PREDICTED: PR-5 protein [Glycine max]
c68570.graph_c0	[L]	Replication, recombination and repair	Molecular Function: DNA primase activity (GO:0003896);; Biological Process: DNA replication, synthesis of RNA primer (GO:0006269);; Biological Process: DNA methylation (GO:0006306);; Biological Process: cell proliferation (GO:0008283);; Biological Process: histone H3-K9 methylation (GO:0051567);; Cellular Component: primosome complex (GO:1990077);;	K02684|0.0|vvi:100260326|hypothetical protein LOC100260326	--	PREDICTED: DNA primase small subunit-like [Vitis vinifera]
c51767.graph_c0	[P]	Inorganic ion transport and metabolism	Molecular Function: calcium channel activity (GO:0005262);; Molecular Function: calcium-transporting ATPase activity (GO:0005388);; Molecular Function: calmodulin binding (GO:0005516);; Molecular Function: ATP binding (GO:0005524);; Cellular Component: endoplasmic reticulum (GO:0005783);; Cellular Component: plasma membrane (GO:0005886);; Biological Process: ATP biosynthetic process (GO:0006754);…	--	Calcium-transporting ATPase 1, chloroplastic (Precursor) OS=Arabidopsis thaliana (Mouse-ear cress) PE=1 SV=3	type IIB calcium ATPase [Medicago truncatula]
c35150.graph_c0	--	--	--	--	--	Uncharacterized protein TCM_011816 [Theobroma cacao]
c79416.graph_c0	--	--	--	--	Pollen-specific leucine-rich repeat extensin-like protein 4 (Precursor) GN=PEX4 OS=Arabidopsis thaliana (Mouse-ear cress) PE=2 SV=1	putative cold-inducible protein [Camellia sinensis]
c44597.graph_c0	[L]	Replication, recombination and repair	Molecular Function: binding (GO:0005488);; Biological Process: macromolecule metabolic process (GO:0043170);; Biological Process: primary metabolic process (GO:0044238);;	--	--	hypothetical protein VITISV_006047 [Vitis vinifera]
c63343.graph_c0	--	--	Biological Process: cellular process (GO:0009987);;	--	Nucleolin 2 GN=OSJNBa0058K23.21 OS=Oryza sativa subsp. japonica (Rice) PE=2 SV=2	unnamed protein product [Vitis vinifera]
c45971.graph_c0	--	--	Molecular Function: DNA binding (GO:0003677);; Molecular Function: RNA binding (GO:0003723);; Molecular Function: RNA-directed DNA polymerase activity (GO:0003964);; Molecular Function: aspartic-type endopeptidase activity (GO:0004190);; Biological Process: RNA-dependent DNA replication (GO:0006278);; Biological Process: DNA recombination (GO:0006310);; Biological Process: proteolysis (GO:0006508…	--	--	hypothetical protein VITISV_001910 [Vitis vinifera]
c57598.graph_c0	[C]	Energy production and conversion	Molecular Function: zinc ion binding (GO:0008270);; Molecular Function: oxidoreductase activity (GO:0016491);; Biological Process: oxidation-reduction process (GO:0055114);;	K00121|2e-59|vvi:100245520|hypothetical protein LOC100245520	Alcohol dehydrogenase-like 1 GN=At1g22430 OS=Arabidopsis thaliana (Mouse-ear cress) PE=2 SV=1	GroES-like zinc-binding dehydrogenase family protein isoform 5, partial [Theobroma cacao]
c57265.graph_c0	[R]	General function prediction only	Molecular Function: aminomethyltransferase activity (GO:0004047);; Cellular Component: mitochondrial matrix (GO:0005759);; Biological Process: glycine catabolic process (GO:0006546);; Biological Process: iron-sulfur cluster assembly (GO:0016226);; Biological Process: methylglyoxal catabolic process to D-lactate (GO:0019243);; Biological Process: methylation (GO:0032259);;	K06980|0.0|vvi:100245510|hypothetical protein LOC100245510	--	hypothetical protein PRUPE_ppa006632mg [Prunus persica]
c37113.graph_c0	--	--	--	--	--	conserved hypothetical protein [Ricinus communis]
c13856.graph_c1	--	--	Biological Process: RNA metabolic process (GO:0016070);;	K06063|2e-14|pop:POPTR_578522|hypothetical protein	--	predicted protein [Populus trichocarpa]
c64129.graph_c1	[C]	Energy production and conversion	Biological Process: response to molecule of bacterial origin (GO:0002237);; Molecular Function: glycerol kinase activity (GO:0004370);; Cellular Component: mitochondrion (GO:0005739);; Cellular Component: cytosol (GO:0005829);; Biological Process: glycerol-3-phosphate metabolic process (GO:0006072);; Biological Process: fatty acid beta-oxidation (GO:0006635);; Biological Process: response to micr…	K00864|2e-95|vvi:100251587|hypothetical protein LOC100251587	Glycerol kinase GN=T21F11.21 OS=Arabidopsis thaliana (Mouse-ear cress) PE=1 SV=1	Actin-like ATPase superfamily protein isoform 3 [Theobroma cacao]
c73819.graph_c2	--	--	--	--	Lysine-rich arabinogalactan protein 19 (Precursor) GN=AGP19 OS=Arabidopsis thaliana (Mouse-ear cress) PE=2 SV=2	PREDICTED: uncharacterized protein LOC100263099 [Vitis vinifera]
c56761.graph_c0	--	--	Molecular Function: binding (GO:0005488);;	--	--	hypothetical protein PRUPE_ppa015925mg [Prunus persica]
c4812.graph_c0	--	--	Cellular Component: cytosol (GO:0005829);; Biological Process: metabolic process (GO:0008152);; Molecular Function: glycopeptide alpha-N-acetylgalactosaminidase activity (GO:0033926);;	--	Alkaline/neutral invertase CINV1 GN=CINV1 OS=Arabidopsis thaliana (Mouse-ear cress) PE=1 SV=1	unnamed protein product [Vitis vinifera]
c59227.graph_c1	--	--	Molecular Function: purine ribonucleoside binding (GO:0032550);; Molecular Function: adenyl ribonucleotide binding (GO:0032559);; Molecular Function: anion binding (GO:0043168);;	--	Endonuclease OS=Nicotiana tabacum (Common tobacco) PE=2 SV=1	hypothetical protein VITISV_033646 [Vitis vinifera]
c62624.graph_c0	[I]	Lipid transport and metabolism	Biological Process: unsaturated fatty acid biosynthetic process (GO:0006636);; Biological Process: phosphatidylglycerol biosynthetic process (GO:0006655);; Cellular Component: plastoglobule (GO:0010287);; Biological Process: chlorophyll biosynthetic process (GO:0015995);; Biological Process: carotenoid biosynthetic process (GO:0016117);; Biological Process: carotene biosynthetic process (GO:00161…	K02291|1e-170|vvi:100246195|hypothetical protein LOC100246195	Phytoene synthase, chloroplastic (Precursor) GN=PSY1 OS=Capsicum annuum (Bell pepper) PE=2 SV=1	phytoene synthase [Camellia sinensis]
c62486.graph_c0	[L]	Replication, recombination and repair	Molecular Function: nuclease activity (GO:0004518);; Biological Process: sister chromatid cohesion (GO:0007062);; Biological Process: synapsis (GO:0007129);; Biological Process: reciprocal meiotic recombination (GO:0007131);; Biological Process: response to gamma radiation (GO:0010332);; Biological Process: chromatin silencing by small RNA (GO:0031048);; Biological Process: regulation of telomere…	--	Putative ribonuclease H protein At1g65750 GN=At1g65750 OS=Arabidopsis thaliana (Mouse-ear cress) PE=3 SV=1	Hop-interacting protein THI034 [Solanum lycopersicum]
c62701.graph_c0	--	--	--	--	--	PREDICTED: uncharacterized protein LOC101256539 [Solanum lycopersicum]
c40116.graph_c0	--	--	Molecular Function: D-arabinono-1,4-lactone oxidase activity (GO:0003885);; Cellular Component: mitochondrion (GO:0005739);; Molecular Function: UDP-N-acetylmuramate dehydrogenase activity (GO:0008762);; Cellular Component: membrane (GO:0016020);; Biological Process: L-ascorbic acid biosynthetic process (GO:0019853);; Molecular Function: L-gulonolactone oxidase activity (GO:0050105);; Molecular F…	--	L-galactono-1,4-lactone dehydrogenase 2, mitochondrial (Precursor) GN=OsJ_35179 OS=Oryza sativa subsp. japonica (Rice) PE=2 SV=1	unnamed protein product [Vitis vinifera]
c62711.graph_c0	--	--	Biological Process: xylan metabolic process (GO:0045491);;	--	WEB family protein At1g75720 GN=At1g75720 OS=Arabidopsis thaliana (Mouse-ear cress) PE=2 SV=1	predicted protein [Populus trichocarpa]
c3774.graph_c0	--	--	Biological Process: metabolic process (GO:0008152);; Molecular Function: transferase activity (GO:0016740);;	K01662|5e-11|vvi:100268079|hypothetical protein LOC100268079	--	1-deoxyxylulose 5-phosphate synthase [Catharanthus roseus]
c72472.graph_c0	[G]	Carbohydrate transport and metabolism	Molecular Function: magnesium ion binding (GO:0000287);; Molecular Function: pyruvate kinase activity (GO:0004743);; Cellular Component: cytosol (GO:0005829);; Cellular Component: plasma membrane (GO:0005886);; Biological Process: glycolysis (GO:0006096);; Biological Process: phosphorylation (GO:0016310);; Molecular Function: potassium ion binding (GO:0030955);; Biological Process: response to ca…	--	Pyruvate kinase, cytosolic isozyme OS=Nicotiana tabacum (Common tobacco) PE=2 SV=1	PREDICTED: pyruvate kinase, cytosolic isozyme-like [Vitis vinifera]
c66319.graph_c0	--	--	Biological Process: mitotic G2 phase (GO:0000085);; Biological Process: nuclear-transcribed mRNA catabolic process (GO:0000956);; Biological Process: regionalization (GO:0003002);; Molecular Function: ubiquitin-protein ligase activity (GO:0004842);; Cellular Component: nucleus (GO:0005634);; Cellular Component: mitochondrion (GO:0005739);; Biological Process: RNA processing (GO:0006396);; Biologi…	K10696|2e-30|vvi:100241021|hypothetical protein LOC100241021	E3 ubiquitin-protein ligase BRE1-like 1 OS=Arabidopsis thaliana (Mouse-ear cress) PE=1 SV=1	unnamed protein product [Vitis vinifera]
c74232.graph_c1	[R]	General function prediction only	Biological Process: telomere maintenance (GO:0000723);; Biological Process: response to radiation (GO:0009314);; Biological Process: response to cold (GO:0009409);; Biological Process: gene expression (GO:0010467);; Biological Process: cell cycle process (GO:0022402);; Biological Process: cell differentiation (GO:0030154);; Biological Process: macromolecule localization (GO:0033036);; Biological …	K06963|1e-119|vvi:100244787|hypothetical protein LOC100244787	--	PREDICTED: uncharacterized protein LOC100244787 [Vitis vinifera]
c32932.graph_c0	--	--	Molecular Function: zinc ion binding (GO:0008270);; Molecular Function: actin filament binding (GO:0051015);; Biological Process: actin filament bundle assembly (GO:0051017);;	--	Pollen-specific protein SF3 GN=SF3 OS=Helianthus annuus (Common sunflower) PE=2 SV=1	GATA type zinc finger transcription factor family protein isoform 1 [Theobroma cacao]
c72223.graph_c0	--	--	--	--	--	PREDICTED: uncharacterized protein LOC100254761 isoform 3 [Vitis vinifera]
c60245.graph_c0	--	--	--	--	CAX-interacting protein 4 GN=CXIP4 OS=Arabidopsis thaliana (Mouse-ear cress) PE=1 SV=2	unknown [Medicago truncatula]
c58248.graph_c0	--	--	Molecular Function: sequence-specific DNA binding transcription factor activity (GO:0003700);; Biological Process: regulation of transcription, DNA-templated (GO:0006355);; Molecular Function: sequence-specific DNA binding (GO:0043565);;	--	Probable WRKY transcription factor 71 GN=WRKY71 OS=Arabidopsis thaliana (Mouse-ear cress) PE=2 SV=1	PREDICTED: probable WRKY transcription factor 28-like, partial [Cucumis sativus]
c58596.graph_c0	--	--	--	--	--	hypothetical protein VITISV_014186 [Vitis vinifera]
c62087.graph_c0	[RTKL]	--	Molecular Function: transmembrane receptor protein serine/threonine kinase activity (GO:0004675);; Molecular Function: protein tyrosine kinase activity (GO:0004713);; Molecular Function: protein binding (GO:0005515);; Molecular Function: ATP binding (GO:0005524);; Cellular Component: endosome (GO:0005768);; Cellular Component: plasma membrane (GO:0005886);; Biological Process: protein phosphoryla…	K13420|0.0|vvi:100253808|hypothetical protein LOC100253808	LRR receptor-like serine/threonine-protein kinase FLS2 (Precursor) GN=FLS2 OS=Arabidopsis thaliana (Mouse-ear cress) PE=1 SV=1	PREDICTED: LRR receptor-like serine/threonine-protein kinase FLS2-like [Vitis vinifera]
c44071.graph_c0	--	--	Molecular Function: sugar:hydrogen symporter activity (GO:0005351);; Cellular Component: vacuolar membrane (GO:0005774);; Cellular Component: plasma membrane (GO:0005886);; Biological Process: carbohydrate transport (GO:0008643);; Cellular Component: chloroplast (GO:0009507);; Biological Process: nitrate transport (GO:0015706);; Cellular Component: integral component of membrane (GO:0016021);; Mo…	K13783|2e-49|rcu:RCOM_0192740|Glycerol-3-phosphate transporter, putative	Putative glycerol-3-phosphate transporter 4 GN=At4g17550 OS=Arabidopsis thaliana (Mouse-ear cress) PE=3 SV=2	PREDICTED: putative glycerol-3-phosphate transporter 4-like [Solanum lycopersicum]
c64111.graph_c0	--	--	Cellular Component: chloroplast (GO:0009507);;	K09422|1e-138|vvi:100258784|hypothetical protein LOC100258784	--	hypothetical protein VITISV_027594 [Vitis vinifera]
c92987.graph_c0	--	--	--	--	--	predicted protein [Populus trichocarpa]
c28767.graph_c1	[R]	General function prediction only	Molecular Function: zinc ion binding (GO:0008270);; Molecular Function: oxidoreductase activity (GO:0016491);; Biological Process: oxidation-reduction process (GO:0055114);;	K00083|2e-77|vvi:100257308|hypothetical protein LOC100257308	Cinnamyl alcohol dehydrogenase 1 GN=CAD1 OS=Ocimum basilicum (Sweet basil) PE=1 SV=1	cinnamyl alcohol dehydrogenase 1 [Camellia sinensis]
c70435.graph_c0	--	--	Cellular Component: plasma membrane (GO:0005886);;	--	--	PREDICTED: uncharacterized protein LOC100255472 [Vitis vinifera]
c66602.graph_c1	--	--	--	--	--	CBF-like protein [Camellia sinensis]
c78645.graph_c0	--	--	--	--	--	PREDICTED: LOW QUALITY PROTEIN: protein NLP7-like [Vitis vinifera]
c63013.graph_c0	[I]	Lipid transport and metabolism	Cellular Component: extracellular region (GO:0005576);; Cellular Component: endoplasmic reticulum membrane (GO:0005789);; Biological Process: sphingolipid metabolic process (GO:0006665);; Biological Process: response to abscisic acid (GO:0009737);; Molecular Function: sphingosine-1-phosphate phosphatase activity (GO:0042392);; Biological Process: stomatal closure (GO:0090332);;	--	--	unnamed protein product [Vitis vinifera]
c60312.graph_c0	[C]	Energy production and conversion	Biological Process: pentose-phosphate shunt (GO:0006098);; Molecular Function: electron carrier activity (GO:0009055);; Cellular Component: chloroplast (GO:0009507);; Biological Process: abscisic acid biosynthetic process (GO:0009688);; Biological Process: stomatal complex morphogenesis (GO:0010103);; Biological Process: isopentenyl diphosphate biosynthetic process, methylerythritol 4-phosphate p…	K02639|3e-94|vvi:100242061|hypothetical protein LOC100242061	Ferredoxin, root R-B1 OS=Raphanus sativus (Radish) PE=1 SV=1	PREDICTED: ferredoxin-1 [Vitis vinifera]
c58581.graph_c0	--	--	--	--	L-type lectin-domain containing receptor kinase VIII.2 (Precursor) GN=LECRK82 OS=Arabidopsis thaliana (Mouse-ear cress) PE=2 SV=1	hypothetical protein PRUPE_ppa007818mg [Prunus persica]
c75228.graph_c0	--	--	Cellular Component: vacuolar proton-transporting V-type ATPase, V1 domain (GO:0000221);; Cellular Component: plant-type vacuole (GO:0000325);; Cellular Component: Golgi apparatus (GO:0005794);; Cellular Component: cytosol (GO:0005829);; Cellular Component: plasma membrane (GO:0005886);; Biological Process: glucose catabolic process (GO:0006007);; Biological Process: ubiquitin-dependent protein ca…	K02148|4e-31|rcu:RCOM_1445580|vacuolar ATP synthase subunit C, putative (EC:3.6.3.14)	V-type proton ATPase subunit C GN=F13K23.9 OS=Arabidopsis thaliana (Mouse-ear cress) PE=1 SV=1	hypothetical protein PRUPE_ppa007256mg [Prunus persica]
c41113.graph_c1	--	--	Molecular Function: helicase activity (GO:0004386);; Molecular Function: ribonucleotide binding (GO:0032553);; Molecular Function: anion binding (GO:0043168);;	--	Putative pentatricopeptide repeat-containing protein At3g49142 OS=Arabidopsis thaliana (Mouse-ear cress) PE=3 SV=1	hypothetical protein PRUPE_ppa002316mg [Prunus persica]
c56520.graph_c0	--	--	Cellular Component: plasma membrane (GO:0005886);; Biological Process: response to brassinosteroid (GO:0009741);; Biological Process: chlorophyll catabolic process (GO:0015996);; Cellular Component: integral component of membrane (GO:0016021);;	--	CASP-like protein GSVIVT00013502001 GN=GSVIVT00013502001 OS=Vitis vinifera (Grape) PE=2 SV=1	RecName: Full=CASP-like protein GSVIVT00013502001
c65773.graph_c0	--	--	Cellular Component: extracellular region (GO:0005576);; Cellular Component: plasma membrane (GO:0005886);;	--	MACPF domain-containing protein At4g24290 GN=At4g24290 OS=Arabidopsis thaliana (Mouse-ear cress) PE=2 SV=1	PREDICTED: uncharacterized protein LOC100267920 isoform 2 [Vitis vinifera]
c72053.graph_c1	[DZ]	--	Molecular Function: phospholipid binding (GO:0005543);; Cellular Component: cell cortex (GO:0005938);; Biological Process: cortical protein anchoring (GO:0032065);; Molecular Function: metal ion binding (GO:0046872);;	--	Ultraviolet-B receptor UVR8 GN=UVR8 OS=Arabidopsis thaliana (Mouse-ear cress) PE=1 SV=1	PREDICTED: uncharacterized protein LOC100250008 [Vitis vinifera]
c63097.graph_c0	--	--	--	--	Basic 7S globulin low kDa subunit (Precursor) GN=BG OS=Glycine max (Soybean) PE=1 SV=2	PREDICTED: basic 7S globulin-like [Vitis vinifera]
c75249.graph_c0	--	--	Cellular Component: mitochondrion (GO:0005739);; Cellular Component: plasmodesma (GO:0009506);;	--	--	Uncharacterized protein TCM_032572 [Theobroma cacao]
c69111.graph_c1	[M]	Cell wall/membrane/envelope biogenesis	Molecular Function: catalytic activity (GO:0003824);;	--	--	unnamed protein product [Vitis vinifera]
c63565.graph_c0	--	--	Molecular Function: transporter activity (GO:0005215);; Cellular Component: plasma membrane (GO:0005886);; Biological Process: transport (GO:0006810);; Cellular Component: chloroplast (GO:0009507);; Cellular Component: integral component of membrane (GO:0016021);;	--	Patellin-3 GN=PATL3 OS=Arabidopsis thaliana (Mouse-ear cress) PE=1 SV=2	Patellin-5, putative [Ricinus communis]
c86602.graph_c0	--	--	Molecular Function: translation elongation factor activity (GO:0003746);; Molecular Function: GTPase activity (GO:0003924);; Molecular Function: ATP binding (GO:0005524);; Molecular Function: GTP binding (GO:0005525);; Cellular Component: mitochondrion (GO:0005739);; Biological Process: GTP catabolic process (GO:0006184);; Biological Process: translational elongation (GO:0006414);; Biological Pro…	K02355|9e-10|pop:POPTR_744104|hypothetical protein	Elongation factor G, mitochondrial (Precursor) GN=OSJNBa0026A15.1 OS=Oryza sativa subsp. japonica (Rice) PE=2 SV=2	hypothetical protein PRUPE_ppa001802mg [Prunus persica]
c62399.graph_c4	--	--	Cellular Component: nucleus (GO:0005634);;	--	--	PREDICTED: uncharacterized protein LOC100245992 [Vitis vinifera]
c63404.graph_c1	--	--	Biological Process: floral whorl development (GO:0048438);; Biological Process: floral organ formation (GO:0048449);; Biological Process: phyllome development (GO:0048827);;	--	--	predicted protein [Populus trichocarpa]
c60174.graph_c0	--	--	--	--	--	PREDICTED: uncharacterized protein LOC100253906 [Vitis vinifera]
c57994.graph_c0	[IQR]	--	Molecular Function: nucleotide binding (GO:0000166);; Molecular Function: 3-oxoacyl-[acyl-carrier-protein] reductase (NADPH) activity (GO:0004316);; Cellular Component: cytosol (GO:0005829);; Biological Process: proline biosynthetic process (GO:0006561);; Biological Process: response to heat (GO:0009408);; Biological Process: response to water deprivation (GO:0009414);; Biological Process: respon…	K09841|1e-161|pop:POPTR_547844|xanthoxin dehydrogenase (EC:1.1.1.288)	Xanthoxin dehydrogenase GN=At1g52340 OS=Arabidopsis thaliana (Mouse-ear cress) PE=1 SV=1	predicted protein [Populus trichocarpa]
c72593.graph_c1	[R]	General function prediction only	Cellular Component: chloroplast (GO:0009507);; Molecular Function: adenyl nucleotide binding (GO:0030554);; Biological Process: cell redox homeostasis (GO:0045454);;	--	CBS domain-containing protein CBSX1, chloroplastic (Precursor) OS=Arabidopsis thaliana (Mouse-ear cress) PE=1 SV=2	PREDICTED: CBS domain-containing protein CBSX1, chloroplastic-like isoform 2 [Solanum lycopersicum]
[truncated: 31,885 more rows]
