# Supplementary material for: Genome-wide transcriptome profiling provides insights into floral bud development of summer-flowering Camellia azalea
Source: Sci Rep. 2015 May 15;5:9729. doi: 10.1038/srep09729 (PMC4432871; doi:10.1038/srep09729)
Supplement: Supplementary Information — supplementary table2 [file srep09729-s3.xls]

## Sheet: SuppleTableS2_RPKM
#gene_id	length	E1	E2	E3	E4	E5	E6	E7	E8	E9
c10006.graph_c0	287	0	0	0	0	0	0	0	0	0
c10009.graph_c0	511	0.3	0.31	0.29	0.94	0	0.66	0.34	1.02	2
c10010.graph_c0	205	0	0	0	0	0	0	0	0	0
c10013.graph_c0	547	1.13	1.73	1.91	0.29	0.69	0	0	0.63	0.31
c10018.graph_c0	225	0.78	0.79	0.75	0.8	0	0.85	0.88	1.73	0
c10025.graph_c0	260	0	0	0	0.67	0	0	1.48	1.45	1.43
c10033.graph_c0	237	0	0.74	0	0.75	0	0.8	0.82	0	0.8
c10035.graph_c0	289	1.15	1.17	0	0	0	0	0	0.64	0
c10037.graph_c0	312	0	0.54	0	0	1.28	0.58	0	0	0.58
c10043.graph_c0	267	0	0	1.22	0	0	0	0	0	0.69
c10055.graph_c0	226	1.55	0.79	0.75	0	0	1.69	0	0	0
c10060.graph_c0	220	0	0	0.77	0.82	0	0	0	0	1.76
c10066.graph_c0	435	0.73	1.11	0.7	0.37	0	0.79	0.82	0	0
c10067.graph_c0	244	2.12	0.76	1.36	2.9	1.72	0.77	3.98	4.51	1.55
c10072.graph_c0	401	0	1.21	0.38	0.41	0.48	0.43	0	0	0
c1008.graph_c0	206	0	0	0	0	0	0	0	2.9	0.95
c10088.graph_c0	309	1.07	0	0	1.1	1.3	1.16	1.21	0.59	1.17
c10091.graph_c0	206	0.87	0.88	1.68	0	1.06	0	0	0.97	0
c10093.graph_c0	206	1.74	0	0	0	0	0	0	1.93	0
c10096.graph_c0	387	0.83	1.26	0	0.85	1.51	0.9	0	0.46	0.45
c10107.graph_c0	263	0.65	0.66	0.62	0.66	0	0	0	0	0
c10115.graph_c0	277	0.61	0.62	0	0	0	0	0	0	0.67
c10119.graph_c0	290	0.58	1.17	0	0.59	0	0	0.65	0	1.26
c10134.graph_c0	355	0.46	0.46	0.44	0.47	0.55	0.5	0	0.51	2
c1014.graph_c0	267	1.27	1.29	1.22	0.65	0	0	0.72	1.41	0.69
c10148.graph_c0	241	0.72	2.19	0.69	0	0	0	0.81	0	0
c10151.graph_c0	247	0	0	0	1.43	0.85	0.76	3.14	1.55	1.52
c10152.graph_c0	290	0	1.17	0	0	0	0	0	1.42	0
c10154.graph_c0	254	2.02	1.37	1.3	0.69	0	1.47	0.76	5.98	0.74
c10155.graph_c0	537	0.29	0	0.84	0	0.35	0	0.65	1.28	1.26
c10161.graph_c0	269	0	0	0.61	0.64	0	0.68	0	0	0
c10172.graph_c0	555	0.83	0.57	0	0	2.03	0.61	1.57	0.31	0.31
c10176.graph_c0	410	1.94	0.79	0	0	0.94	0.85	0.88	1.73	0.85
c10177.graph_c0	296	0.56	0.57	0	0	0	0	0	0	0.62
c10181.graph_c0	588	1.83	1.06	1.01	1.34	1.59	0	1.48	0	2.58
c10186.graph_c0	259	0	0.67	0	0.67	0.8	0.72	0.74	0	0.72
c1019.graph_c0	407	0.78	0.4	0	0	0.95	0	0.44	0	0.43
c10195.graph_c0	319	0.51	2.1	1.99	1.06	0.63	1.68	0	1.72	0
c102.graph_c0	287	0	1.78	0.56	0	1.42	0.63	1.31	1.94	0
c102.graph_c1	299	1.66	0.56	0	0	0	0.61	0.63	0.62	0
c1021.graph_c0	206	1.74	0	0	0	0	0	0	0.97	0.95
c10211.graph_c0	242	2.86	0.75	3.44	2.19	1.72	0.77	0	0	2.34
c10213.graph_c0	402	0.4	0.4	1.91	1.22	0	0	0	0	0
c10215.graph_c0	259	0	0	0	1.35	0	0	0.74	0	0
c10219.graph_c0	240	0	0	0	0	0	0	0	0	0.79
c10220.graph_c0	300	0.55	0.56	0.53	0	1.34	0	0	0	0.61
c10232.graph_c0	273	0.62	0	2.39	0	0	0.67	0.7	0	1.35
c10233.graph_c0	260	0.65	0	3.16	0.67	3.18	0.9	0.74	0	0
c10234.graph_c0	300	0.55	1.12	1.07	0	1.34	0	0	0	0.61
c10241.graph_c0	326	0	0	0.49	0.52	0.61	0.55	0.57	0.56	0.55
c10244.graph_c0	253	0.68	0.69	0	0.69	0	0.74	0.76	0	0.74
c10246.graph_c0	406	1.18	1.6	0.76	0.4	0	0.43	0.44	0	0
c10247.graph_c0	260	0	0.67	0	0.67	0	0	0	0	0
c1025.graph_c0	206	1.74	0	0	0.89	0	0	0	0	0
c10251.graph_c0	517	0.6	0.31	2.9	1.85	0	0.98	0	1	0.33
c10252.graph_c0	288	0	0	0	0	0	0.63	0	0	0
c10261.graph_c0	236	0.73	0.75	0	0	1.79	1.6	0	0	0
c10269.graph_c0	346	0.47	0	0.45	0.96	1.71	0	2.65	1.57	1.54
c10274.graph_c0	405	1.18	0.4	0.38	0.81	1.43	0.43	0	0	0.43
c10280.graph_c0	321	0	1.04	0.99	1.05	0.62	0.56	1.15	0	1.12
c10291.graph_c0	414	0.38	1.17	0.37	0.39	1.4	0	1.73	1.71	0.42
c1030.graph_c0	216	0	0	0	0	0	0	6.47	0.91	5.39
c1030.graph_c1	477	0	0	0.32	0	0.4	0	4.07	2.55	4.68
c10304.graph_c0	298	0.56	0.57	0	0.57	0.68	0	0	0	0.61
c10318.graph_c0	360	0.9	0.91	0.87	0.46	0	0.98	0	0.5	0
c10319.graph_c0	214	0	0.84	0.8	0	0	0.9	0	0.92	0
c10323.graph_c0	201	0	0.91	0	0	0	0.98	0	0	1.96
c10324.graph_c0	202	0	2.72	0	4.57	2.17	0	0	1.98	0.98
c10331.graph_c0	217	0	2.48	0.79	0.84	0	0.89	0	0	0.89
c10348.graph_c0	242	0.71	0.73	0	0	0.87	0	0	0	0
c10352.graph_c0	416	0.76	0	0.37	0.39	0	0.42	0.43	0.42	1.26
c10356.graph_c0	434	2.91	2.96	2.11	0	0.89	0.4	0.41	0	0
c10360.graph_c0	266	1.27	1.3	0.62	2.61	0	0.69	0.72	0	0.7
c10365.graph_c0	371	1.3	1.32	0.42	0.89	1.05	0.95	3.43	2.41	2.38
c10396.graph_c0	394	0.81	2.47	1.18	0.42	0	0	0	0.45	0.44
c10399.graph_c0	320	2.05	0	0.5	1.05	1.25	0.56	0.58	2.85	0.56
c10405.graph_c0	202	0	0	0	1.83	1.08	1.94	0	0	0
c10414.graph_c0	355	0.91	0	0	0.93	0	0.5	0	0	1
c10419.graph_c0	321	2.05	0	2.96	1.57	1.24	1.67	1.73	2.27	0.56
c10420.graph_c0	264	0	0	0	1.32	0	0	9.42	3.57	2.82
c10421.graph_c0	211	0	0	1.63	0	0	0.92	1.9	0	0.92
c10425.graph_c0	228	0	0	0	0	0	0	0	0	0
c10426.graph_c0	249	1.38	1.4	0.67	1.41	0	0.75	0	1.53	0.76
c10427.graph_c0	241	3.58	1.46	0.69	0.62	0.87	0.78	0	0.8	0.79
c10433.graph_c0	286	0.58	0	1.13	1.2	0.71	0	2.64	1.3	0.64
c10435.graph_c0	201	0.9	0	0	0	0	0	0	0	0.98
c10439.graph_c0	232	0	0	0	0	0	0.82	0	0	0.82
c10446.graph_c0	373	0.86	1.32	0	0.44	1.05	1.41	0	0	0.95
c10455.graph_c0	341	0.48	1.46	0.92	0.49	0	1.04	1.08	0.53	1.57
c10459.graph_c0	282	0	0	0.57	0	0.72	0.65	0	0	0
c1046.graph_c0	346	0	0.48	0.45	0	0	1.02	0	0	1.03
c1046.graph_c1	215	0	0.84	0	2.53	1	0	0	0	0
c10463.graph_c0	229	0	0	0.74	1.56	0.93	0	0	0	0
c10465.graph_c0	278	0.6	0.61	0.58	0.62	0	0.66	0	0	0.66
c10477.graph_c0	245	2.11	2.14	1.36	0	0.85	0.77	0	0	0
c10478.graph_c0	266	0.64	0.65	0	0.65	0	0	0	0.71	0.7
c10481.graph_c0	602	1.53	0.52	1.23	0.78	0.93	1.11	0.86	1.42	3.63
c10492.graph_c0	268	1.26	0	0	1.3	2.3	2.06	1.42	0	0.69
c10493.graph_c0	281	1.19	1.82	1.73	0.61	0.73	0.65	1.35	1.99	0.65
c10505.graph_c0	246	0.7	1.42	0	2.87	0	0	0.75	0	0.77
c10512.graph_c0	271	0.62	1.27	2.41	1.28	2.27	1.36	1.41	0.69	1.37
c10514.graph_c0	283	0	1.81	0.57	0.61	0.72	1.29	0	0.66	0
c10516.graph_c0	346	0.47	1.43	0.45	1.44	0.57	0	0	0	0.51
c10523.graph_c0	298	1.11	0	2.15	1.71	2.03	0.61	0	0.62	1.22
c1053.graph_c0	327	0	0	0	0.51	1.22	0	0	0.56	0
c10530.graph_c0	277	2.43	0.62	3.52	1.24	0	0	0.68	0	2
c10548.graph_c0	347	0	0.95	1.36	1.44	0	1.02	0.53	1.04	1.03
c10549.graph_c0	203	0.88	0	0	0	0	0.96	0	0.98	0
c10561.graph_c0	212	1.67	0	0.81	0.86	3.06	0.91	0	0.93	4.59
c1057.graph_c0	355	1.3	0	0.44	0	0.55	0.99	0	2.46	1.99
c10577.graph_c0	301	1.1	0.56	1.6	1.13	0	0.6	0.62	0.61	0
c10595.graph_c0	427	1.48	1.51	0.72	0.38	0.45	0.4	0.84	0.82	0
c10598.graph_c0	595	1.29	0.79	1.5	0.79	0.94	0.84	0	1.15	0.85
c106.graph_c0	285	1.17	1.79	2.84	1.2	1.43	0.64	0	0	0.64
c10612.graph_c0	619	0.74	1.01	0.24	0.76	0.9	0.54	0.84	0.83	0.81
c10615.graph_c0	346	4.69	3.34	1.81	1.44	1.14	0.51	0	0.52	0.51
c1063.graph_c0	280	0	1.22	2.32	0	0	0	0	0	0.66
c1063.graph_c1	286	0	0	0	0.6	0	0	1.32	0	0.64
c10631.graph_c0	399	1.2	1.63	1.93	0.41	0.97	0.87	2.26	0	1.75
c10634.graph_c0	207	0.86	0.88	0	0	0	1.88	0	0	0.95
c10639.graph_c0	243	0	0	0	0.73	0	1.55	0	0	0
c10643.graph_c0	304	0.54	1.66	2.1	1.12	0.66	0.59	0	0.61	0.6
c10650.graph_c0	301	1.65	1.68	0.53	0	0	1.8	0.62	0	1.21
c10656.graph_c0	367	0	0	0.42	1.35	0.53	0	0.5	0	0.48
c1067.graph_c0	247	0	0.71	0	0.71	0	0	1.57	0	1.52
c10678.graph_c0	306	0.54	1.1	0.52	1.66	0.66	0.59	1.83	0.6	0.59
c10690.graph_c0	515	0.6	0.92	0.29	0.93	0	0	0.34	1.34	0.66
c1070.graph_c0	226	0.77	0	0	0	0	0	0	0	0.85
c10705.graph_c0	214	0	0.84	0	1.7	0	0	0.94	0	0.91
c10716.graph_c0	401	0	0.4	0.77	0.41	0.48	0	1.35	0.88	0
c10720.graph_c0	584	1.32	1.61	1.02	0.54	1.28	0.57	0.89	0	1.38
c1073.graph_c0	251	0	0	0	0	0	0	0	0	0
c1075.graph_c0	422	0	0	0.36	0	3.2	1.23	0.85	1.25	1.24
c10755.graph_c0	204	2.64	0	0	2.71	0	0.96	0	0	0.96
c10760.graph_c0	240	2.16	1.46	1.39	0	0.88	0	0	0	0.79
c10773.graph_c0	227	2.31	3.13	1.49	0.79	0	0.84	0.87	0.86	0.84
c10778.graph_c0	427	0	0	1.07	0.76	0	0.81	0.84	0.82	1.22
c10782.graph_c0	218	0	0.82	0	0	0.98	0.88	0	0	0
c10785.graph_c0	314	0	1.07	0.51	1.61	0	0.57	0	0	0
c10797.graph_c0	271	0	0	1.8	1.92	0	0.68	0	1.39	0
c10798.graph_c0	366	0.44	1.34	1.28	1.35	0	0.96	0.99	1.47	0.97
c10808.graph_c0	297	0.56	0.57	0	0	2.04	0	0	1.24	0.61
c1081.graph_c0	203	0	0	0	0.91	0	1.93	1	0	0
c10818.graph_c0	246	1.4	0	0.68	1.43	0	0	0.79	0	0
c10819.graph_c0	262	0.65	1.98	0.63	0.66	0	0.71	0	0	0
c1082.graph_c0	309	0.53	0.54	1.03	0.55	0.65	0	0	2.38	0.59
c10839.graph_c0	312	1.06	1.07	1.02	1.08	0	0	0.6	1.18	1.16
c10849.graph_c0	229	0.76	0.78	0	0	0.93	0.83	0	0	2.5
c1085.graph_c0	369	0.44	0.89	0.42	0	0	0.48	0.49	0.49	0.48
c10850.graph_c0	379	0.42	0.43	0.41	0.43	0.51	0.92	0.96	0.47	0
c10868.graph_c0	247	4.17	1.41	3.36	3.46	3.38	1.51	1.57	0.81	0.76
c10876.graph_c0	391	0	0.42	1.19	0.84	0	0.45	0	0.91	1.34
c1088.graph_c0	328	3.49	1.52	1.45	0	0	1.09	0.56	0	2.19
c10888.graph_c0	239	0	0.74	0.7	0	0.88	0.71	0	0.8	0.79
c1089.graph_c0	393	0.81	0	0.39	0.83	0.99	2.29	0	0.9	0.89
c10894.graph_c0	208	0.86	0.87	0	0.88	0	0	0.97	0	0
c10897.graph_c0	248	0.69	1.41	0	0	0.84	1.51	0.78	3.08	0.76
c10906.graph_c0	309	0	1.09	1.55	0	0.65	0	0.6	0	0
c10909.graph_c0	236	0	0	0	0.75	0	0	0	0.82	0
c10914.graph_c0	220	0.8	0.81	0.77	0	0	0	1.81	0	0
c1092.graph_c0	287	1.16	0	0.56	0.6	0.71	0.63	2.63	0.65	0.64
c1092.graph_c1	207	1.73	1.76	0.83	4.43	1.05	0.94	0.97	1.92	0
c10924.graph_c0	283	0.59	0	0.57	0.61	2.34	1.94	0	1.32	0
c10928.graph_c0	213	1.67	0.85	1.61	0.85	3.04	5.45	0.94	2.78	0
c1093.graph_c0	581	0.79	0.54	0.77	0.54	0.32	0.29	0.3	1.77	0
c10933.graph_c0	202	0	0.91	0.86	0.91	1.08	0	0	0	0.98
c10938.graph_c0	485	0.97	0	0	1.32	0.78	0	0.36	0	1.06
c1094.graph_c0	301	0.55	0.56	1.06	0.56	1.34	0.6	0	0.61	0
c10942.graph_c0	416	0.76	0.78	1.47	0	2.79	1.66	0.43	1.27	0.84
c10945.graph_c0	376	0.43	0	0.83	0	0	0	0.96	0	0.47
c10955.graph_c0	361	1.34	0.91	0	0.46	1.63	0	1.51	1.49	1.96
c10964.graph_c0	289	1.15	0.59	1.12	0.59	0.7	0.63	0	0.64	0
c10966.graph_c0	311	0.53	1.08	2.05	2.18	1.29	2.31	0.6	2.95	0
c10967.graph_c0	222	0	0	0.76	0.81	0.96	0.86	0	0	0
c1097.graph_c0	665	0.46	0.93	0.89	1.65	0	0.75	0.26	0.25	1.26
c10976.graph_c0	236	0.73	0.75	0.71	0	1.79	2.4	0.83	0.82	0
c10987.graph_c0	267	0	0	0	1.95	0	0	2.15	0	2.78
c10989.graph_c0	380	1.27	0.43	0	0.43	0	0	0	0	0
c1100.graph_c0	216	0	0.83	0	0	1	0	0	0	0
c11011.graph_c0	205	0.87	1.78	0.84	0	1.06	1.91	0	0	0
c11012.graph_c0	214	0	1.69	0	0	0	0	0	0	0.91
c11024.graph_c0	304	0	3.24	3.16	0.56	2.65	0.59	2.46	2.42	0
c11029.graph_c0	466	0	0	0	0.35	0	0	2.66	0.37	1.85
c1103.graph_c0	236	1.47	0	0.71	0	0	0	0	0	0
c11034.graph_c0	474	0.66	1.68	0.64	0	0.4	0	0.75	0.37	0.72
c1104.graph_c0	226	0	0.79	0	0	0	0	0	0.86	0
c1106.graph_c0	204	0	0	0	0	0	0	0	1.97	0
c11073.graph_c0	266	0.64	0	0	0	0.77	0	0.72	0	0
c11075.graph_c0	226	0.77	1.58	0	0.99	0	1.72	0	1.61	0
c1108.graph_c0	433	2.92	0	2.47	1.5	0.44	2.79	0.41	0	0.4
c11082.graph_c0	240	0	1.46	0.7	0	0	0.78	1.58	2.4	0
c11093.graph_c0	266	0	0.65	0.62	0	0	0.69	0	0	1.4
c11097.graph_c0	274	0.61	0	0	0.63	0.75	0	0.69	0.68	0
c111.graph_c0	240	0	0.73	0	0	0	0.78	0	2.17	1.58
c111.graph_c1	211	0	0	0.81	0	1.03	0	0.95	0	1.85
c11108.graph_c0	230	0	0	0.73	0	0	1.59	0.86	0.84	0
c1112.graph_c0	206	0	0	0.84	0	1.06	0	0	0	0
c11143.graph_c0	364	0.44	0.9	0.43	0	0.54	0.48	1	0.99	0.97
c11145.graph_c0	319	0	0.97	1.49	0.53	0	0	0	0	1.13
c1115.graph_c0	291	0	2.33	0	0	0.7	0.62	0	0	0
c1116.graph_c0	270	0.63	0	0	0	0	0.68	0.71	1.39	1.37
c11167.graph_c0	212	0	0	1.62	0.86	1.02	0	0	0	0
c11169.graph_c0	275	0.61	1.25	0	0.63	0.74	0	0.69	0	1.34
c11171.graph_c0	385	0.83	0.42	0.4	0.85	1.01	0	0.47	0.46	0.46
c11176.graph_c0	384	1.67	0	0	0	2.3	0.45	0	0	0
c11196.graph_c0	552	1.68	0.57	1.08	0	0.68	1.22	2.53	0.31	1.53
c11202.graph_c0	424	0.75	0.38	0.72	0.77	1.82	1.22	0.84	0.42	1.64
c11207.graph_c0	363	2.22	2.71	0.86	0.91	1.08	0.97	0	0.99	1.46
c1121.graph_c0	203	0	0	0	0	0	0	0	0	0
c1121.graph_c1	321	0	0	0	0	0	0	0	0	0
c11213.graph_c0	281	0.6	0.61	1.73	1.22	0	0	0.67	1.33	1.31
c11214.graph_c0	441	0.72	0.36	0.69	1.1	1.74	0.78	0	0	1.57
c11218.graph_c0	205	1.75	0	0.84	0.9	0	0.95	0.8	0	0
c11238.graph_c0	351	0	0.47	0.45	0.47	2.25	1.01	2.08	1.54	1.01
c11241.graph_c0	256	3.33	1.36	0.64	0	0	0	0	0	0
c11244.graph_c0	338	0	1.47	0.47	3.95	1.17	0.52	0	0	0
c11246.graph_c0	756	1.2	2.24	0.19	2.67	0.97	3.05	1.13	1.11	0.66
c11258.graph_c0	367	0	1.34	0.42	0.9	0.53	0	0.99	0	0.48
c11261.graph_c0	328	0	1.52	0	1.02	0	1.63	0.56	2.77	1.64
c11262.graph_c0	292	0	1.16	1.65	0.59	0	0	1.29	0	0.63
c11263.graph_c0	362	1.34	0.45	0	0.46	1.63	0.97	0.5	0	0
c1128.graph_c0	302	1.1	0.57	1.59	1.13	0.67	0	0	0.61	0.6
c11281.graph_c0	296	1.12	1.14	1.09	0.58	1.37	1.22	1.27	1.87	0
c1129.graph_c0	270	1.25	1.27	0	0	1.52	2.05	0.71	1.39	0.69
c11298.graph_c0	464	0.68	0.69	0.65	0.69	0.82	0.37	1.53	1.13	0.37
c11300.graph_c0	413	0.77	0.78	0	0	1.4	0	0.43	0	0
c11307.graph_c0	229	0	0	0	0	0	0.83	1.72	2.54	0
c11311.graph_c0	331	1.48	0.5	1.91	0	0.6	0.54	1.11	0	0.54
c11313.graph_c0	316	1.56	0.53	0.5	2.67	0.63	1.14	2.35	0.58	1.71
c11316.graph_c0	226	0	0.79	0.75	0	0	0	0.87	0	0
c11321.graph_c0	206	0.87	0.88	1.68	0.89	1.06	0	0	1.93	0
c11327.graph_c0	214	1.66	0.84	0	1.7	1.01	0	0.93	0	0.91
c1133.graph_c0	242	0	0	0	0	0	0	0	0	0
c11335.graph_c0	289	0	0	0	0	0	0.63	0.65	0	0
c1134.graph_c0	387	0.41	0	0	0.42	1.51	0.45	0.47	0.46	0.91
c11347.graph_c0	684	0.44	0.91	1.07	0.68	1.62	0	2.01	0.74	0.24
c1135.graph_c0	201	3.58	0.91	1.73	0	0	0	0	1	1.96
c1136.graph_c0	254	0	0.68	0.65	0	0	0	0	1.5	0.74
c11382.graph_c0	240	0	0.73	0	0	0	0.78	0	1.6	0
c11412.graph_c0	262	0.65	0	1.25	0.95	0	0.71	0	0	0
c1142.graph_c0	301	0.55	0	1.06	0.56	0.67	0.6	1.24	0.61	0.6
c1143.graph_c0	215	0	0.84	0	0	0	0	0.93	2.75	0.9
c11431.graph_c0	274	0	0.63	0	0.63	0.75	0	0	0	0.67
c11447.graph_c0	219	0	0	0	0	0	0	0.91	0.9	0
c11458.graph_c0	265	0	0.65	0	0	0.78	0	2.16	4.27	2.1
c11474.graph_c0	241	0.72	0	1.38	0.73	0.87	2.34	0.81	0.8	0.79
c11479.graph_c0	293	0	1.16	0	0.58	0	0.62	0	0	0
c1148.graph_c0	265	0	0	0	0	0.78	0	0	0	0
c11485.graph_c0	280	0.6	0.61	1.16	0.61	0.73	0	0.68	0.67	3.28
c11488.graph_c0	274	0	1.25	0.59	0	0	0.67	0	0	0
c11493.graph_c0	213	0	0	0	0	0	0.91	0	0	0.91
c115.graph_c0	234	1.48	0	0	0	0	0.81	0	0	0
c11504.graph_c0	312	0.53	2.69	0.51	0.54	0.64	0	1.19	1.76	0.58
c11515.graph_c0	232	0	0	1.45	0	0.91	0	0.85	0	0
c1152.graph_c0	233	0	0	0	0.77	0	0	0.84	0	0
c1152.graph_c1	308	0	0	0	0	0	0	0.61	0	1.18
c11521.graph_c0	256	2	1.36	1.29	1.37	0.81	0	2.03	0.74	2.19
c11525.graph_c0	209	0	1.63	0	0.87	0	0.93	0.96	0	0
c11526.graph_c0	300	0	0.56	0	1.13	0	0	1.25	3.07	1.21
c11527.graph_c0	232	0	0.76	0	0.77	0	0	0.85	0	1.64
c11532.graph_c0	230	0.76	0.77	0.73	1.56	0.92	0	0	0.84	2.49
c11533.graph_c0	262	0.65	0.66	0	0.66	0.79	0	0	0	0
c11552.graph_c0	238	0.73	0	0.7	0	0	0	1.64	0.81	0.8
c11561.graph_c0	414	0.38	2.34	0.37	0.39	0.47	0.84	0	0.43	0.42
c11567.graph_c0	307	0.54	0.55	0.52	1.1	0.65	1.17	1.82	0	1.77
c11568.graph_c0	443	0.36	1.09	0	0	0.87	0.39	1.61	1.19	0.39
c1157.graph_c0	201	1.79	0	0	0	0	0	0	0	0
c11584.graph_c0	248	0	0.7	0	1.42	0	0.75	0	0	0
c11589.graph_c0	351	2.77	0.94	2.23	3.79	0.56	1.51	0	0	0
c116.graph_c0	232	0	0	0.72	0.77	0	0	0.85	0	0
c1160.graph_c0	242	0	1.45	0	0	0	0	0	0	0
c11604.graph_c0	520	2.69	2.43	1.44	2.14	1.45	1.95	1.35	0.66	1.31
c11607.graph_c0	484	1.61	1.31	0	2.32	1.96	0.7	0.36	0	0.35
c1161.graph_c0	319	0	0	0	0	0	0	0	0	0
c11612.graph_c0	285	0	0	0	0	0	0	0	0	0
c11613.graph_c0	216	0.82	0.83	0	0.84	1	0.89	1.85	0.91	0.9
c11614.graph_c0	365	0	0.45	0	0	0	0	0.5	0	0.48
c11618.graph_c0	349	0.46	1.42	1.35	0	0.57	1.01	0	0	0
c11628.graph_c0	315	1.57	1.59	0	0.54	1.27	0	2.36	0	2.86
c1163.graph_c0	228	0	0	1.48	0	0	0	0	0	0
c11635.graph_c0	236	0.73	0	0	0	0	0	0	0	0
c11646.graph_c0	203	2.65	1.8	0.85	0	1.08	1.93	0	0	0
c11660.graph_c0	274	0	0.63	0	0.63	0	0.67	0.69	1.37	0.67
c11663.graph_c0	299	1.11	1.69	0.54	0	0	1.21	0.63	0	1.22
c11668.graph_c0	270	1.25	0.64	1.21	0	0	0	0.71	0	1.37
c11670.graph_c0	389	0	0	0.4	0	0	0.45	0.46	0	0
c11681.graph_c0	435	0.36	0.37	1.05	0.37	0.88	0.79	0	0.4	0.8
c11684.graph_c0	654	0.7	0.47	0.68	0.96	1.7	0	1.58	0.52	1.28
c11686.graph_c0	319	1.54	0	0	0.53	0	0.56	1.16	1.72	0
c11693.graph_c0	605	1.27	2.32	1.72	1.3	0.62	1.11	0.57	0.56	0.83
c11697.graph_c0	258	0	1.34	0	0.68	0	0	0	0.73	0
c11699.graph_c0	448	0.35	1.07	0.68	0.72	0.86	0	0.4	0	0
c11702.graph_c0	266	0	0	1.85	1.31	0	1.39	0	0	0
c11703.graph_c0	236	0	0	0.71	0	0	0	0	3.27	0
c11708.graph_c0	293	1.7	1.16	0.55	0.58	0.69	1.86	1.27	1.9	1.25
c11709.graph_c0	391	0	0	1.19	0	0.99	0	0	0	0.45
c11712.graph_c0	308	0	1.09	0.52	0.55	0	0	0.61	0	1.18
c11716.graph_c0	237	2.18	0	0	0.75	0.89	1.57	0	0.81	0
c11739.graph_c0	212	1.48	2.56	1.67	0	3.06	0.92	0	0	0
c1174.graph_c0	254	1.34	2.74	0.65	0.69	0.82	0	0	0	0
c11750.graph_c0	597	0.26	1.57	0	0.79	0.63	1.12	0.87	0.57	0.56
c11751.graph_c0	215	0.82	0	0	1.69	5.01	0.9	0	0	0
c11756.graph_c0	349	1.86	0.47	1.36	1.43	3.39	1.52	2.64	0	1.02
c1178.graph_c0	339	0.96	0.98	0.46	0.49	0	0	0	0.53	0
c11783.graph_c0	272	0.62	0	0.6	1.91	0	0	0	0.69	0
c11786.graph_c0	522	0.89	1.51	1.72	0.31	1.45	0.65	0	0	0.33
c11790.graph_c0	296	0.56	0	1.09	0.58	2.73	0	0	1.87	1.23
c11797.graph_c0	274	0	0	0	0.63	0	1.34	0	0	0
c11799.graph_c0	248	0	0	0	0	0	0	0.78	0	0
c1181.graph_c0	281	0	1.82	1.15	0.61	0.73	0	0	0	0
c11818.graph_c0	238	1.45	0.74	0	0	0	2.38	0.82	1.62	5.58
c1182.graph_c0	228	0.77	0	0	1.57	0	1.67	0	0	0.84
c11822.graph_c0	340	0.48	1.46	0.93	1.96	1.16	1.57	1.08	0	1.05
c11825.graph_c0	328	0	0	0.95	0	1.21	0.54	2.81	1.11	0.55
c11833.graph_c0	207	1.73	1.76	2.5	1.77	1.05	0.94	1.95	0.96	2.84
c11834.graph_c0	339	0	0.98	0	0	0	0	1.63	0.53	2.11
c11837.graph_c0	317	1.04	1.06	0	2.13	0	0	0.59	0	0
c11838.graph_c0	287	0	2.37	1.12	0	0.71	0	1.31	0.65	0.64
c1184.graph_c0	239	0	0	0.7	0.74	0	0	0.82	0	0
c11840.graph_c0	277	0	1.85	2.35	0.62	0.74	0	4.11	2.7	0
c11844.graph_c0	271	0	1.9	0	0.64	1.51	0.68	0	0	1.37
c11845.graph_c0	316	0	2.65	1.01	0	0	0	1.18	0.58	0.57
c11858.graph_c0	230	0	0	0.73	1.56	1.84	0	0	2.53	0.83
c11863.graph_c0	213	0	0.85	0	0.85	0	0	0.94	0.93	0
c11867.graph_c0	252	0	0.69	0.66	0.7	0.83	0.74	0.77	0.76	0
c11871.graph_c0	210	0	0.86	0	0	1.03	0	0.96	0	0.93
c11876.graph_c0	439	0	0	0	0	0	0	5.68	2.4	4.73
c1188.graph_c0	458	0.34	0.7	0.99	0.7	0	0.37	0.77	0	0.38
c11881.graph_c0	322	1.8	2.59	3.38	2.55	1.24	2.8	1.12	0	0.56
c11885.graph_c0	831	1.27	1.29	0.52	0.93	0.67	0	0.41	0.2	0.79
c11886.graph_c0	228	0	0.78	0.74	0	0	0	0.86	0	0.84
c11887.graph_c0	256	0	1.36	0	0	0	0	0	0.74	0
c11889.graph_c0	370	0	0	1.26	0	0	0	0	0.97	0.48
c11892.graph_c0	402	1.27	2.42	0.77	1.22	0.48	1.3	2.24	0.44	0.43
c11903.graph_c0	234	0	0	0.72	0	4.51	1.62	0	0	0
c11906.graph_c0	376	0	0	0	0	1.56	0.47	1.45	1.9	0.47
c11911.graph_c0	249	0	0	0	0	0	0	0	0	0
c11913.graph_c0	483	0.97	0.99	0.31	0.66	0.39	1.41	0	0.36	1.06
c11916.graph_c0	359	0	0.46	0.43	0	0	0	1.52	0.5	1.48
c11919.graph_c0	256	1.59	2.03	0	2.05	0.81	0	2.26	1.48	1.46
c1192.graph_c0	282	0	0.6	0.57	0	1.45	1.94	0	0.66	0.65
c1192.graph_c1	264	0	0.65	0.62	0	0	1.4	0	1.43	1.41
c11925.graph_c0	393	0	0.83	0	0	0.99	0	1.38	0.45	1.78
c11932.graph_c0	221	0.8	0.81	0.77	0	0	0.87	0.9	3.54	0
c11934.graph_c0	285	0.59	0.6	0	0.6	0.71	0	0	0.65	0
c11938.graph_c0	439	0.36	0	0.35	0	0.44	0	0.81	1.6	1.58
c1194.graph_c0	323	1.52	0.52	0.49	0	0	0	0	0	1.11
c1194.graph_c1	230	0.76	0	0	0	0	0.83	0	0	0
c11940.graph_c0	349	0.51	0.95	0.45	0	0	1.01	2	0	1.93
c11944.graph_c0	498	1.25	1.27	0.6	0	0	0.68	0	0	0
c11946.graph_c0	245	0	2.14	0	0	2.56	0	0	0	0.77
c11950.graph_c0	343	0.95	0.48	0.46	0	0	0.52	0.53	1.05	0.52
c11958.graph_c0	202	0	0	0	0	1.08	0	1	0	0
c11966.graph_c0	279	0	1.22	0.58	0	0.73	0	0	1.34	1.98
c11975.graph_c0	300	1.11	2.25	0	1.13	0.67	0	0.62	2.46	0.61
c11978.graph_c0	243	0.71	0.72	0	2.14	0	0.77	0.8	0	0
c11980.graph_c0	479	2.61	4.32	0.32	0	0.4	0	0	0.73	1.07
c11981.graph_c0	251	2.73	2.08	1.98	0	0.83	1.49	0	0	0
c11982.graph_c0	255	2.01	1.36	1.29	2.06	1.63	3.65	0.76	0	0.73
c11986.graph_c0	212	0.84	0	0.81	0	0	0	0.95	2.8	0
c11993.graph_c0	355	0.46	0.93	0.44	0.47	0.55	0.5	0	0.51	0.5
c12002.graph_c0	242	1.43	0	0	0	0	0.78	0.8	0	0.78
c12013.graph_c0	327	1	1.02	0.97	0	0	0	0	2.23	1.1
c12018.graph_c0	255	0.67	2.04	0.65	0.69	1.63	0.73	0	0.74	0
c12024.graph_c0	292	0	0.61	1.65	0.59	0.69	0.62	0	0	0
c12034.graph_c0	517	0.3	0	0.87	0	1.46	0	1.02	0.33	0.33
c12035.graph_c0	312	2.11	1.07	4.08	3.79	1.93	2.3	1.79	5.29	0
c12043.graph_c0	245	0.7	2.14	1.36	2.16	0	0.77	0	3.12	1.54
c12045.graph_c0	239	0.72	0	0	0	0	0	0.82	0.8	2.38
c12051.graph_c0	317	2.07	2.11	1.5	2.13	0.63	0	1.17	1.15	0
c12057.graph_c0	345	0	0.48	0	1.45	0	0.51	0	0	0.52
c12071.graph_c0	268	1.26	1.93	0.61	0	0	0.69	0.71	1.4	0.69
c12072.graph_c0	449	0.7	0.71	2.37	0	0.85	1.53	0.4	1.17	0.38
c12078.graph_c0	330	0.91	0.51	0	2.33	0	1.08	1.52	0	0.47
c12079.graph_c0	372	2.16	0.44	1.67	0.89	0.53	0.94	1.95	0.96	0.95
c12080.graph_c0	307	0	0.55	1.54	0.55	2.62	1.76	0	0.4	0
c12085.graph_c0	247	4.17	1.41	2.02	0.71	0	0.76	0	0.77	0
c12086.graph_c0	276	0	0	0	0	0	0	5.5	4.74	0
c12088.graph_c0	317	1.56	1.06	1.5	2.13	0	2.26	0	0	0
c1209.graph_c0	209	0	0	0	0	0	0.93	0	0.95	0
c12091.graph_c0	302	1.65	2.23	0	0	0	1.79	0	1.83	0
c12092.graph_c0	273	1.23	0	0.6	0	0.75	1.41	1.39	0	0.68
c12095.graph_c0	351	0.92	1.41	0.45	0	0.56	1.01	0	0.51	1.52
c121.graph_c0	321	1.53	0.52	0.99	1.05	1.24	0.56	0.58	0	0
c1210.graph_c0	244	0	0	0	0	0	0	0	0	0
c1210.graph_c1	312	0	0	0	0	0	0	0	0	0
c12107.graph_c0	274	1.84	0	0	0	0	1.34	0	0	0
c12110.graph_c0	291	0.57	0.58	1.66	0	1.39	0	1.29	0.64	1.26
c12111.graph_c0	230	0.76	0	0.73	0.78	0	0	0	0	0.83
c12112.graph_c0	228	0	0.78	1.48	0	0	0	0.86	0	0.84
c1212.graph_c0	325	1.01	0.51	0.49	0.52	0.61	0.55	1.14	0.56	0
c12121.graph_c0	421	0.75	0.38	0.73	0	0.92	0	0	0.84	0
c12122.graph_c0	325	1.01	0	1.95	0	0.61	0.55	3.98	1.12	0.55
c12124.graph_c0	329	1.49	0	0	0	1.81	0.54	0	0	0
c12125.graph_c0	236	0	0	0	0	0	0	0.83	4.09	0
c12129.graph_c0	259	2.63	2.01	0.63	0	0	0	0.74	2.19	0
c12130.graph_c0	334	0.49	1.99	1.42	1	1.19	0.53	0.55	0.54	0
c12135.graph_c0	224	0.78	0.8	0	0	0	0.85	1.77	0	0
c12151.graph_c0	280	0	0	0.58	0	0	0	0.68	0.67	0
c12159.graph_c0	257	0	0	0	0.68	0	0	0	5.9	0
c12160.graph_c0	311	0.53	1.62	0.51	0	0.64	0.58	0	0.59	0
c12163.graph_c0	398	0.4	2.04	0	1.23	0.97	0	0.45	0	0.44
c12174.graph_c0	525	0.89	0.6	1.43	1.52	0.36	0.32	0.33	0.99	1.94
c12197.graph_c0	220	1.6	0.81	6.19	0.82	1.95	1.75	0	1.78	0
c122.graph_c0	291	0	0	0	0	0	0	0.65	0.64	1.88
c122.graph_c1	408	0	0	0	0	0	0	1.76	0.87	1.28
c12202.graph_c0	224	0	0	0.76	0	0	1.71	0	0	2.58
c12204.graph_c0	405	2.36	2.4	2.66	0.81	0.48	0.86	0.44	0	0.86
c12207.graph_c0	224	0.78	3.19	1.5	1.61	0	0	0	0.87	1.72
c12210.graph_c0	420	0.38	1.15	0.73	0	0.46	0	0.85	2.52	2.07
c12214.graph_c0	355	0	1.85	0.44	0.93	0.55	0	0	0	0
c12216.graph_c0	257	3.32	2.7	0.64	1.36	0.81	0	1.5	0.74	2.91
c12222.graph_c0	244	0.71	0	0	0	0.86	0	0	0	0
c12223.graph_c0	229	0.76	0.78	0.74	0.78	1.85	0.83	0.85	0	0
c12224.graph_c0	342	0	0	0.92	0	0	0	1.61	0.53	0
c12236.graph_c0	279	1.2	1.84	0.58	3.09	0	0.66	0	0	0
c12242.graph_c0	277	1.21	0.62	0.59	0.62	0	0.24	1.37	0.67	0.67
c12243.graph_c0	251	1.36	0.69	1.32	0	2.49	0.74	0.77	0	0
c12249.graph_c0	286	2.34	2.97	2.82	0	2.13	1.91	0	0	0
c12250.graph_c0	215	0	0	0	0	1	0	0	0	0
c12252.graph_c0	206	0	0	0	0	0	0	5.88	0.97	3.81
c12257.graph_c0	218	0.81	0.82	0.78	0	0	0	0	0	0.89
c12259.graph_c0	427	1.48	1.89	1.07	0.38	0.45	0.4	0.42	0	0
c12261.graph_c0	202	0	0	0.86	0.91	1.08	0	4.02	0.99	0
c12265.graph_c0	300	0	0.56	1.07	1.13	0.67	0.6	0.62	1.84	5.46
c12268.graph_c0	248	0	0	0	0	0	0	0	0	0
c12282.graph_c0	424	0.75	0.38	0	0	0.45	0	0	0.42	0.41
c12283.graph_c0	622	0.49	2.75	1.19	2.02	1.2	1.88	1.67	1.37	1.08
c12288.graph_c0	553	1.96	2.27	2.16	0.57	0	1.22	0	0.62	0.31
c12289.graph_c0	440	0.36	0.73	0.69	0.74	0	0.39	0.4	0.4	1.57
c12292.graph_c0	266	0	1.3	2.46	0.65	0	0	0	1.42	0
c12293.graph_c0	685	0.46	0.91	0.22	3.19	5.4	1.94	1	1.24	1.7
c12295.graph_c0	463	0	0.69	0	1.04	0	0.37	1.53	0.38	2.23
c12296.graph_c0	518	0.9	0.63	0.58	0.62	0.73	1.31	1.35	1	0.33
c12297.graph_c0	225	2.34	1.58	0	0	0.95	0	0	0	1.71
c1230.graph_c0	375	0.43	1.31	0.83	0	0	0	0	0	0.47
c12300.graph_c0	410	1.55	2.76	1.87	0.4	0.94	1.69	0.88	1.29	1.28
c12301.graph_c0	297	0.56	0.57	0	0.57	1.36	0.61	0.63	0.62	0
c12307.graph_c0	281	0.6	0.61	0	1.22	0.73	0	0	0	0
c12310.graph_c0	604	1.02	0.52	1.02	1.56	1.54	1.94	0.57	0.57	0.84
c12311.graph_c0	210	0	0	0	0	0	0	0.96	0.94	0
c12330.graph_c0	221	0	0	0	0.82	1.94	0	0.9	0.89	0
c12332.graph_c0	310	0	1.08	0.51	0.55	0.65	0	0.6	0.59	0
c12339.graph_c0	211	0	0	0	0.86	2.05	0	0.95	1.88	0
c12344.graph_c0	242	0	0	1.38	0	2.6	0	0	1.59	0
c12354.graph_c0	291	1.15	0.58	1.66	1.76	0.7	0.62	0	0	0
c12355.graph_c0	420	1.13	1.15	0.36	0	1.38	0.82	0.43	0	0.83
c12356.graph_c0	277	0	0	0	0	0	0	0	0	0
c12360.graph_c0	415	0	0	0	0.39	0	0.42	0	0.85	0.42
c12374.graph_c0	220	0	0	0	0	0	0	0	0	0.88
c12376.graph_c0	339	0	0	0.46	0	0.58	0.52	1.63	0	0.53
c12377.graph_c0	239	2.17	0.74	1.4	1.48	0.88	0.79	0	0	0
c12383.graph_c0	328	2.49	1.01	0.48	1.02	0.61	0.54	0.56	0	0
c12385.graph_c0	216	0	0.83	0	1.68	0	0.89	0	0	1.8
c12392.graph_c0	273	0.62	0	0	1.27	0	0	0	0.69	0
c12398.graph_c0	253	1.35	0.69	1.31	0.69	0.82	0	0	0	0.74
c124.graph_c0	259	0	0.67	0	0	0	1.43	1.48	0.73	0
c124.graph_c1	280	0.6	1.22	0	0	1.46	0	0	1.33	0
c12405.graph_c0	216	0	0.83	0	0	0	0	0	0	0.9
c12409.graph_c0	332	1.97	0	0.48	1.01	0	0.54	1.11	2.74	1.08
c12412.graph_c0	394	1.62	2.06	0.39	1.66	0.49	1.77	0.92	0.9	0.89
c12419.graph_c0	490	1.59	1.94	2.46	0.33	1.16	2.43	0.72	0.35	0.35
c12425.graph_c0	899	1.5	1.53	1.61	0.34	1.01	0.73	0.38	0	1.46
c12426.graph_c0	224	0.78	0.8	0.76	0	0	0	0	1.1	1.72
c12430.graph_c0	259	0	0.67	0	0	0	0	0	0	0
c12431.graph_c0	412	0	0	0	0	0	0	0	0	0
c12437.graph_c0	370	0.87	1.33	2.1	1.34	1.06	0.47	0	1.45	0.95
c12438.graph_c0	327	0	0	0	0	0	0	3.4	10.02	0.55
c1244.graph_c0	208	0	0.87	0	0	2.09	0	0	0	0
c12442.graph_c0	266	0	1.3	0.62	0	0	0	0.72	0	0.7
c12444.graph_c0	388	0.41	0	0	0	0	0.45	0.93	1.83	1.36
c12447.graph_c0	479	0.65	1	2.84	1	0.79	1.07	1.11	1.82	0.36
c12450.graph_c0	252	0.68	1.38	1.97	0	1.65	0	0	0	0
c12476.graph_c0	390	0.82	2.09	0.79	1.26	2.49	2.24	0.93	0.46	0.9
c12486.graph_c0	223	0	0.8	0	0	0	0	0	0	0
c12488.graph_c0	282	1.19	0	0.57	0	0.72	0.65	0	0	0
c1249.graph_c0	245	0.7	0	0	0	0	0	0	0	0.77
c12494.graph_c0	268	0	0	0	0	0	0	0	0	0
c12500.graph_c0	218	0	0	0.78	0.83	0	0	1.83	0	0.89
c12508.graph_c0	293	0.57	2.89	2.05	0	1.38	0	0	0	1.87
c12513.graph_c0	244	0.71	1.44	0.68	0	0.82	0.77	0	0.78	0
c1252.graph_c0	206	0.87	0.88	0	0	0	1.89	0	0	0
c12522.graph_c0	338	0.48	0.49	0	0.49	0	1.05	0	0	0
c12525.graph_c0	253	0.68	2.75	1.31	2.77	1.64	2.21	1.53	0.75	0.74
c12538.graph_c0	310	2.13	0	1.03	3.28	1.29	0.58	0.6	0	1.17
c12543.graph_c0	221	3.18	0.81	2.31	0.82	0	0	0.9	0	0.87
c12545.graph_c0	289	0	0	0	1.78	0.7	1.26	0	0	0
c1256.graph_c0	261	0	0	0	1.34	0	0	0.73	0.72	0.71
c12563.graph_c0	782	0.77	0.59	0.56	0.59	1.17	1.05	0.65	1.72	2.12
c12567.graph_c0	397	0	0	0	0	0	0	0	0	0
c12569.graph_c0	267	0	1.93	1.84	0.65	0.77	0.69	0	0	0
c12570.graph_c0	291	0	1.17	0	0.59	0	0	0	1.27	0
c12586.graph_c0	249	1.38	0.7	0	0.71	0	0	0	0	0.76
c1259.graph_c0	230	0	0	0	0	0	0	0.86	0.84	0
c12592.graph_c0	829	0.73	0.55	0.18	0.93	0.22	0.59	0.82	1.11	1.19
c12597.graph_c0	207	0	0	1.67	0.89	0	0	0	0	0
c12599.graph_c0	210	2.54	2.59	2.46	1.74	0	0.92	0	0	0
c12603.graph_c0	543	0.85	0.87	0.28	2.05	0.35	0.62	0.64	0.63	0.62
c12608.graph_c0	278	1.81	1.84	3.5	1.24	0	0	0.68	0	1.33
c12612.graph_c0	368	0.88	0.89	2.96	1.35	0.53	0.48	0.99	0.49	0
c12626.graph_c0	205	0	0.89	0	0.9	0	0	0	1.94	1.92
c12627.graph_c0	254	0.67	2.05	0.65	0.69	0.82	0	0	0	0
c12629.graph_c0	206	0	0.88	0	0.89	0	0.95	0	0	0
c1263.graph_c0	407	0	0.4	0.76	1.2	0.95	0	0.44	0.43	0.43
c12632.graph_c0	337	1.93	0.49	2.32	0	2.35	1.77	4.23	2.15	2.11
c12636.graph_c0	291	1.15	1.17	1.66	0	0	0.62	0.65	1.27	1.26
c12646.graph_c0	369	0.44	0.89	1.26	0.9	0	0.48	0	0.49	0
c12656.graph_c0	239	2.89	2.21	0	0.74	0.88	1.59	0.82	0	0.79
c12663.graph_c0	325	0	0	0	0	0	0	0	0	0
c12673.graph_c0	313	2.63	0.54	1.02	0.54	0.64	1.15	0	0.59	0
c12688.graph_c0	202	0.89	1.81	0.86	1.83	0	0.97	1	0	0
c1269.graph_c0	506	0.62	0.63	0.3	0.32	0.75	0.34	0.35	0	0.34
c127.graph_c0	233	0.75	0.76	0	0.77	0.91	0	0	0	2.45
c12704.graph_c0	240	2.16	2.93	4.87	0.74	0.88	4.71	0	0.8	0
c12705.graph_c0	249	0	0	0	0	1.68	0.75	1.55	2.05	0.76
c1271.graph_c0	344	0.94	0.96	1.83	0	0	0.52	0.53	0	0
c12716.graph_c0	266	1.27	0.65	1.23	0	2.32	0	1.44	0	0
c12719.graph_c0	280	1.2	1.22	2.89	1.84	0	1.96	0.68	0.67	0
c12723.graph_c0	237	0	0	0	0.75	0	1.59	0	0	0
c12727.graph_c0	286	0	0	0	1.2	0.71	0	0	0	1.28
c12731.graph_c0	552	1.12	2.28	1.08	0.29	1.02	1.22	1.26	0.62	1.53
c1274.graph_c0	215	0	0.84	2.39	0	2	0	0	0	1.81
c12740.graph_c0	423	0.75	0.76	0.36	3.46	1.37	1.63	0.85	0.83	0.41
c12743.graph_c0	262	1.94	0	3.76	1.99	0	0	0	0.72	0
c12748.graph_c0	234	0	0	0	0	0.9	0	0.84	0.83	0
c1276.graph_c0	229	0	1.55	0.74	0.78	0.93	0.83	0.86	0.85	0.84
c12763.graph_c0	240	0.72	0.73	0.7	1.48	0.88	0.78	0	0.8	0.79
c12780.graph_c0	379	1.69	0.43	1.23	1.74	2.57	0.46	0.48	0	0.93
c12786.graph_c0	204	0	0.89	0	0	1.07	0	0.99	0	0
c12794.graph_c0	352	0.46	0.94	1.78	0	0	0	0	0	0
c1281.graph_c0	207	0	0	0.83	0	0	0	0	0	0
c12815.graph_c0	306	1.08	0	1.04	2.77	0.66	1.77	0.61	1.2	0
c12822.graph_c0	228	1.53	0	0	0.79	1.86	0.84	0	0.85	0
c12832.graph_c0	352	0.46	0.47	1.78	0.94	0.56	0	0.52	0.51	0.5
c12838.graph_c0	362	0	0.91	0.86	0	0.54	0	1.01	0.99	0.98
c1284.graph_c0	227	0.77	0	0.74	1.58	0	0	5.22	0	0.84
c12849.graph_c0	295	0.56	0	1.09	0.58	0	0	1.27	0	1.24
c1285.graph_c0	234	0	0	0	0	0	0	0	0	0
c12853.graph_c0	272	0.62	0.63	0	0.64	0.75	0	0	0	0.68
c12859.graph_c0	314	0	0	0	1.08	1.91	1.72	0.59	1.17	1.15
c12860.graph_c0	690	0.22	0.45	0.21	2.03	1.07	0.72	1.49	0.49	1.21
c1288.graph_c0	324	0.49	0	0	0	1.85	0.55	0	0	0.55
c12880.graph_c0	288	0.58	0	1.68	1.47	0	0.63	0	0	0
c1289.graph_c0	213	0	0.85	0	0.85	1.01	0.91	0.94	0.93	0.91
c12891.graph_c0	233	0	0.76	0	0	0.91	0.81	0	0	0
c129.graph_c0	294	0.57	0.58	0.55	0.58	0	0	0	0.63	1.24
c129.graph_c1	265	0	0.65	0	0	0	2.09	0.72	0	0
c12908.graph_c0	267	0.63	0	0.61	0.65	0	0	0	0	0
c12929.graph_c0	203	0.88	0.9	0	0.91	0	0	0	0.98	0
c12947.graph_c0	612	1	1.27	0.73	1.03	1.52	0.27	0.28	1.67	0.82
c12951.graph_c0	287	0.58	1.18	0.56	0.6	1.42	1.27	1.31	1.94	0.64
c12957.graph_c0	235	0	2.25	0.71	1.51	0	0	0	0	0.82
c12959.graph_c0	317	1.04	2.11	1.5	0.53	1.89	0	0	0.58	0.57
c1297.graph_c0	289	1.15	0.59	1.61	0	0.7	0	0.65	1.28	0.63
c12970.graph_c0	238	0.73	0	0.7	0	0	0	0	0	0.8
c12974.graph_c0	248	0.69	0.7	2.67	1.42	0	0	0	0	0.76
c12976.graph_c0	331	0.99	1.51	0.48	0.51	1.8	1.08	0	0	0
c12982.graph_c0	703	0.65	1.32	0.63	1.38	0.26	0.71	0.24	0.72	0.47
c12998.graph_c0	426	0	0.38	0	0	0	0	0	6.61	0.81
c1301.graph_c0	288	1.16	1.18	1.68	0.59	2.12	0	1.96	1.29	0.64
c13013.graph_c0	395	0.81	1.23	1.17	0.41	0.49	0	0.46	0	0
c13016.graph_c0	244	2.12	4.31	2.05	2.17	5.15	5.39	0	0	0
c13023.graph_c0	309	0	2.72	0.52	3.29	0	0.58	0.6	0	0
c1303.graph_c0	208	0	0	0	0	0	0	0	0	0
c13031.graph_c0	338	0.48	0.98	0	0.49	0	0	0	0.54	0
c13046.graph_c0	256	0.67	0	3.22	2.73	3.24	2.18	3.01	1.48	0.73
c13052.graph_c0	336	0	1.97	0.47	0	0.59	0	0	0	0
c13053.graph_c0	587	1.57	1.6	1.52	0.81	2.55	1.43	0	0.58	0
c13057.graph_c0	309	2.14	2.17	3.61	1.64	1.95	1.75	1.81	0	1.76
c13061.graph_c0	298	0.56	1.13	0.54	1.14	0.68	0	0	0	1.22
c13066.graph_c0	256	2	0	1.93	1.37	2.43	1.45	1.5	0	0.73
c1308.graph_c0	277	7.83	1.78	5.19	4.96	5.13	4.59	3.83	7.17	3.59
c13080.graph_c0	290	0	0	0	0	0	0	0	0	0
c13085.graph_c0	312	0.53	0.54	1.53	0	0.64	1.15	0.6	0	1.16
c13093.graph_c0	337	1.93	0.98	0.47	1.98	1.18	1.58	0	0.54	0
c131.graph_c0	215	0.82	0	0	1.69	3	0	0.93	3.66	0
c1310.graph_c0	349	0.46	0.95	0.9	0.95	0	0	0.52	0	0
c13109.graph_c0	294	1.13	1.15	0	1.16	0.69	1.23	0	1.26	0.62
c13111.graph_c0	219	0	0.82	0	0	0.98	0	0.91	0.9	0
c13113.graph_c0	211	0.84	0.86	0.81	0.86	1.03	0.92	0	0	0
c13118.graph_c0	402	0.79	1.61	0.38	0	0.96	2.16	1.34	0.44	0.87
c13120.graph_c0	257	0.66	2.02	0.64	0.68	0.81	1.45	0	2.21	0.73
c13137.graph_c0	221	0	1.62	0	0	0	0.87	0.9	0	0
c13139.graph_c0	281	2.98	4.25	0	0	1.45	0.65	0	0.66	0.65
c13149.graph_c0	270	0.63	0.64	3.63	0	0.76	1.36	1.41	0	0.69
c1315.graph_c0	207	0	0	0	0	0	0	0	0	1.89
c13150.graph_c0	470	0.33	1.02	0.64	0	0.81	0	0	0.37	1.1
c13155.graph_c0	283	1.78	1.2	2.86	0	0	0.65	3.34	1.32	0
c13157.graph_c0	243	0	0.72	0	1.45	0	1.55	0	0.79	0
c13160.graph_c0	435	0.36	0.37	0	0.74	0	0	1.64	2.42	0.8
c13163.graph_c0	319	0	0	0.5	1.06	0	0.56	0	0	0
c13175.graph_c0	527	0.88	0.6	1.42	1.21	1.43	0.96	0	0	0
c13177.graph_c0	213	2.5	0	0.81	1.71	1.01	0.91	1.88	0.93	0
c13190.graph_c0	278	0.6	0.61	2.34	0.62	3.67	3.95	2.05	0.67	0
c13195.graph_c0	269	0	0.64	0	0	0	0	0.71	0	0
c13204.graph_c0	429	0.74	0	0	0	0.45	0	0.42	0	0.4
c13215.graph_c0	404	0	0	0	0	0	0	0	0	0
c13218.graph_c0	309	0	0	0	0	0	0	1.21	4.16	0
c13220.graph_c0	341	0	0	0.46	0	0	0.52	0	0.53	0
c13227.graph_c0	222	2.38	0.81	3.82	1.62	0.96	1.73	0	0	0
c13229.graph_c0	251	0	0.69	0	0.7	2.49	0.74	0	0	0
c1323.graph_c0	312	0.53	0	1.02	0	0	0.58	0.6	0	1.16
c13242.graph_c0	235	2.22	1.5	0.71	1.51	0	0	0	0	0
c13245.graph_c0	302	0	1.67	1.59	0.56	0	0	0	0	0.6
c1325.graph_c0	243	0	0.72	0.69	0	0.86	0	0	0	0.78
c13251.graph_c0	203	0	0	0.85	0	0	0	1	0	1.94
c13252.graph_c0	258	0.66	0.67	0.64	0.67	0.8	1.44	1.49	2.2	2.89
c13265.graph_c0	541	0.57	1.75	1.11	0.59	1.04	0.62	0.32	0	0.63
c13266.graph_c0	288	0	1.18	0.56	1.19	0	1.26	0.65	1.29	0.64
c1327.graph_c0	324	1.01	0	0	1.04	0	0.55	1.71	1.13	0
c13270.graph_c0	515	0.3	0.31	0	0.93	0.73	0.99	3.07	0.34	0.99
c13271.graph_c0	259	0.66	0	0.63	0	0	2.15	1.48	0.73	0.72
c1329.graph_c0	234	2.97	0	0.72	0.76	0.9	0.81	0.84	0	0
c13294.graph_c0	294	2.26	2.88	4.37	0.58	3.44	1.85	5.1	1.89	4.96
c13306.graph_c0	237	0.73	0.74	0	0	0.89	1.59	2.47	0.81	2.4
c13315.graph_c0	239	0	0	0.7	0	0	0.79	7.35	1.61	1.59
c13322.graph_c0	386	0.41	1.69	0.4	0	0.5	0.45	0.47	0.92	0.45
c13326.graph_c0	331	2.96	0.5	2.38	0	1.2	0.54	0.56	1.1	1.08
c13330.graph_c0	381	0.84	2.14	2.03	0.86	1.02	1.84	0	0.47	0.46
c13350.graph_c0	259	1.97	0.67	1.27	3.37	2.4	0.72	0	2.19	0.72
c13357.graph_c0	201	0.9	0.91	0.87	1.84	0	0.98	3.03	1	1.96
c13361.graph_c0	375	0.43	0	0	0.44	0	0	0	0.95	1.88
c13366.graph_c0	259	0.66	2.67	1.27	0	0	0	0	0.73	0
c13369.graph_c0	496	0.63	0.64	1.52	0.32	0.76	0.34	2.13	1.4	1.03
c13374.graph_c0	353	0.46	0	0.89	0	0	0	1.04	0.51	0
c13377.graph_c0	372	0	0	0.42	0.89	0.53	0.47	0.98	0.48	0
c13378.graph_c0	294	0	0.58	0.55	0	1.38	1.85	0	1.89	1.86
c13385.graph_c0	279	3.01	1.22	3.49	2.47	2.93	5.25	2.04	1.34	1.32
c13386.graph_c0	268	1.26	0	0.61	0.65	0	0	0.71	2.11	3.46
c13403.graph_c0	362	0.45	0.91	0.43	0.46	1.08	0.49	0.5	0.5	0.49
c13422.graph_c0	289	0	0	0	0	0	0	0	0	0
c1343.graph_c0	367	0	0	0	0	1.07	0	0.99	0.98	0.96
c13431.graph_c0	221	0	0	0	0.82	0	0.87	0	0	0
c13451.graph_c0	851	0.88	1.44	0.34	1.09	1.29	0.58	0.4	0.39	0.77
c13452.graph_c0	231	0.75	3.07	2.19	0	0	0	1.7	0.84	2.48
c13454.graph_c0	346	0	0	0	0	0	0	0	0	0
c13460.graph_c0	208	0.86	0.87	1.66	1.76	0	0	0.97	0	0
c13471.graph_c0	375	0	1.31	0	0	1.04	0	0	0.48	0
c13477.graph_c0	568	0.54	0.83	2.1	1.67	0.99	0.3	1.84	0.6	1.19
c13481.graph_c0	273	0	1.26	0.6	0	1.5	0	1.39	0.69	0
c1349.graph_c0	212	3.09	0.85	3.73	7.68	0	0.87	3.57	1.1	3.38
c1351.graph_c0	202	0.89	1.81	0	0.91	0	0.97	0	0	0
c13517.graph_c0	303	0	1.67	0.53	0.56	0.66	1.19	1.23	0.61	1.2
c13522.graph_c0	622	2.96	0.5	2.22	0.25	0.9	0.81	0.56	0	0
c1353.graph_c0	438	0.72	0.37	0	0	0.44	0	0	0	0
c13530.graph_c0	280	1.8	1.83	0.58	0.7	0	1.31	0.68	0	4.6
c1356.graph_c0	433	0	0	0	0	0	0	0	0	0
c13565.graph_c0	212	0.84	1.71	0.81	0	1.02	0	0	0.93	0
c13566.graph_c0	212	0	0	0	0	0	0	0	0.93	0
c13567.graph_c0	301	0	0.56	0	0	0	1.2	1.24	0	0
c13572.graph_c0	361	0	0.46	0.43	0	0	0	1.01	0.5	1.47
c13576.graph_c0	499	1.25	1.27	0.6	0.32	0.38	1.02	1.06	0.35	0.68
c1358.graph_c0	233	0	0	0.72	0	0	0.81	0	0	0.82
c13580.graph_c0	296	0	1.14	0.54	1.15	0	0	0	0	0.62
c13586.graph_c0	458	0.69	2.09	0.66	0	0.42	0.37	0	0	0
c13590.graph_c0	218	2.43	0.82	1.56	0.83	0	0	0.91	0	0
c13593.graph_c0	391	0	0	0	0.42	0	0	0.46	0.45	0.45
c13594.graph_c0	392	0.82	1.66	1.58	0.57	2.48	0	0.46	0	1.34
c13595.graph_c0	205	0	0.89	0	0	0	0	0	0.97	0.96
c1360.graph_c0	204	3.52	0	1.7	0	0	0.96	0	0	0
c13603.graph_c0	339	1.44	0.98	0.46	0	0.58	0.52	0	4.81	2.63
c13609.graph_c0	273	0.62	1.26	1.19	0	1.5	0	0	0	0.68
c13611.graph_c0	327	0.96	0.51	0	1.03	1.22	1.09	0	1.11	0.55
c13612.graph_c0	284	1.77	1.8	1.14	0	0	0.64	0	0.66	0
c13620.graph_c0	316	2.08	2.12	0.5	1.07	0.63	0.57	0.59	0	0.57
c1363.graph_c0	214	0	0	0.8	0	0	0	0	0	0
c13630.graph_c0	214	0	0.84	0	0	1.01	0.9	0	0	1.82
c13636.graph_c0	241	0	1.46	0	0	0	1.56	0	0.8	0
c13638.graph_c0	437	0.72	1.1	0	0	0.88	0	0.33	0.4	0.4
c13648.graph_c0	252	0	0	0	0	0	0.74	2.3	1.51	2.23
c13649.graph_c0	388	0	0.84	0.4	0.42	0	0.9	0.47	0.46	0
c1365.graph_c0	223	1.57	0.8	1.52	0	0	0	0.89	0	0.86
c13658.graph_c0	348	0	1.42	0	0	0.57	0.51	0	0.52	0.51
c13666.graph_c0	283	1.18	0	1.14	0.61	0	0	0.67	0	1.54
c1367.graph_c0	408	0.39	0.79	0.75	0.4	0.47	2.13	0.44	0	0
c13672.graph_c0	570	1.35	0.28	0	0	0.99	0	1.53	1.5	3.26
c13674.graph_c0	202	0	0.91	0.86	0	0	0.97	0	0	0
c13677.graph_c0	333	0.49	1	0.47	0	0.6	1.07	1.66	0	0.54
c13678.graph_c0	485	0.32	0.33	0.62	0	0	0.35	0.73	1.08	0.35
c1368.graph_c0	394	0	0.41	0.39	0	0	0.88	0	0	0
c13688.graph_c0	253	1.35	1.37	0	0.69	1.64	0.74	0	0	0
c13692.graph_c0	271	0.62	0	1.2	1.28	3.79	0.68	0.7	0.69	2.05
c13693.graph_c0	227	1.54	0	1.49	1.58	0	0	0.87	0	4.22
c13696.graph_c0	211	0.84	0	0	0	1.03	0.92	0	0.94	0
c13711.graph_c0	205	0.87	0	0	0.9	0	0	0.99	0.97	0
c13712.graph_c0	229	0	0	0	0.78	1.85	0.83	0.86	0	0
c13718.graph_c0	222	0	0.81	0	0	0.96	0.86	0.89	0	0
c1372.graph_c0	265	0.64	0.65	0	0	0	0.7	0.72	1.42	0
c13725.graph_c0	241	0	0	0	0	0	0.78	0.81	0.8	0
c13733.graph_c0	206	0.87	0.88	0	0.89	0	0	0	0	0.95
c1374.graph_c0	228	0	0	0	1.57	0	0	0.86	0	0.84
c13740.graph_c0	277	0	0	0.59	0.62	2.21	0.66	0.68	0.67	2
c13745.graph_c0	282	0	0	0	0	0	0	0.67	0	0
c13750.graph_c0	282	2.38	1.22	1.14	4.27	2.17	0.65	1.34	0.66	0.65
c13752.graph_c0	208	0.86	1.75	1.66	0	1.04	0	0	0	0
c13761.graph_c0	341	0	0	0	0	6.96	2.08	4.31	1.06	3.14
c13773.graph_c0	291	0	0	0	0	0	0.62	1.29	0	0
c13784.graph_c0	382	1.26	1.28	1.62	0	2.55	0	0	0	0.92
c13787.graph_c0	285	0	0	0	0.6	1.43	0	0.66	0.65	0.64
c13794.graph_c0	542	0.57	0.29	1.1	0	1.04	0.62	0.32	0.32	0.63
c13809.graph_c0	283	0.59	0.36	0.57	1.21	1.44	1.29	0	0	0.65
c1381.graph_c0	295	0.56	0.57	2.18	0	0	0.61	0	0	0
c13816.graph_c0	258	1.32	0	1.28	2.71	0.8	0.72	0	1.47	0
c1382.graph_c0	201	0	0.91	0	0	0	0.98	0	0	0
c13821.graph_c0	360	1.79	0.46	0.43	0.92	0.55	0.49	1.01	0	0
c13827.graph_c0	348	0.47	0	0.45	1.91	1.69	1.52	0.53	1.04	0
c13829.graph_c0	302	0.55	0	0.53	0.56	0.67	0	0.62	0	1.2
c1383.graph_c0	229	2.29	0.78	0.74	0	1.85	2.49	0.86	0	0.7
c13833.graph_c0	268	0	0.64	0.61	0	0	0	0.71	0.7	0.69
c13834.graph_c0	382	0.84	4.27	2.03	0	2.55	0.92	0.95	1.87	0.92
c13835.graph_c0	270	1.88	1.91	1.81	1.28	0.76	0.68	0.71	0.7	0.69
c13838.graph_c0	216	0	0	0.79	0	0	0.89	0	0	0
c1384.graph_c0	291	4.01	2.33	0	0	1.39	1.87	0	0	0
c13842.graph_c0	305	0.54	0.55	1.57	1.11	0.66	1.77	0.61	1.81	1.78
c13843.graph_c0	280	0	0	0.58	1.23	0	0	1.35	0	0
c13844.graph_c0	548	3.1	2.3	1.91	2.89	1.03	1.54	0	0.31	0
c13849.graph_c0	358	2.26	0.92	0.87	2.32	3.29	1.48	0.51	0	0.5
c13854.graph_c0	211	0	0	0	0	0	0	0	0	0.92
c13856.graph_c0	255	0.67	0.68	0	0.69	0	2.19	3.02	0.74	0
c13856.graph_c1	284	0	0	1.14	1.21	1.43	1.93	1.33	0.66	0
c13859.graph_c0	295	2.25	2.29	0	1.16	1.37	0.61	0	0	0
c13862.graph_c0	279	0	0	0.58	0.62	0.73	1.31	0	0	0.66
c13864.graph_c0	512	0.3	0.31	1.17	0.93	0.37	1.66	1.37	0.34	0.33
c13869.graph_c0	705	0	0	0	0	0	0	0	0	0
c13877.graph_c0	422	1.5	2.29	2.9	0.77	0.46	0.82	1.27	0.42	3.71
c13887.graph_c0	368	0.88	0.45	0	0.45	0	0	0.49	0.49	1.44
c13894.graph_c0	313	0	1.07	1.02	1.62	1.28	0.57	1.19	0.59	3.46
c13897.graph_c0	211	0.84	3.43	0.81	2.59	0	2.76	0	0	0
c13898.graph_c0	455	0	1.41	1.34	0.71	0.42	0	0	0	1.52
c13899.graph_c0	255	0.67	0	0.65	0	0	0.73	1.51	0.74	0
c13899.graph_c1	320	1.03	0.52	0.99	0.53	0	0	1.16	0.57	1.13
c13900.graph_c0	267	0.63	0.64	0.61	0.65	1.54	0.69	3.58	0	0.69
c13906.graph_c0	249	1.38	3.5	0.67	0	0.84	1.5	0	1.53	0
c13907.graph_c0	334	0.49	0.5	0.94	0.5	1.78	1.12	0.55	0	0
c13911.graph_c0	214	0	2.53	0.8	0	2.01	0	0.93	0	0.91
c13912.graph_c0	260	0.65	0.67	0	0	0.8	1.43	0.74	0.73	1.43
c13915.graph_c0	310	0	0.54	0.51	1.09	0.65	0.58	0	0	0
c13933.graph_c0	210	0	0	0	0	1.03	0	0.96	0	0
c13944.graph_c0	205	1.75	2.67	0.84	0	1.06	0.95	0	0	0.96
c13945.graph_c0	374	0.86	0.87	0.42	0.44	0.52	0.94	0.97	0	1.88
c13946.graph_c0	320	0.51	0	0.5	0	0	0	0.58	0	0.56
c13948.graph_c0	402	1.59	2.94	1.59	1.68	0.48	0.86	0.45	0	0.43
c13949.graph_c0	278	1.2	0	0.58	0	0	0.66	1.36	0	0
c13955.graph_c0	298	0.56	0	0	1.71	0	0	0.63	1.86	1.22
c13956.graph_c0	223	0	0	0	1.61	0	0	0	0	0
c1396.graph_c0	266	1.27	0	0.62	0.65	5.42	1.39	0	0.71	0
c13963.graph_c0	307	1.08	1.1	0	0	0	0	0	0	0.59
c13965.graph_c0	262	1.3	1.32	0.63	0	1.58	0	0	1.44	0.71
c13967.graph_c0	213	0.83	0.85	0	0.85	0	0	0.94	0.93	0
c1397.graph_c0	314	1.05	1.6	1.01	0.54	1.28	0.57	0.59	1.75	2.3
c13971.graph_c0	381	1.68	1.28	1.63	0.86	2.56	1.84	1.9	0.94	0
c13983.graph_c0	235	1.48	0.75	0.71	1.51	1.8	0	0.83	0.82	0
c13988.graph_c0	538	0	0	0	0	0.7	0.31	4.87	4.16	6.94
c13989.graph_c0	228	0	0	0	0	0	0	4.32	0.85	4.2
c1400.graph_c0	244	2.82	0	0.68	0.72	0	0.77	3.19	0.78	3.09
c14000.graph_c0	323	1.02	0	0.49	0.52	0	1.11	0	0.56	1.11
c14008.graph_c0	456	1.38	1.4	0.67	0.71	2.1	0.38	0.69	0.38	0.38
c14010.graph_c0	253	2.03	1.37	1.96	3.46	0	2.21	0.76	0	1.48
c14014.graph_c0	202	2.67	0	0	1.83	0	2.91	0	1.98	0
c14018.graph_c0	338	0.48	0.98	1.86	0.99	0	0	1.09	0.54	1.59
c14022.graph_c0	305	0	0.55	1.05	0	0	0.59	1.22	0	1.19
c14029.graph_c0	225	1.56	0.79	2.26	1.6	0	0.85	1.76	0.67	0.85
c14034.graph_c0	232	1.5	0.76	0	0.77	2.74	2.45	0	0	0.82
c14039.graph_c0	221	0	0.81	0.77	0	0	1.74	0	0	0
c14041.graph_c0	210	0.85	0.86	0	0	1.03	0.92	0	0.94	0
c14043.graph_c0	282	0	0.6	1.72	0.61	0	1.3	0.67	0.66	0.65
c14046.graph_c0	277	1.82	1.85	1.76	1.24	0.74	3.31	0	0	0.67
c14047.graph_c0	287	1.75	2.37	3.39	0	0.71	1.27	0	0	1.28
c14050.graph_c0	333	0	0	0.47	0	0	0	0	0	1.08
c14052.graph_c0	259	0	0.67	0.63	0.67	0	0	0	0	0
c14053.graph_c0	262	1.94	0.66	1.89	1.99	1.58	1.41	0	0.72	2.13
c14054.graph_c0	272	3.1	1.89	1.8	3.81	0	2.03	0	0	0
c14057.graph_c0	248	0.69	1.41	0.67	0	1.68	3.77	0	0	0
c14058.graph_c0	219	0.81	0.82	0.78	0.83	0	0.88	0	0.9	1.77
c14059.graph_c0	201	2.69	0.91	0.87	0	2.18	1.95	2.02	1	0.98
c14061.graph_c0	253	0.68	0.69	0.65	0	0	0	1.53	0.75	0.74
c14064.graph_c0	202	0	0	0	0.91	0	0	1	0	0
c1407.graph_c0	233	0	0	0	0	0	0	0	0.83	0
c14071.graph_c0	210	0.85	0.86	1.64	0.87	0	2.77	0	0	0.93
c14075.graph_c0	217	3.26	3.19	1.57	0	0.99	1.77	0.92	0	0.89
c14086.graph_c0	224	0	0	0	0.8	0	0	0.88	0	0
c1409.graph_c0	256	0	0.68	1.29	1.37	2.43	2.18	0	0.74	0
c14094.graph_c0	370	0	2.21	1.26	0.45	0.53	0.47	1.96	0.48	0.95
c14097.graph_c0	394	1.22	0.41	1.57	0	0.99	0.44	0.46	0.45	0
c1411.graph_c0	205	0.87	1.78	0.84	0	0	0	0	0	0.96
c14112.graph_c0	209	0	0.87	1.65	0.87	0	0.93	2.89	0	1.87
c14116.graph_c0	302	2.74	1.12	1.06	0	1.33	2.39	0	0.61	0.6
c14123.graph_c0	359	0	0.46	0	0.46	0.55	0	0.51	0.5	0.99
c14126.graph_c0	307	1.08	1.64	0.52	0.55	0	0.59	0	0	0
c14127.graph_c0	428	0.37	0	1.43	0.76	1.35	1.21	1.67	1.23	1.62
c14128.graph_c0	221	0	0	0	0.82	0.97	0	0.9	1.77	0
c14129.graph_c0	357	0	0.92	0.44	0.46	0.55	0	0	0.5	0.5
c14131.graph_c0	582	0.79	0.81	1.02	0.54	0.32	0.58	0	1.18	0.87
c14132.graph_c0	290	1.15	0	0.56	0	0	0.63	0	1.28	1.26
c14133.graph_c0	334	0	1.99	0.47	2.51	0	0	0.55	1.09	1.07
c14134.graph_c0	237	0	0	0.71	0	0	0.8	0	0	0
c14135.graph_c0	201	0	0.91	0.87	0.92	1.09	0.98	3.03	1	0.98
c14137.graph_c0	270	0	0.64	0.6	1.28	0.76	1.36	0	1.39	0.69
c14138.graph_c0	234	0.74	0.76	0	2.28	0.9	0.81	0	0	0
c14141.graph_c0	261	0	0	0	1.34	0.79	1.42	0	0.72	0
c14149.graph_c0	257	0.66	2.02	0.64	0.68	3.23	1.45	0.75	0.74	0.73
c14156.graph_c0	223	0.79	0.8	0	0.81	0.96	0.86	0	0	0
c14157.graph_c0	310	1.6	0.54	0	1.64	0.65	1.16	0	0	0
c1416.graph_c0	275	1.22	1.87	0	0.63	0.74	0	0	0.68	2.01
c14160.graph_c0	207	0.86	0.88	1.67	0	0	0	3.9	0.96	1.89
c14162.graph_c0	467	1.68	1.37	0.32	0.34	1.23	1.83	0	0	1.47
c14163.graph_c0	253	0.68	0.69	0	0	2.46	0	0	0	0
c14168.graph_c0	315	0	1.59	1.51	0.54	0	0.57	0	0.58	1.72
c14170.graph_c0	201	0	0	0	0.92	0	0	1.01	1	1.96
c14177.graph_c0	404	0.39	1.2	0.76	0.4	0.48	0	0.89	1.32	0.43
c14178.graph_c0	230	0	3.08	0	1.56	1.84	0.83	1.71	0.84	3.32
c14180.graph_c0	514	0	0	0	0	0	0	0	0	0
c14187.graph_c0	304	1.09	0.55	1.05	0	0	0.59	1.23	0	0.6
c1419.graph_c0	210	0	0.86	0	0.87	1.03	1.85	0.96	0	0
c14190.graph_c0	308	0	1.09	0	1.1	0.65	0	1.21	0	0
c14191.graph_c0	238	0.73	2.22	0	0	0	0.79	0	0	0.8
c14205.graph_c0	231	2.26	0	0	0	0	1.64	0	0	0
c14207.graph_c0	319	1.03	0	1	0	0	0.56	1.16	0.57	0.56
c1421.graph_c0	258	0.66	0.67	0	0	0.8	0	0	0	0.72
c14211.graph_c0	357	0.91	0	1.31	1.39	0.55	1.98	2.04	4.01	2.48
c14217.graph_c0	205	0.87	0	0	1.79	0	1.91	0	0	0
c14234.graph_c0	233	0	0	0	0	0	0	0	0	0
c14241.graph_c0	231	2.26	2.3	2.19	0	0	0	0	0	0
c14244.graph_c0	302	0.55	0	0	0	1.33	0	1.24	0	0.6
c14245.graph_c0	356	0.91	0.46	0.88	0.47	1.11	0	0	0	0.5
c14247.graph_c0	242	0.71	0	0.69	0	0	0	0	0	0
c14249.graph_c0	234	1.48	1.45	0.72	0	1.81	0	0.84	0	0
c14253.graph_c0	239	0.72	1.47	0	0	0.88	0	0	0	2.38
c14254.graph_c0	282	1.19	0.6	0	0	0.72	1.3	2.01	0	0
c14255.graph_c0	244	0.71	2.15	0.68	3.62	2.57	0	0	0.78	0
c14259.graph_c0	210	0.85	0	0	0	1.03	0	0	0	0
c14262.graph_c0	576	0.27	0.27	0.77	0.27	0	0	1.51	0.59	1.17
c14264.graph_c0	294	1.13	0	0.55	0.58	1.05	0	0	0.63	0
c14269.graph_c0	401	0.8	1.62	1.54	0.82	0.48	0.43	0.45	0	0.87
c14271.graph_c0	255	0.67	0	0	0	0	0.73	0	0	0
c14272.graph_c0	205	0.87	0	3.38	0.9	0	1.91	1.97	0	0.96
c14275.graph_c0	335	0	0	0	1.5	1.18	1.06	2.75	0.54	1.07
c14278.graph_c0	314	0.52	1.07	0	0.54	0	1.14	0.59	0.58	0
c14282.graph_c0	255	1.34	0.68	0.65	0	0	0	0	0	0.9
c14289.graph_c0	232	0	0	0.72	0	0.91	0	0	0	0.82
c14296.graph_c0	228	0	0.78	1.48	0.79	1.86	0	0.86	0.85	2.52
c143.graph_c0	218	0	0	0	1.66	0	0	0.91	0.9	0
c14303.graph_c0	223	0	0.8	0	0	0	0.86	0.89	0	0
c14312.graph_c0	233	0	1.52	0	1.53	0.91	1.63	1.68	1.66	0.82
c14317.graph_c0	234	0	0.76	0	1.52	1.81	0.81	0.84	0.83	0
c14324.graph_c0	219	0	0	0	1.65	1.96	0	0	0	0
c14331.graph_c0	244	0	0	0	1.45	0	0	4.78	3.14	0
c14334.graph_c0	490	0.64	1.3	1.54	0.65	0.77	0.69	2.16	1.77	0
c1434.graph_c0	226	0.78	0	0.75	0.79	0.94	0.84	0	0	0
c14342.graph_c0	256	0.67	0	0.64	0.68	0.81	0.73	0.75	0	0.73
c14345.graph_c0	244	0	0	0	0.72	0.86	0.77	1.59	3.92	0.77
c14347.graph_c0	274	0	0	0	0	1.49	0	1.39	1.37	0.67
c14351.graph_c0	277	0	0	0.59	1.24	0.74	1.98	0.68	1.35	0.67
c14355.graph_c0	246	0.7	0.71	0	1.43	0	0	0	0	0
c14358.graph_c0	217	0.81	0.83	0	1.29	0	1.78	0	0	0
c14361.graph_c0	214	1.66	2.53	4	0.85	4.03	0	0	0.92	0
c14365.graph_c0	210	0	1.73	0.82	0	0	0	0	0	0.93
c14374.graph_c0	299	0	0	0.54	0.57	0	0	0	0.62	0.61
c14378.graph_c0	245	0	0	0.68	0	1.71	0	0	0	0.77
c14382.graph_c0	234	0.74	0.76	1.43	0.76	0	0	0.84	0	0
c14384.graph_c0	273	0.62	0.63	0	0	0	0.67	0	0	0.68
c14386.graph_c0	216	0.82	1.67	0.79	0	0	0.89	0	0	0.9
c14392.graph_c0	242	2.85	0.68	0.69	0.73	3.42	2.26	1.61	0.79	3.91
c144.graph_c0	315	0.52	1.06	0.5	1.07	0.64	0	0	0	0
c1440.graph_c0	210	0	0.86	0.82	0	2.06	0	0	0	0.93
c14410.graph_c0	319	0.51	0.52	1	0.53	0.63	1.12	1.74	0.57	1.69
c14415.graph_c0	794	2.09	1.55	1.28	1.95	1.15	1.04	1.29	0.84	1.46
c14419.graph_c0	251	1.36	0	0.66	0.7	0.83	0	0	1.52	0
c14420.graph_c0	724	1.26	1.49	1.42	0.21	0.51	1.6	0	0.7	0.69
c14424.graph_c0	284	1.18	0	0.57	0.6	2.15	1.93	0.67	0.66	1.29
c14425.graph_c0	337	4.35	0.98	1.4	0	0.59	2.11	1.64	0.54	1.06
c14428.graph_c0	243	0.71	0	0	0	0.86	0.77	0	0	3.11
c14429.graph_c0	412	0.39	0.78	0	1.19	0.94	0.84	1.74	1.29	0.85
c14430.graph_c0	753	1	1.63	2.13	1.65	0.98	0.88	0.91	1.56	0.88
c14441.graph_c0	262	0	1.32	0.63	1.33	0	0.71	0	0	0.71
c14445.graph_c0	419	0.38	1.54	1.1	1.16	1.38	0.83	0.43	0	0.42
c14451.graph_c0	320	0.51	1.04	1.98	0.53	1.25	0.56	0	0	0.56
c14462.graph_c0	204	1.76	0	0	0.9	0	0	0	0	0
c14463.graph_c0	220	0.8	0.81	0.77	0	0.97	0	0	0	0
c14465.graph_c0	295	0.56	2.29	0.54	0	1.37	1.84	0	0	0
c14471.graph_c0	387	0.41	0	1.6	0	0	0.45	0.47	0.92	1.36
c14474.graph_c0	507	1.23	1.87	0	0.63	0.37	0.67	0.69	0.68	0.34
c14475.graph_c0	381	0.84	0.43	0.41	0.43	2.05	1.37	0.48	0.94	0.46
c14478.graph_c0	212	0	1.71	0.81	0	0	0.91	1.89	2.8	0.92
c14482.graph_c0	240	0	0.73	0.7	0	0	0	0	0	0.79
c14487.graph_c0	250	0.69	1.36	0	1.41	0.83	0.75	0	0	1.5
c1449.graph_c0	271	1.25	0.63	0.6	0	0	0	0	0	0.68
c14490.graph_c0	687	0.44	0.45	0.21	2.04	1.08	1.93	0.5	0.25	0.49
c14491.graph_c0	512	1.21	1.24	1.17	1.56	2.22	0.33	1.37	0.34	1
c14494.graph_c0	242	1.41	1.45	0	0	0	0	1.61	2.38	0
c14505.graph_c0	307	0.54	2.19	0.52	0.55	1.31	1.73	0	0	0.4
c14514.graph_c0	400	2.79	2.03	0.77	1.23	1.45	1.74	0.45	0.89	3.06
c14515.graph_c0	227	1.54	2.35	1.44	1.58	0.94	2.52	1.74	0.86	1.69
c14531.graph_c0	341	0	0.49	0	0	1.16	0	0	0	0
c14532.graph_c0	290	0	0	0	0.59	0.7	1.25	1.3	0	0.63
c14535.graph_c0	220	1.6	0	0	0	0	0	0	0.89	0
c14548.graph_c0	277	2.43	1.23	0.59	1.87	0.74	1.98	0	2.7	0
c14549.graph_c0	344	0	0.48	1.37	0.97	0	0	1.07	2.63	1.04
c14553.graph_c0	296	0	0	0	0	0	0	0	0.62	0
c14556.graph_c0	233	0	1.52	1.44	0	0	0	1.68	0	0
c14562.graph_c0	274	0	0.63	0	0.63	3.72	0	0.69	0	1.35
c14563.graph_c0	267	1.9	0	1.22	0.65	1.54	0.69	0.72	0	0
c14564.graph_c0	282	0	0	0	0	0	0	1.34	0	0.65
c14569.graph_c0	253	1.35	1.37	0.65	1.39	0	0.74	0.76	0	0
c1457.graph_c0	221	1.59	2.43	0	0.82	0	0.87	0	0	0.87
c14570.graph_c0	727	1.67	1.06	1.61	0.43	0	0.23	0	0	0
c14572.graph_c0	297	1.12	1.14	0	1.72	2.72	0	0	0	0
c14579.graph_c0	204	0	0.89	0	0.9	1.07	2.88	0	0	0
c1459.graph_c0	251	0	0	0	0	0	1.49	0	0	0.75
c14591.graph_c0	217	0	0	0	0	0	0	0	0	0
c14598.graph_c0	256	0	0	0.64	0.68	0	0	0.75	0	1.46
c14602.graph_c0	472	1	0	1.6	1.02	0	0.72	1.5	1.11	0.36
c14603.graph_c0	206	0	0	0	0.89	1.06	0	0	0	0
c14605.graph_c0	324	0.51	0	1.47	0.52	1.23	0.55	0	0	0.55
c14607.graph_c0	239	0.72	0	0.7	0	1.76	0.79	1.63	2.41	1.59
c14610.graph_c0	222	0	0.81	0	0	0	0.86	0	0	0.87
c14614.graph_c0	206	0	0	0	0	0	0	0	0	0
c14617.graph_c0	216	0.82	0	0	0	0	0	0	3.64	0
c14624.graph_c0	297	0	0.57	0.54	0	0	0.61	0	0	0
c14628.graph_c0	597	0.77	1.05	0.5	0	1.25	0.84	0.58	0.86	0.28
c14629.graph_c0	247	0	0	0.67	0	0	0.76	0.78	0.77	0.76
c1463.graph_c0	202	0.89	0	0	0	1.08	0.97	0	0	2.94
c14630.graph_c0	206	0	0	0.84	0.89	1.06	0	0	0.97	0
c14648.graph_c0	354	0.91	0	0.88	0	0	0.5	0.52	0	0.5
c14650.graph_c0	295	0	0.57	0	0	0.69	0	1.91	1.88	1.24
c14654.graph_c0	275	0	0	0	0	0	0	0	0	0
c14655.graph_c0	274	1.84	0	1.19	0	1.49	0.67	0.69	2.73	3.37
c14659.graph_c0	212	0.84	0	1.62	0.86	1.02	0	0	0.93	0.92
c1466.graph_c0	341	0.48	0.49	0.46	0.49	0.58	0.52	1.08	1.06	1.05
c14665.graph_c0	209	0	0	0.82	0.87	3.11	0.93	0	0	0.94
c1467.graph_c0	242	0	0.73	0.69	0.73	0.87	0	0	0	0
c14670.graph_c0	271	0	0.63	0	0.64	0	0	0	0	0
c14677.graph_c0	357	0.53	0.92	0	0	0	0.49	0	0	0
c14682.graph_c0	219	0	0	0	0	0.98	0	0	0	0
c14688.graph_c0	219	0.81	0	0	0	1.96	0.88	0.91	0	0
c14697.graph_c0	214	0	0	0.8	0.85	0	0	0	0.92	0.91
c14697.graph_c1	211	0	1.72	0.81	0	0	0	0	0	0
c147.graph_c0	305	0.54	0	0	1.67	0.66	0.59	0	0	2.38
c14700.graph_c0	338	0.48	1.96	0.93	0.99	1.17	0	0.54	0.54	0
c14707.graph_c0	251	0.68	0.69	0	0.7	0.83	0.74	0.77	0.76	1.5
c1471.graph_c0	497	0	1.6	0	0.64	0.38	1.71	0	1.4	1.03
c14710.graph_c0	211	3.37	0	3.26	0	0	2.76	0	0.94	0.92
c14711.graph_c0	457	0.69	1.75	0.66	0	0.84	0.37	0.78	0.38	0.38
c14717.graph_c0	274	0.61	0	0	0.63	0.75	0	0	0.68	0.67
c1472.graph_c0	215	0	0.84	0	2.53	0	0	0	0.92	0
c14721.graph_c0	278	0	0.61	0.45	0.62	1.47	0	0	0	0
c14725.graph_c0	445	0.71	1.44	2.05	3.27	2.15	1.16	0.4	0	0
c14727.graph_c0	290	0	0	0	0	0	0	0	0.64	2.52
c14731.graph_c0	269	0	1.28	0.61	0.64	0	0.68	0	0.7	0
c14734.graph_c0	407	0.39	3.58	1.13	0.4	0.95	0	0	0	0
c14736.graph_c0	237	0.73	1.49	1.41	1.5	0	0.8	0	0	2.4
c14740.graph_c0	262	0.65	0.66	3.13	0	0	0.71	0.73	0	0
c14744.graph_c0	312	0	0	0.51	1.08	0.64	1.15	0	0.59	0
c14746.graph_c0	282	0.59	1.21	0.57	1.22	0.72	0	0	0	0
c14748.graph_c0	286	0.58	1.19	1.13	0.6	0.71	0.64	0.66	0	0
c1475.graph_c0	224	0	0	2.27	0	0.95	0.85	0	2.61	0
c14755.graph_c0	205	0	0	0	0	0	0	1.97	0	1.92
c14756.graph_c0	214	0	0.84	0	0.85	0	0	0	0.92	0
c14759.graph_c0	282	0.59	0.6	0	0	0	0	0	0	0
c14762.graph_c0	204	0	0.89	0	0.9	1.07	0	0	0	0
c14763.graph_c0	216	0	0	0.79	0.84	0	0	0	0	0
c14772.graph_c0	701	1.3	0.88	0.63	0.22	0.53	0.71	1.47	0.72	0.71
c14773.graph_c0	211	0.84	0.86	0.81	1.73	1.03	0.92	0	1.88	0.92
c14777.graph_c0	334	0.49	0.99	0	0	0	0.53	1.1	0	1.61
c14779.graph_c0	348	0.47	1.42	1.35	0.48	0.57	0	0	0.52	1.06
c14780.graph_c0	273	1.23	0	0	0.63	0	0.67	0	0.69	0.68
c14790.graph_c0	313	0.53	0	1.53	0.54	0	0.57	0	0.59	1.15
c14793.graph_c0	247	2.09	0	0.67	0	1.69	3.03	3.14	0	6.1
c14795.graph_c0	428	1.48	1.13	0.71	0	2.25	0.4	0.83	0.41	0.81
c14799.graph_c0	251	0.68	0.69	0	0	2.49	0.74	0	2.28	1.5
c148.graph_c0	223	0	0	0.76	0.81	0	1.72	0.89	0	1.73
c14804.graph_c0	399	0	0.41	0	0.41	1.94	0.87	0	0	0.88
c14809.graph_c0	266	0	0	1.57	3.26	1.55	0.69	0.72	0.71	0.7
c14813.graph_c0	206	0	0	1.68	0	1.06	0.95	0	0	0
c14815.graph_c0	257	0.66	0	0	0.68	1.61	0.72	0.75	1.48	0
c14818.graph_c0	255	2.01	1.18	0.65	6.18	2.44	1.46	4.53	1.49	2.94
c14820.graph_c0	325	0	0	0	1.55	0	0.55	0	0	0.55
c14826.graph_c0	281	0.6	0	0	0	0	0.65	1.35	1.33	0
c14829.graph_c0	226	1.42	2.36	0	0	0.95	0.85	0	0	1.1
c14830.graph_c0	222	0	0.81	0.76	0.81	0.96	0.86	0	0	0
c14831.graph_c0	423	0	0	0	0.38	0.46	0	5.5	2.92	1.23
c14833.graph_c0	239	0.72	0.74	0	0	0	0	2.45	0.8	0
c14834.graph_c0	202	0	0	0	0	0	0	1	0	2.93
c14838.graph_c0	291	0	0	0.55	1.76	0.7	0.62	0	0.64	0
c14845.graph_c0	314	0	1.07	1.01	0	3.19	1.14	0.59	0	1.72
c14848.graph_c0	254	0.67	0	0	0.69	0.82	0.73	0	0.75	0
c14849.graph_c0	218	0	0	0.78	0	0	0	0	0.9	0
c14854.graph_c0	213	0.83	0	0	0	0	4.54	0	0	0
c14861.graph_c0	414	1.53	1.56	1.13	0.39	0.93	0.42	0	0.43	1.26
c14864.graph_c0	321	1.02	2.08	1.48	1.05	0	0.56	1.73	0.57	1.12
c14871.graph_c0	292	0	0	0	0	0.69	0.62	1.29	2.54	1.25
c14873.graph_c0	404	0.79	0.8	0	0	0.96	0.86	0.44	1.32	0.43
c14881.graph_c0	237	1.46	1.49	1.41	0.75	0	0	0	0.81	0
c14885.graph_c0	204	0.88	1.79	0.85	0	0	0	0.99	0	0.96
c14887.graph_c0	210	0.85	0.86	0.82	0	0	0	0.96	3.77	0
c14889.graph_c0	202	1.78	0	1.72	1.83	0	1.94	0	0.99	0
c14894.graph_c0	402	1.59	0.81	1.91	1.22	2.89	1.73	0.89	0	0
c14895.graph_c0	240	0	0	0.7	0	0.88	0	0	0.8	0
c14895.graph_c1	352	0.92	0.47	0.44	0	0	0	0	0	0
c14897.graph_c0	205	0	0	0.84	0	1.06	0.95	0	0	0
c14901.graph_c0	447	0	1.08	1.36	0.73	1.29	1.15	0	1.96	0.77
c14903.graph_c0	267	0	1.93	0	0	0	1.38	0	1.41	2.78
c14908.graph_c0	369	1.75	0.89	0.42	0	0.53	0.95	1.97	1.94	1.44
c14909.graph_c0	251	0.68	0.69	0	2.1	1.66	0.74	0	0	0
c14929.graph_c0	469	0.67	0.68	0.97	0.34	0.41	0.73	1.13	0.37	0.37
c1493.graph_c0	328	0.5	0	0.48	0	0.61	0.54	1.69	0.55	0
c14930.graph_c0	202	0	0	0.86	1.83	0	0	0	0.99	0
c14936.graph_c0	223	0.79	0	0	0	1.91	0	0	0	0.86
c14953.graph_c0	265	0	2.6	0	0.66	0	0	0	0	0.7
c14959.graph_c0	370	0	0	0.84	0.45	0.53	0	0.98	0.97	0.48
c14964.graph_c0	273	2.47	1.26	0.6	1.9	2.25	0.67	2.09	0.69	0
c14966.graph_c0	252	0	0	0	0	0	0	5.36	0.76	2.23
c14971.graph_c0	205	0.87	0	0	0	0	0	0.99	0	0.96
c14973.graph_c0	330	0.5	0	0	0.51	0	1.08	0	0	0
c14974.graph_c0	602	0	0	0.25	0	0.31	0	1.73	1.42	1.68
c14978.graph_c0	280	2.4	1.83	1.16	0	0	0	1.35	1.33	0
c14980.graph_c0	362	0.89	0.45	1.29	0.46	0.54	1.46	2.52	1.49	0.49
c14986.graph_c0	219	0.81	0.82	0.78	0.83	0.98	1.76	0.91	0.9	0.88
c14996.graph_c0	246	2.8	0.71	0	0	0.85	0	0.79	0.78	0
c14997.graph_c0	668	1.6	0.7	0	0.94	0.28	0.99	0.51	0.51	0.75
c14998.graph_c0	238	0	0	0	0	0	0.79	1.64	1.62	0.8
c14998.graph_c1	321	0	0	0.49	0	0.62	0.56	2.31	3.41	1.12
c15005.graph_c0	307	0.54	0	0	0	0	0	0	0	1.18
c15007.graph_c0	210	0.85	1.73	0	0.87	0	0	0	0	0
c1501.graph_c0	275	0	0	1.18	0	0	0.67	0	0	0
c15011.graph_c0	226	0.77	0.79	1.5	0	0.94	2.53	0	2.58	0
c15015.graph_c0	231	0	1.53	0.73	0.77	1.83	0.82	0	0	0
c15029.graph_c0	391	1.23	0.83	1.98	0.84	0.5	0.45	0.46	0.45	0
c15030.graph_c0	209	1.71	1.74	0	0	1.04	0	0	0	0
c15032.graph_c0	255	1.34	1.36	0	2.06	0	1.46	1.51	0.74	1.47
c15034.graph_c0	419	0.38	1.16	0.37	0	0	0	0.43	0.84	0.42
c15039.graph_c0	226	0.77	0.79	0	0	0	0	1.75	0.86	0.85
c15040.graph_c0	249	0.69	0	0	0.71	0	0	2.33	0.77	0
c15053.graph_c0	296	1.68	0.57	1.09	0.58	0	0	0.63	0	0
c15055.graph_c0	275	0.61	1.87	0.59	0.63	0.74	0	0	0.68	0
c15062.graph_c0	220	0	0	0.77	0	0.97	2.62	3.61	0.89	0.88
c15072.graph_c0	203	0	0	0.85	0	0	0.96	0	0	0
c15073.graph_c0	397	0.4	0.82	0	0	0.98	0.44	0.45	1.34	0.44
c15075.graph_c0	205	0	0.89	0.84	0.9	0	0.95	0.99	0	0
c1508.graph_c0	443	0	0.36	0.69	0.73	0	0.39	0.8	0	0.78
c15095.graph_c0	201	0.9	0.91	0	0	0	0	0	0	0.98
c151.graph_c0	267	1.27	0.64	1.84	0.65	1.54	0	0	0	0.69
c1510.graph_c0	251	0.68	0	0	1.4	0	0	0	0.76	0
c15106.graph_c0	313	0.53	0	1.02	0.54	1.28	0.57	1.78	1.76	0
c15106.graph_c1	221	0	1.62	0.77	0.82	1.94	0	0.9	0	0
c15109.graph_c0	358	0.45	0.92	0.87	1.39	0.55	0.49	1.02	0	0
c15115.graph_c0	253	0.68	0	0.65	0	0.82	0	0	0	0.74
c15117.graph_c0	289	1.15	0	1.67	0	1.4	3.15	1.3	2.57	1.9
c15121.graph_c0	269	0	3.83	1.21	0	0	0.68	0	0	0
c15123.graph_c0	219	0	0.82	0.78	0	0.98	1.76	0.91	1.79	0.88
c15125.graph_c0	231	0	0.77	0.73	0.77	0	0	0	0	0
c15125.graph_c1	217	1.63	1.66	0.77	0.84	0	0	0	0	0.89
c15126.graph_c0	342	0	0	0	0	0	0.52	0.54	0	2.09
c15131.graph_c0	360	0.9	0.46	1.73	0	0	0	1.01	1	0
c15134.graph_c0	284	0.59	0.6	0	0.6	0	0.64	0	1.31	0.65
c15151.graph_c0	206	1.74	0.88	0.84	0.89	0	1.89	0	0.97	0
c15157.graph_c0	279	0.6	3.06	4.07	0.62	3.66	1.97	0	1.1	0.66
c15163.graph_c0	292	0.57	2.32	1.1	0.59	0	0	0	0.63	2.5
c15167.graph_c0	226	3.87	0.79	2.99	0	0.94	0	0	0	0
c15171.graph_c0	299	0	1.13	1.07	0	2.02	1.21	0	1.23	1.21
c15179.graph_c0	362	0	0	0.96	0.46	1.08	0	1.01	0	0
c15180.graph_c0	231	0.86	0.77	2.19	1.55	1.83	0	0	0.84	0
c15181.graph_c0	211	0.84	0.86	0	0.86	1.03	0.92	0.95	1.88	0.92
c15183.graph_c0	645	0.95	0.72	0.92	1.46	2.3	1.29	1.34	0.53	0.26
c15189.graph_c0	349	1.39	0.47	0	0.95	1.13	0.51	2.62	0.52	1.02
c15190.graph_c0	231	2.26	0.77	2.19	0.77	0.92	0	0	0.84	0.83
c15195.graph_c0	333	0	0	0	0	0	0	0	0	3.23
c152.graph_c0	202	1.78	0	0.86	0	0	1.94	0	0	0
c15204.graph_c0	254	0.67	0	0	0.69	0	0	0.76	0	1.47
c15206.graph_c0	217	0	0.83	0.79	0	0.99	0	0	0.91	0
c15210.graph_c0	212	0	0.85	1.62	0	0	0.91	0	0	0.92
c15213.graph_c0	336	0	0.49	0.47	0.5	0	0	1.1	0.54	0.53
c15216.graph_c0	452	0.35	0	1.01	1.43	0.42	0.76	0	0.39	0
c15218.graph_c0	237	1.46	0	0.73	3.75	0	0.8	0	0	0.8
c15219.graph_c0	679	0	0.46	0.22	0.69	1.09	0.98	0.25	0.75	1.47
c15221.graph_c0	322	0.51	1.04	0.98	0	0	0	0.57	0.57	1.68
c15224.graph_c0	302	0	0	0	0	0	0	0.62	0.61	0
c15229.graph_c0	468	1.68	1.36	0.97	2.06	0.41	0	0.38	1.49	1.84
c15233.graph_c0	202	0.89	0.91	0.86	0	0	0.97	1	0	0
c15236.graph_c0	248	1.38	0.7	2.01	0	1.68	0.75	0	0	0
c15240.graph_c0	545	1.42	1.73	1.37	0.58	0.69	0.62	0.32	0.63	0.62
c15241.graph_c0	344	0.47	1.44	0.91	0	0.57	0	1.07	0	1.55
c15255.graph_c0	320	1.54	1.57	2.97	0	0	2.24	0	0	0
c15259.graph_c0	217	1.63	0.83	0	0.83	0.99	0.89	0	0	1.79
c15265.graph_c0	264	0	0.65	1.24	0	0	0	0	0	0
c1527.graph_c0	221	0	1.62	0.77	0	0.97	0	0	0	0
c15271.graph_c0	402	0	0	0	0	0	0	0	0	0
c15276.graph_c0	201	0	0	0	0	0	0	0	0	0.98
c15279.graph_c0	211	0	1.67	0	0	0	0	0	0.94	0
c15282.graph_c0	269	0	0.64	0.61	0	0	0.68	0	0	2.75
c15285.graph_c0	256	0.67	0.68	0	0.52	0.81	0	0	0.74	0
c15287.graph_c0	320	0	0	0.5	0	0	0	0	0.57	0.56
c15290.graph_c0	256	0.67	0	0	0.68	0	0.73	0.75	0.74	0.73
c15295.graph_c0	201	0	0	0	0	0	0	3.03	0	1.37
c15302.graph_c0	352	0	0	0	0	0	0	0	0	0
c15306.graph_c0	255	1.34	2.04	1.29	0	0	1.46	0	0	0
c1531.graph_c0	347	0.47	0	0.45	0.96	0.57	0	1.06	0.52	0.51
c15313.graph_c0	428	0	0	0	0	0	0	3.34	2.88	4.05
c15317.graph_c0	204	0	0	1.7	0	0	0	0	0	0
c15323.graph_c0	458	1.37	5.24	0	0	0	0.37	0	1.14	0
c15325.graph_c0	263	2.58	1.97	1.87	0.66	2.35	1.41	2.18	0	0
c15336.graph_c0	300	1.11	1.69	0	0	0.67	0	0	1.23	0
c15340.graph_c0	262	0	0	0	0	0	0	2.19	3.6	1.42
c15345.graph_c0	334	0.98	0.5	0.47	0.5	4.75	1.07	2.76	1.63	0.54
c15346.graph_c0	209	0.85	0	0.82	0	0	0.93	0	0	0
c15346.graph_c1	211	0	0.86	0.81	0	1.03	0.92	0.95	0	0
c15347.graph_c0	222	0	0	1.53	0	0	0	1.79	0	0.87
c1535.graph_c0	421	0.75	2.3	1.82	1.54	0	0.82	1.7	1.68	0.41
c15353.graph_c0	226	0.77	0	1.5	0	0.94	0	0.87	0	0
c15357.graph_c0	330	0.99	1.01	0.96	0	0	1.08	0	0.55	0
c15367.graph_c0	344	0	0	0	0	0	0	4.27	0	5.7
c1537.graph_c0	263	0	1.31	1.87	0.66	0.78	0	1.46	0	0.71
c1538.graph_c0	209	1.71	1.74	0	0	1.04	0	0	0	1.87
c15385.graph_c0	462	1.36	1.38	1.64	1.05	0.83	0.74	0	0.38	0.75
c15386.graph_c0	274	2.46	3.75	0.59	1.26	0.75	0	0.69	0	1.35
c15397.graph_c0	225	0	1.58	0	0	0	0	0.88	0.87	0
c15403.graph_c0	267	0.63	0	0.61	1.3	0.77	0	2.15	0	0.69
c15412.graph_c0	255	0	0	0	0	0	0	0	0	0
c15414.graph_c0	211	0	0.86	0	0	1.03	0.92	0.95	0.94	2.77
c15434.graph_c0	271	0	0.63	0	0	0	2.04	1.41	0	0.68
c1544.graph_c0	240	0	0.73	2.09	0	0.88	0	0	0.8	0
c15453.graph_c0	258	0	0	0	0.68	0	0	0	0	0
c15454.graph_c0	271	0	0	1.2	0	0	0.68	0.7	0.69	0.68
c15457.graph_c0	359	0.9	0.92	2.61	0.92	1.09	0.49	1.02	1	0
c1546.graph_c0	272	0.62	0.63	1.8	0	0	1.35	0	1.38	0.68
c15460.graph_c0	497	1.57	0.96	0.91	1.61	0.76	1.37	0.35	0.35	0
c15462.graph_c0	285	0	0.6	0.57	1.81	0	0	0	0	0
c15471.graph_c0	205	0	0	0.84	0	0	0	0	0	0
c15482.graph_c0	484	1.98	1.7	0.62	1.49	0.8	0.36	0	0.36	0
c15484.graph_c0	260	0	0	0	0	0	0	0	0	0
c15486.graph_c0	244	1.41	0.72	0	0	0	1.54	0	0	1.55
c15488.graph_c0	373	0.43	1.32	2.5	1.77	0.52	1.88	0.49	0	1.33
c15492.graph_c0	256	1.33	2.03	1.29	1.37	0.81	2.18	1.5	0.42	2.19
c15494.graph_c0	209	0.85	0.87	0	0.87	0	0	0	0	0
c15494.graph_c1	369	0.44	0.44	0	0	0	0	0.49	1.46	0.96
c15503.graph_c0	277	0.61	1.85	1.76	0.62	0.74	1.32	2.05	1.35	0.67
c15513.graph_c0	223	2.36	0.8	0.76	1.61	1.91	0.86	0	1.75	0
c15514.graph_c0	294	0.57	0	0.55	0.58	1.38	0	2.55	0	0.62
c15520.graph_c0	410	0	0	1.12	4.37	0.47	0.42	0	0.43	0.43
c15525.graph_c0	220	0	0	0	0	0.97	0.87	0	0	0
c15533.graph_c0	515	0.6	1.23	1.22	0.31	0.73	0.66	1.02	0.67	2.32
c15534.graph_c0	503	1.24	1.58	2.69	0.64	1.88	1.69	0.35	0.69	0.34
c15536.graph_c0	233	0	1.52	2.88	0	0	0	0	0	1.64
c15540.graph_c0	371	1.73	0.88	0.42	0.89	0	1.42	0	0	0
c15545.graph_c0	202	0.89	0.91	1.72	1.83	3.25	1.94	1	0	0
c15550.graph_c0	284	0	0	0	0.6	0	0	0.67	0	1.29
c15554.graph_c0	381	0.42	0	0.41	0	0.51	0	0.95	0.47	0.46
c15555.graph_c0	285	0.59	0	0.57	0	0	0.64	0	0.65	0.64
c15561.graph_c0	277	1.21	1.85	0.59	1.24	0	0	0	0	0.67
c15563.graph_c0	310	0.53	0.54	1.54	0	0.65	2.9	0.6	0	0
c15565.graph_c0	227	0	0	0	0	0.94	0.84	1.74	0	0
c15567.graph_c0	351	1.39	0.94	0.89	1.42	1.12	1.01	0	0	2.53
c1557.graph_c0	256	0.67	0.68	0.64	0	0	0.73	0	0	0
c15575.graph_c0	219	2.42	2.46	1.56	0	0	3.51	0.91	0.42	0
c15585.graph_c0	216	0.82	0	0	0	0	0	0	0	0.9
c1559.graph_c0	212	0.84	0	0	0	1.02	0	0.95	0.93	0
c15591.graph_c0	294	0	0	0	0.58	0	0	0.64	0	0.62
c15592.graph_c0	532	0.87	1.19	1.41	2.09	1.77	1.27	0.33	0.97	1.92
c15597.graph_c0	246	0.7	0.71	0	0	0.85	0	0	0.78	0
c15600.graph_c0	249	2.75	0.7	0.67	0.71	0.84	2.25	0.78	0	2.27
c15602.graph_c0	417	0.38	0	0.74	0.78	1.39	1.24	0.43	1.27	1.67
c15605.graph_c0	226	0.77	0.79	1.5	0	0	0.84	0.87	0.86	0
c15606.graph_c0	203	1.03	1.8	4.27	2.72	4.42	2.89	4.99	0	0.97
c15616.graph_c0	285	0.59	0	0	0	1.43	0	0.66	0.65	1.29
c1562.graph_c0	218	2.43	0.82	0	0	1.97	0	0.91	0	0.89
c15621.graph_c0	305	1.63	0	1.57	1.11	0.66	1.18	1.22	0	1.19
c15628.graph_c0	264	0.64	0.65	1.24	2.63	0	0	0	0	0
c15632.graph_c0	339	0.96	0	1.39	0	0.58	0	0	0	0.53
c15634.graph_c0	272	0.62	0	1.8	0	0.75	0.68	2.1	1.38	0
c15637.graph_c0	287	1.16	0.59	0.56	1.19	1.42	0	0	0	1.28
c15638.graph_c0	356	1.82	0.92	0.88	1.4	0.55	0	0.51	0	0.5
c15646.graph_c0	344	0	0.48	0	0	0.57	0	0.53	0	0
c15649.graph_c0	726	1.25	1.27	1.61	0	0.51	0.23	0.24	0.23	0
c15651.graph_c0	430	0	0.37	0	0	0	0.4	3.32	4.41	1.61
c15657.graph_c0	208	0	0.87	1.66	0	0	0.94	0	2.86	0
c15658.graph_c0	508	0.92	1.25	0.89	0.31	0	1.34	0.69	0.7	0.67
c15662.graph_c0	224	0.78	0	0	0	1.9	0	0	0.87	0
c15663.graph_c0	237	1.46	0	1.41	0.75	0	1.59	0.82	0.81	1.6
c15670.graph_c0	203	0.88	0	0	0.91	0	0.96	0	0	2.9
c15683.graph_c0	260	0.65	0	0	0	0	0	0	0	0
c15688.graph_c0	331	0.99	1.51	1.43	0.51	1.2	0.54	0	0	0.54
c15693.graph_c0	219	0	0	0	0	0	0.88	0	0	1.77
c15697.graph_c0	419	0.76	0.39	0	0	0.46	0	0.43	0	0.83
c15698.graph_c0	211	0	1.72	0.81	0	2.05	0	0.95	0	0
c15699.graph_c0	300	0	0.56	1.07	0.57	1.34	1.81	1.25	0	0.61
c157.graph_c0	269	0.63	0.64	1.21	1.29	0	1.37	0	0.7	0.69
c15708.graph_c0	551	0.28	0	0.81	0	0.34	0.92	0.32	0.62	0.92
c15710.graph_c0	230	0.76	0	1.48	2.32	0.91	0	0	0	0.83
c15714.graph_c0	437	0.72	0	1.4	0.74	0.88	0.79	0.82	0.4	1.19
c15718.graph_c0	249	0	0.7	0	0	0.84	0	0	1.53	0
c1572.graph_c0	203	0	0.9	0	0	0	0	0	0	0.97
c1572.graph_c1	228	0	0	0	1.57	0.93	0	0	0.85	0
c15722.graph_c0	329	0.99	1.01	0.96	1.02	0.6	0	1.12	1.11	1.09
c15727.graph_c0	307	0.54	0	0.52	0.55	0	0	1.21	1.2	1.18
c1573.graph_c0	208	0.86	0	0	0	0	0	0	0	0.94
c15732.graph_c0	466	1.36	1.37	0.33	0.35	0.41	0.37	0.39	0	0
c15735.graph_c0	249	0.69	0.7	0	1.41	1.68	2.25	0.78	0.77	0
c15740.graph_c0	226	0	0	0	0	0	0	1.75	0	0
c15742.graph_c0	434	1.46	2.22	1.06	0.75	0.44	0	0.82	0.4	0.8
c1575.graph_c0	205	0.87	0	0	0	0	1.91	0	0	0.96
c15750.graph_c0	205	0	0	0.84	0	1.06	0	0	0	0
c15752.graph_c0	322	0	0	0	0	0	0	0	0	0
c15753.graph_c0	364	0	0	0	0	0	0	0	0	0
c15754.graph_c0	214	0	0	0.8	0	1.01	0	0	2.76	0
c15755.graph_c0	233	0	1.52	0.72	0	0	1.63	0	0	0
c15758.graph_c0	218	0	1.65	0	0	0.98	0	1.83	1.8	0
c15761.graph_c0	357	1.36	0.92	0.44	0.46	0.55	0.49	0	0	0.99
c15769.graph_c0	270	0.63	0.64	0.6	0.64	0.76	0	0	0	0.69
c15771.graph_c0	279	0	2.45	0.41	0.62	0	0.66	0	0.67	0
c15773.graph_c0	560	0	0	0	0	0	0	0	0	0
c15775.graph_c0	230	0	0.77	0	0	0	0	1.69	1.69	1.66
c15779.graph_c0	229	1.52	1.55	2.21	1.56	1.85	0	1.72	0	0.84
c1578.graph_c0	286	0	0	0.56	0.6	0	0	0	0.65	0.64
c15785.graph_c0	445	1.06	0	0	1.09	1.29	1.16	0.4	0	0.39
c1579.graph_c0	209	0	0	0.82	0	0	0	0	0	0
c15794.graph_c0	312	0.53	0.54	1.53	0.54	0.64	0.58	0	0	0.58
c15799.graph_c0	307	0	1.1	1.56	1.1	0	0	0	1.8	2.36
c15803.graph_c0	366	0.88	3.14	0.43	1.35	0	0.48	0.5	0.49	0.97
c15805.graph_c0	665	0	0	0	0	0	0	0	0	0
c15807.graph_c0	201	0.9	2.73	0.87	0.92	0	0	0	1	1.96
c15807.graph_c1	555	1.11	0.85	1.08	0	0	0.91	0.63	0.31	0.61
c15808.graph_c0	244	0	1.44	0.68	0	0.86	0	0	0	2.32
c1582.graph_c0	211	0.84	0.86	0	0	0	1.79	0	0	0.92
c15822.graph_c0	299	1.11	0	0.54	0	0	0	0	0.62	0
c15825.graph_c0	276	0.61	1.24	0.59	1.25	0	0	0	0.68	0
c15831.graph_c0	397	3.22	2.04	1.55	2.06	3.91	0	0.91	0	0.44
c15832.graph_c0	322	0	0	0	0	0	0	2.3	1.13	1.68
c15836.graph_c0	213	0	0	0	0.85	1.01	0	0	0	0
c15846.graph_c0	220	0	0	0	0	0	0	0.9	0	0
c15848.graph_c0	350	0.93	0.94	0.9	0.48	0.56	0.51	0.52	1.03	0.51
c1585.graph_c0	229	2.29	1.55	2.95	0	2.78	0.83	0	0	0
c15850.graph_c0	367	0.44	0.89	0.42	0.45	0.53	0.48	0.5	0.49	1.93
c15854.graph_c0	404	0	0	0	0.4	0.48	0	0.44	0	0.86
c15868.graph_c0	253	0.68	2.06	0.65	0	2.46	0	0.76	0	1.48
c1587.graph_c0	380	0.42	0.43	0.41	0.43	0.51	0.46	0.48	0.47	0.93
c15871.graph_c0	206	0.87	2.65	0	1.78	2.11	3.79	0	0	0
c15872.graph_c0	208	0	0	0.83	0.88	0	0	0	0	0.94
c15884.graph_c0	215	0	0	0	0	0	0	0	0	0
c15885.graph_c0	223	0	3.2	0.76	1.61	0	0.86	0	0	0
c15889.graph_c0	220	0	0	0	0	0	0	0.9	2.67	0
c15895.graph_c0	520	0.9	0.61	0.87	0.31	0	0	5.39	0.33	3.27
c1591.graph_c0	225	0	0	0	0	0	0	0	0	0
c15914.graph_c0	294	0	0	0	5.22	0	0	0	0	0
c15915.graph_c0	287	0	0	0.56	1.19	0.71	0	0	1.94	0
c15921.graph_c0	283	0.59	0.6	0.57	0	0.72	0	0	0	0.65
c15924.graph_c0	232	0.75	0	1.45	0	1.82	0	0	0	0
c15929.graph_c0	456	1.72	2.1	0.33	0	0.84	0.75	1.17	0.38	1.51
c1593.graph_c0	247	0	2.12	0	0	0.85	0	0.78	0	0.76
c15930.graph_c0	293	1.14	0	0	0	2.76	0.62	0.64	1.26	0
c15931.graph_c0	344	1.42	1.44	1.37	0.48	0.57	0.52	0	0.53	0.52
c15937.graph_c0	326	0	0	1.94	0.52	0	1.1	0	0	0
c15939.graph_c0	271	0.62	0.63	4.81	0	1.51	0.68	0	0.69	0.68
c15942.graph_c0	203	0	0.9	0	0	1.08	0.96	0	0	0
c15947.graph_c0	421	0.75	1.15	1.09	0.39	0	0	0.85	0.42	0.41
c1595.graph_c0	238	0	0	0	0	0	0	0	0.81	0.8
c1595.graph_c1	222	0	1.61	0	0	0	0.86	0	0.88	1.74
c15954.graph_c0	316	0.52	0	0.5	0.53	2.53	0	0.59	0	1.14
c15960.graph_c0	264	0	0	0	0	0	0	0	1.43	1.41
c15961.graph_c0	290	2.3	2.34	0	2.36	0.7	0	0.65	1.28	1.89
c15963.graph_c0	216	0.82	0	2.37	0	1.99	0.89	0	0	0
c15965.graph_c0	229	0.76	0.78	1.47	1.56	0	1.66	0	0	0
c15969.graph_c0	217	0	0	0	0	0.99	0	0	0	0
c15971.graph_c0	302	1.1	1.12	2.12	1.69	2	0.6	1.86	0	0
c15972.graph_c0	250	1.37	0	0.66	0	1.67	0	0	0.56	0
c15973.graph_c0	222	0	0	0.76	1.62	0	0	0	0.88	0
c15976.graph_c0	208	0	0	0.83	0.88	0	0	0	0.95	0.94
c1598.graph_c0	366	0.88	1.79	0.85	0	0	1.44	0	1.47	0
c15980.graph_c0	219	0	0.82	0	3.3	0	1.76	0	0	0
c15983.graph_c0	384	0	0	0	0	0	0	0	0	0
c15984.graph_c0	550	1.41	0.29	1.63	0	1.03	0.92	0.32	0.31	0.62
c15990.graph_c0	314	0	0	1.01	0	0	0	0	0	0
c15994.graph_c0	366	0	0	0	0	0	0	0	0	0
c16.graph_c0	333	0	0	0	0	0	0	0	0	0
c160.graph_c0	364	0.89	2.25	0.86	1.36	0	0	0	0.49	0
c16012.graph_c0	291	1.72	0.58	0	1.17	0.7	0	1.94	0	0
c16016.graph_c0	206	0	0	0	0	0	0	0	0.97	0
c16022.graph_c0	219	0	0	0	0	0.98	0	0	0	0
c16025.graph_c0	295	0.56	1.15	1.63	0	0.69	0.61	1.91	0	0
c16027.graph_c0	223	0.79	0	0	0	0	0	0.89	2.63	0
c16029.graph_c0	522	0.3	0	0	0	0.36	0	0.34	1.32	1.9
c16030.graph_c0	265	3.2	2.6	0	0	0	0.7	0	0	0
c16031.graph_c0	272	0.62	0.63	0.6	0	1.51	0	0	0	0.68
c16042.graph_c0	368	0.88	1.78	2.96	0.45	0.53	1.43	0	0.49	0.48
c16043.graph_c0	376	0	1.74	0	0	0.52	0	0	0	0
c16044.graph_c0	255	0	0	1.29	0	0	0.73	1.51	0	0.73
c1605.graph_c0	344	0	0.96	0.46	0.48	0.57	1.03	0.53	0	0
c16059.graph_c0	463	0	0	0	0	0	0.37	1.91	11.69	0
c16065.graph_c0	249	0	0	0	0	1.68	0.75	0	0	1.51
c16070.graph_c0	246	0	0	0	0	0	0	2.37	3.89	0.77
c16072.graph_c0	279	0.6	0	0	0	0	1.31	0	1.34	1.32
c16074.graph_c0	291	0.57	1.75	0.55	1.17	0.7	0.62	0	0	0
c16078.graph_c0	228	0.77	0	1.48	2.36	0	0.84	0.86	2.56	0.84
c16082.graph_c0	220	0.54	0	1.55	0	0	0	0	0.89	0
c16086.graph_c0	375	0.43	1.74	0.41	0	0.52	0.47	0	1.91	0.47
c1609.graph_c0	212	0	0	1.62	3.44	1.02	0.91	0	0	0
c16091.graph_c0	338	0	0.98	1.4	0.49	0.59	0	0	1.07	0.53
c16096.graph_c0	341	0.48	0.49	0	0.98	1.16	0.52	0	0.53	0.52
c16097.graph_c0	368	2.19	1.34	1.27	0.45	0	0.48	0	0	0.48
c16098.graph_c0	201	0.9	0.91	0	0	0	0	0	0	0
c16099.graph_c0	283	0	0.6	0.57	0.61	0.72	0	0.67	1.32	2.6
c16106.graph_c0	435	0.36	0.37	0.7	1.12	0.44	0	2.05	0.81	1.19
c16110.graph_c0	290	0.58	1.17	1.11	0	2.1	0.63	0.65	0	0.63
c16115.graph_c0	217	0	0	1.57	0	0	0	0	0	0.89
c16118.graph_c0	254	0	0	0	0.69	0.82	1.47	0	0	0
c16121.graph_c0	259	0	0.67	0.63	0	0.8	0.72	7.42	2.19	1.44
c16129.graph_c0	204	0	0.89	0.85	0	0	0.96	0.99	0.98	0
c16130.graph_c0	241	0.72	0.73	0.69	0	0	0	0	0.8	0
c16132.graph_c0	291	3.44	1.17	0.55	1.76	0	1.25	1.29	1.27	0
c16134.graph_c0	404	0.79	2.01	0.76	1.21	1.92	0.66	1.78	1.75	0.43
c16142.graph_c0	288	0	0	0	0	0	0	0	0	0
c16144.graph_c0	841	0.36	0	0.17	0.18	0.22	0.78	2.22	3.18	2.94
c16146.graph_c0	300	0.55	1.69	1.07	1.13	0.67	1.21	1.25	0	0.61
c16156.graph_c0	538	1.73	0.59	0.28	0.3	0.35	0.63	0.65	0.32	0.32
c16158.graph_c0	212	0	0.85	0	0.86	0	1.83	0	0	0.92
c16159.graph_c0	237	0	0	0	0.75	0	0.8	1.65	0.81	0.8
c16161.graph_c0	313	0.53	1.61	0	1.62	1.28	0	0	0	0
c16163.graph_c0	973	1.38	1.09	0.44	1.1	1.31	1.17	0.69	0.68	1.18
c16164.graph_c0	223	0.79	3.2	3.8	0	0.96	0.86	0.89	1.75	0
c16167.graph_c0	233	0	0	1.44	1.46	0	0.81	0.84	0	0
c16171.graph_c0	240	0.72	0	0	0	0.88	0	0	0	1.58
c16173.graph_c0	233	1.49	2.28	1.44	2.3	0.91	0.81	0	0.83	0.82
c16178.graph_c0	225	2.34	0	3.01	0.8	0	1.7	0	0	0
c16179.graph_c0	263	1.94	0	1.25	0.66	0	0	0	0.72	1.41
c16180.graph_c0	298	1.11	0.57	0	0	0	0	0	0	0
c16181.graph_c0	260	0	0	0	0	0	0	0	0.73	0.72
c16194.graph_c0	293	1.14	1.16	0.55	0.58	0	1.24	0	0.63	0.62
c16196.graph_c0	364	0.89	0.9	0.43	0	1.62	0.48	0	0.99	0
c1620.graph_c0	293	1.14	0.58	1.74	1.75	1.3	0	1.28	0	0
c16203.graph_c0	202	0.89	0	0	0	0	0	0	0	0.98
c16209.graph_c0	367	0.44	0.45	0.42	0.45	0	0.96	0.5	0.98	1.93
c16210.graph_c0	203	0	0	0.85	0	1.08	1.93	1	1.97	0.97
c16211.graph_c0	333	1.96	0.5	0.95	1.51	1.19	0.53	1.66	0.55	0.54
c16214.graph_c0	219	0.81	0	0	0	0	0.88	0	0	0
c16217.graph_c0	231	0	0	0	0.77	0	0	0	0	0.83
c16218.graph_c0	232	0	1.53	0	0	0	0	0	0	0
c16220.graph_c0	281	0.6	1.21	0	0	0.73	0.65	1.35	0	0
c16233.graph_c0	208	0	0.87	0.83	2.64	1.04	0.94	0	0	0
c16246.graph_c0	463	1.7	1.02	1.31	0.67	0.82	1.09	0.77	0	0
c16247.graph_c0	212	0	1.74	3.24	0	0	0	0	0	0.92
c16253.graph_c0	227	0	0	2.23	0	0	1.68	0	0	0
c16258.graph_c0	234	0	0	1.43	0	0	0	0	0	1.63
c16263.graph_c0	374	1.29	0.87	0.83	0.88	1.57	0.47	0.49	0.96	0.47
c16271.graph_c0	252	0.68	0	0.66	0	0.83	0	0	0	3.71
c16271.graph_c1	281	0	0.61	1.15	0	0.73	0	0.67	0	0.65
c16272.graph_c0	238	0.73	0.74	0.7	0	0	0.77	0.82	1.62	0.94
c16276.graph_c0	409	0.78	0.79	0	2.39	2.36	1.7	0.44	2.16	0.85
c16293.graph_c0	355	0.91	0.46	0	0.47	1.11	1.49	0	0	0.5
c163.graph_c0	204	0	0	0.85	0	2.14	0	0	0	0
c16303.graph_c0	578	0.27	0.27	0.26	0.27	0.32	0.58	1.5	3.85	3.8
c16304.graph_c0	233	1.49	0	0	0	1.81	0	0	0	0
c16305.graph_c0	233	0.75	0	0	0	0	0	0.84	0	2.45
c16314.graph_c0	323	0	1.03	0.98	0.52	0.62	0	0	0	1.11
c16326.graph_c0	203	0	0	0.85	0.91	0	0	0	0	0
c16328.graph_c0	208	0	0	0	0.88	0	0	0	0	1.88
c1633.graph_c0	254	1.34	0.68	0	0	0	0	0	0	0
c1633.graph_c1	253	3.38	0.69	0	0	0	0	0	0.75	0
c16335.graph_c0	243	0	0.72	2.74	0	0	0	0	0	0
c16337.graph_c0	217	1.63	1.66	0.79	0	2.97	0.89	0	0	0
c16339.graph_c0	299	0.55	0	0	2.85	0.67	1.82	0	0	0
c16342.graph_c0	207	0	2.64	0	1.77	1.05	2.82	0.97	0.96	1.89
c16343.graph_c0	324	2.02	1.54	0.98	1.04	0.62	0.55	0	0	0
c16347.graph_c0	295	1.69	0.57	1.09	0	0	0	0	0	0.62
c16348.graph_c0	328	0.5	0	0.96	0	0	0	0	0.55	0
c16358.graph_c0	201	0	0	0	0.92	0	0	0	0	0.98
c1636.graph_c0	215	1.65	0.84	0.8	1.69	0	0	2.79	0	0
c16360.graph_c0	280	0.6	1.22	0	1.23	0	0	1.35	0	0
c16366.graph_c0	385	0	1.27	0	1.28	0.51	0	0	0	0.91
c16367.graph_c0	356	0.91	0.46	0.88	0.47	1.11	0.5	0.51	0.51	1
c16384.graph_c0	228	0	0.78	0.74	0.79	1.86	1.67	0	0.85	0
c16385.graph_c0	304	1.68	1.11	0.53	0	1.32	0.59	1.23	0	0
c16387.graph_c0	282	0.59	0.6	0.57	1.83	1.45	1.3	0.67	0.66	1.3
c1641.graph_c0	424	1.87	0.76	1.08	1.15	0.45	0.41	0.42	0.42	0
c16411.graph_c0	249	0	0	0	0	0	0	2.33	0	2.27
c16412.graph_c0	245	0.7	0.71	0	0.72	1.71	0	0	0	0
c16413.graph_c0	231	2.26	3.84	0.73	0.77	0.92	0.82	0.85	0	0.83
c16417.graph_c0	242	0	1.45	1.38	0	1.73	1.55	0.8	2.38	0.78
c16422.graph_c0	314	1.36	0.53	0	1.08	0	0.57	0	0	0.57
c16424.graph_c0	231	0.75	0	0.73	0	0	0.82	0	1.68	0.83
c16432.graph_c0	219	0	0.82	0	0	0	0.88	0	0	0
c16437.graph_c0	445	1.77	1.44	1.03	1.09	0.43	0	0.4	0	0.39
c16438.graph_c0	377	1.28	0	1.23	0	0	0.93	0	0	0.47
c16439.graph_c0	201	0.89	0.91	3.46	2.76	1.09	0.98	3.03	1.99	0
c16446.graph_c0	313	1.05	0.54	0.51	0.54	0	0.57	0.59	0.59	1.15
c16449.graph_c0	258	0	0.67	0	0.68	0	0	0.74	0	0
c16453.graph_c0	213	0.83	0	1.61	0	1.01	0	0	0	0
c16457.graph_c0	310	0	0	0	0	0	0	3.6	1.18	3.5
c16465.graph_c0	232	1.5	2.29	2.17	0	0.91	0.82	1.69	0.83	2.47
c16468.graph_c0	204	0	0	0	0	0	0	0.99	0	0
c16469.graph_c0	539	0.29	1.17	1.11	0.29	0.7	0	0.97	0.64	0.94
c1647.graph_c0	218	0	0	2.35	0	0	0	0.91	1.8	0.89
c16481.graph_c0	336	0.49	0	0.94	0.5	0	0	0	1.08	0
c16486.graph_c0	257	0	0.67	0.64	0	0	1.45	0	0	0.73
c1649.graph_c0	215	0	0	0	0	0	0	0	0	1.81
c1650.graph_c0	297	2.14	3.41	3.25	0	1.36	0	2.52	0.62	1.23
c16513.graph_c0	313	0.53	0	1.53	0.54	1.28	0	1.19	0	0
c16518.graph_c0	202	1.78	0	1.72	0.91	0	0.97	1	0.99	0
c16531.graph_c0	380	0.42	0.43	0	1.73	0.51	4.14	0.48	0	0
c16534.graph_c0	531	1.75	1.48	1.13	0.9	1.78	1.27	0.33	0.65	1.28
c16535.graph_c0	241	1.43	2.91	0.69	0.73	0	0.78	0	0	0.79
c16539.graph_c0	319	0	0.52	0.5	0	0.63	1.68	0.58	0	0
c16541.graph_c0	474	1.32	0.67	1.28	1.69	0	2.16	1.46	1.47	1.09
c16546.graph_c0	236	1.59	0	2.39	0.68	0.89	0	0	0	0
c1655.graph_c0	276	1.22	0.62	1.18	1.25	0.74	0.66	4.81	0	0.67
c16552.graph_c0	296	2.81	0	1.63	0	1.37	1.22	0	1.25	0
c16570.graph_c0	222	0	0	1.53	0	0.96	0	0.89	0	0
c16573.graph_c0	242	1.43	0	0	1.46	0	0	0	0	0
c16574.graph_c0	265	1.28	1.3	2.47	0	0	0.7	0	0	0
c16576.graph_c0	272	0	0.63	1.8	0	0.75	1.35	0.7	0.69	2.72
c16577.graph_c0	287	1.16	0.59	0	1.19	0	1.27	0	0	0
c16581.graph_c0	585	0.79	1.87	2.79	1.08	1.6	0.57	0.3	0	0.29
c16584.graph_c0	313	1.05	1.61	1.02	1.62	0	1.15	0	0	0
c1659.graph_c0	253	0.68	2.75	0.65	0.69	0	0.74	0.76	0	0
c166.graph_c0	405	0.79	1.6	1.52	0.4	0.96	0.43	1.77	0.44	0.86
c16600.graph_c0	276	0	1.24	0	0.62	0.74	1.99	0	0	0.67
c16602.graph_c0	204	0	0.89	0	1.8	1.07	0	0.99	0	0
c16607.graph_c0	223	0	0	0	0	0	0	0	0	0.86
c16608.graph_c0	346	0	0	0	0	0	0	0.53	1.04	4.63
c16609.graph_c0	237	0	0.74	1.41	0.75	0.89	0	0	1.63	0.8
c16614.graph_c0	293	0.57	1.73	0.55	0.58	1.38	1.24	0.64	0.63	0
c16617.graph_c0	248	0	1.41	0.67	2.13	0	1.51	0	0.77	0
c16619.graph_c0	235	0.74	0	0	1.51	0.9	1.61	1.67	0.82	0
c1662.graph_c0	231	0	0	0	0	0.92	0	0	0	2.48
c16620.graph_c0	206	0	1.77	0	0.89	0	0.95	0.98	3.87	3.81
c16623.graph_c0	213	0.83	0.85	0	0	0	0	0	0	0
c16624.graph_c0	208	3.43	0	0	1.76	1.04	2.81	0	0	0
c16629.graph_c0	323	0.51	1.03	0	1.04	0	0.55	0	0	0
c16641.graph_c0	501	0.93	0.63	0.3	0.32	0.76	0.68	0.35	0.35	1.02
c16648.graph_c0	232	1.5	1.53	1.45	0.77	2.74	0	0	0.83	0
c16649.graph_c0	310	1.6	0.54	0.51	1.09	0.65	0.58	0	0.59	0.58
c16650.graph_c0	379	0.42	0	0.82	0	0.51	0.46	0.48	0.94	2.32
c16652.graph_c0	305	0.54	0.55	0	1.11	1.98	1.18	1.22	0	1.78
c16653.graph_c0	215	2.47	0.84	0	0	1	0	0	0	0
c16658.graph_c0	604	0.76	1.81	0.98	0.52	0.31	1.94	0	0.28	0.56
c16659.graph_c0	256	1.33	1.36	1.29	2.05	0.81	2.91	0.75	1.45	0.74
c1666.graph_c0	516	0	0	0	0	0	0	0	0	0
c16664.graph_c0	318	0	0.53	0	0.53	0	0.56	0	0	0
c16667.graph_c0	341	0.95	1.46	1.84	0.98	1.74	0.52	0	3.18	0.52
c16668.graph_c0	231	0.75	2.3	1.46	0	0.92	0.82	0	1.68	0
c16670.graph_c0	315	2.09	1.06	0	1.61	2.54	1.14	0.59	1.74	0
c1668.graph_c0	224	0	0.8	0	0.8	0.95	0	0	0	3.43
c16686.graph_c0	445	1.42	1.44	1.37	1.82	1.29	0.39	0	0	0
c16691.graph_c0	205	0	0.89	2.53	0.9	3.19	0	0.99	0	1.92
c16695.graph_c0	212	0.84	1.71	0	0.86	0	0.91	0	0	0.92
c16696.graph_c0	275	0	0	0	0	0	0	0	0	0
c1670.graph_c0	253	0.68	2.06	0	0	0	0	0.76	0.75	4.44
c16708.graph_c0	484	2.58	1.97	1.87	0.33	0.79	0	0.36	0	0
c16712.graph_c0	285	0	1.19	0	0.6	0	1.28	0.66	0	1.93
c16714.graph_c0	220	0	0	0	0	0	0	0	0	0
c16715.graph_c0	465	2.02	1.37	1.96	0.35	0.82	2.21	0	1.13	0.37
c16721.graph_c0	422	0.38	0.38	1.09	0	0.91	0.82	0.85	0.42	0.41
c16723.graph_c0	286	0.58	0.59	1.13	1.2	0.71	0	0	0	1.28
c16727.graph_c0	259	0	0	0.63	1.35	0.8	1.43	0.74	0.73	0
c16746.graph_c0	486	0.32	0.33	0.31	0	0	0.35	1.81	1.07	1.06
c16747.graph_c0	359	1.95	0.92	0.43	1.38	0	0	2.03	0.5	1.97
c16750.graph_c0	228	0.77	0.78	1.48	0.79	0.93	0.84	0	1.7	1.68
c16751.graph_c0	376	1.71	0.87	0.41	0.88	0.52	0.93	0.48	1.9	0.47
c16752.graph_c0	260	0	0.67	0	0.67	0	0	0	0.73	0
c16754.graph_c0	390	1.23	0.42	0.4	1.68	1.99	2.68	0.46	1.37	1.35
c16764.graph_c0	289	0	0.59	1.67	0	0	0	0	0	0.63
c16767.graph_c0	225	1.56	1.58	0	0	0	0	0	0	0
c16774.graph_c0	227	0	0	0	3.95	0	0	0	0	0
c16775.graph_c0	269	0.63	0	3.03	3.87	0	0	0.71	0	0
c16778.graph_c0	378	0.42	1.3	0.82	0.87	1.03	0.46	0	0.47	0.47
c16783.graph_c0	208	2.57	0	0.83	0.88	1.04	0	0	0	0.94
c16791.graph_c0	236	0.73	1.49	0.71	1.51	2.68	0	1.66	0.82	0.81
c16792.graph_c0	225	0	0	0.75	0	0	0	0	0	0
c16794.graph_c0	241	0.72	0.73	0	0	2.61	0	1.62	0	0
c16797.graph_c0	441	0.36	1.09	0.69	0.73	1.31	0.39	0	1.19	0.39
c1680.graph_c0	315	1.05	0	1.51	0.54	1.27	0	0.59	0	0.57
c16809.graph_c0	288	0	0	0.36	0	0	0	0	0	0
c1681.graph_c0	268	0.63	1.28	1.83	0	0	0	0.71	0	0
c16812.graph_c0	227	0	0.78	1.49	0.79	0.92	0	0.85	1.7	0.82
c16818.graph_c0	213	0.83	0.85	0	0	1.01	0	0	0	0
c16823.graph_c0	459	0.34	0.35	0.99	2.11	0.83	1.12	0.77	0.38	1.13
c16826.graph_c0	274	0.61	0	0	0	0.75	2.01	1.39	0.68	0.67
c16830.graph_c0	232	0	0	0	0.77	0	0.82	0.85	0.83	2.47
c16832.graph_c0	202	0.89	1.81	0	0	0	0	1	0.99	2.93
c16838.graph_c0	213	1.67	0.85	0.81	0.85	0	1.82	0	0	1.83
c16845.graph_c0	370	0.87	0.89	1.68	1.78	2.12	0.47	1.96	0	0
c16846.graph_c0	294	0	0	0	0	0	0	0	0	0
c1685.graph_c0	214	0	1.69	0.8	0	0	0.9	0	0	0
c16851.graph_c0	203	0.88	0	0	1.81	0	0	0	0.98	1.94
c16853.graph_c0	219	0.81	0	0	0	0.98	0	0	0	0
c16855.graph_c0	271	0	1.27	1.2	0.64	0	0	1.41	0	0.68
c1686.graph_c0	231	4.52	3.07	3.64	2.32	0.92	0.82	0.85	0	4.96
c16869.graph_c0	235	0	0.75	0	0.76	0	0.81	0	0	0
c16874.graph_c0	242	0	2.9	0.69	0	0	0.78	0	0	0
c16879.graph_c0	215	0	0	0	0	0	0	0	0	0
c16891.graph_c0	300	0.55	0.56	0.53	0.57	0.67	0.6	0.62	0.61	0
c16907.graph_c0	322	2.55	5.18	1.97	0	0.62	1.11	0	0	0
c16908.graph_c0	241	2.87	0.73	0.69	0.73	1.74	0.78	2.43	0	1.57
c16913.graph_c0	244	0	0	0	0.72	0.86	2.31	0	0.78	0
c1692.graph_c0	212	0	3.41	0.81	0	0	0	0	0	0
c16920.graph_c0	283	0.59	0.6	0.57	0.61	0.72	0	0.67	0.66	0
c1693.graph_c0	362	0	1.54	1.29	0.46	1.08	0.49	0.5	0	0.98
c16939.graph_c0	226	0	0	0.75	0	0.94	0.84	0	0	0
c16947.graph_c0	221	0.8	0.81	0	0	0	0	0.9	0	0
c1695.graph_c0	299	0	0.56	0.54	0	0	0.61	1.25	0	0
c16950.graph_c0	529	1.31	1.49	0.28	0.6	0.71	0.32	0.33	0.65	0.64
c16951.graph_c0	305	0.54	2.76	1.57	0	1.98	2.37	1.22	3.62	2.38
c16952.graph_c0	422	1.5	1.15	1.09	0	0	0.41	0.42	0	0.82
c16954.graph_c0	416	2.65	0.78	0.37	0.39	0.46	0	0	0	0
c1696.graph_c0	325	1.01	1.54	0.49	0	0	0	0	0	0
c16961.graph_c0	252	0	0.69	0	0	0	0	0	0.76	1.49
c16963.graph_c0	225	0.78	0.79	0.75	0	0	1.7	0.88	0	0
c16967.graph_c0	203	0.88	0	0.85	0	0	0	0	0.98	0
c16979.graph_c0	260	0.65	0	0.63	0	0.8	0.71	0	0	0
c16979.graph_c1	371	0.43	0.88	0	0	0	0.47	0	0.48	1.43
c16981.graph_c0	233	1.49	3.04	0	0.77	0.91	1.63	0.84	0.83	0
c16985.graph_c0	204	0	1.79	0.85	0	0	0	0	0	0
c16986.graph_c0	241	0.72	1.46	1.38	0.73	1.74	0	0	0.8	0.79
c16992.graph_c0	264	0.64	0.65	1.24	0.66	1.56	0	0	0	1.41
c16993.graph_c0	263	1.94	1.97	0	0	0	0.7	0	3.59	0
c16995.graph_c0	302	0.55	0	0.53	0	0.67	0.6	0	0	0
c16998.graph_c0	288	0.58	1.18	0.56	0	2.12	0	0	0	0.64
c17007.graph_c0	209	0	0	0	0	1.04	0	0	0	0
c17009.graph_c0	309	1.07	0	0.52	0	0	1.75	1.21	1.19	1.17
c1701.graph_c0	210	0	0	0	0.87	0	0.92	0	0.94	0.93
c17012.graph_c0	313	0.53	0	0.51	1.08	0	0	0.59	0	0
c17017.graph_c0	312	1.06	0.54	2.04	0.54	0.64	0.58	1.19	0.59	0
c17018.graph_c0	249	0	0.7	0	0	0.84	0	0	0	0.76
c17021.graph_c0	279	3.01	1.84	0.58	0	0	3.28	0	0	0
c17024.graph_c0	422	0.38	0.76	0.29	0.39	0.46	0	0	0.84	0
c17026.graph_c0	219	0	0	0	1.65	0	0	0.91	0	0.88
c17034.graph_c0	365	0	0.45	0.43	1.36	2.69	2.41	0	0.49	0.48
c17047.graph_c0	352	0	0	0	0	0	0	0	1.02	0.5
c17048.graph_c0	231	0	0.77	1.46	0.77	0	0	1.7	0	0
c17053.graph_c0	224	0.78	0.8	0	0.8	0	0.85	0.88	0	0
c17055.graph_c0	209	0.82	2.6	0	1.75	0	0.93	2.89	1.9	0.94
c17064.graph_c0	332	0	0	0	2.52	0	0.54	0	0	1.62
c17067.graph_c0	222	0	0	0	0	0	0	0	1.76	0.87
c17069.graph_c0	317	1.56	1.58	0	0	0.63	0.57	0	0	0
c17075.graph_c0	362	0	1.36	0.86	0.91	0	1.46	0	0.99	0.49
c17081.graph_c0	291	1.72	0.58	1.11	1.17	2.79	1.25	0	0.64	1.26
c17088.graph_c0	215	0	0.84	0	0	0	0.9	0	0	0.9
c1709.graph_c0	254	1.34	0	0	1.38	0	0	1.52	0	0
c17091.graph_c0	226	0.77	0	0.75	0	0	0	0.87	0	0
c17101.graph_c0	409	0.39	0.79	0	1.2	1.42	0.42	1.32	2.16	2.13
c17111.graph_c0	315	1.05	1.62	0.52	4.91	1.96	2.44	1.77	0	1.22
c17115.graph_c0	230	0	1.54	0	0	1.84	0	2.57	0.84	0.83
c17116.graph_c0	331	1.97	3.01	0.48	0.51	0	0.54	0	0	0.54
c17118.graph_c0	339	0.96	1.95	3.25	3.94	3.47	2.62	2.73	2.67	2.63
c17126.graph_c0	501	0.62	0.95	0.6	1.28	0.76	0.34	0.35	0.35	0.68
c17131.graph_c0	256	0.67	0	0	0	1.62	2.18	0	0	0
c17132.graph_c0	247	4.8	1.41	2.02	0	1.06	0.76	0	1.55	0.76
c17142.graph_c0	327	1	1.02	1.78	2.57	0.61	0.55	0.56	0	2.2
c17147.graph_c0	278	1.21	0	0.58	0	0.73	0	0	0	0
c17149.graph_c0	292	1.14	1.16	1.1	0	3.47	0.62	0	0	0
c1715.graph_c0	269	0	0	0.61	2.58	2.29	0.68	0.71	0	0
c17160.graph_c0	245	2.11	1.43	0.68	1.44	2.56	1.53	0.79	0.78	0.77
c17162.graph_c0	409	0.78	1.98	1.5	1.2	0	0.42	0.44	1.3	1.28
c17163.graph_c0	215	0	0	0	0	2	0	0	0	0
c17164.graph_c0	304	0	0	0	0	0	0	0.61	2.42	1.79
c1717.graph_c0	291	1.14	0.58	0.55	0.59	2.79	0	0	1.27	1.26
c17170.graph_c0	245	0.7	1.43	0	0	1.71	2.3	0.79	0.78	0
c17173.graph_c0	242	0	0	0	0	0	0.78	0	0	0
c17178.graph_c0	219	6.44	9.83	7	2.48	3.93	0.88	1.82	0.9	0.88
c17183.graph_c0	458	2.06	1.75	0.99	1.76	0.42	0.75	0.77	0.76	0
c17187.graph_c0	299	0.55	1.13	0	0.57	0.67	0	0.63	0	1.22
c17190.graph_c0	227	2.31	0.8	1.49	0.79	0	0.73	1.34	1.71	1.69
c17199.graph_c0	201	1.79	0	0.87	0	1.09	0	0	0	0.98
c17204.graph_c0	268	0.63	0.64	1.83	0	1.53	0	0	0.7	0.69
c17205.graph_c0	360	0.45	0.91	0	1.38	0.55	0.49	0.51	1	0
c17210.graph_c0	383	0.42	0	1.21	0	1.02	0.46	0.94	0.93	1.84
c17214.graph_c0	201	0	0.91	1.73	0	0	0	2.02	0	0.98
c1722.graph_c0	252	0	1.38	0.66	0	0.83	1.48	0	0	0.74
c17224.graph_c0	387	0	0	0	0	0	0.9	6.07	1.84	8.16
c17226.graph_c0	306	0.54	1.65	0	0	0	0	0	0	0
c17228.graph_c0	272	0.62	0.63	0.6	0.64	0.75	0	0	0	0.68
c17229.graph_c0	261	1.26	1.31	1.83	0.61	1.55	2.79	0.7	2.88	5.68
c1723.graph_c0	284	0.59	0.6	0	0	0.72	0	0.67	1.97	1.29
c17232.graph_c0	216	0.82	0.83	1.58	0	0	0	0	0	0.9
c17234.graph_c0	218	1.62	1.73	0.78	0.83	0.99	0.88	0	0.9	1.77
c17237.graph_c0	295	0	0	0.54	1.16	0	0	0	0.63	0
c17248.graph_c0	430	0.37	1.5	0.36	0.75	0.45	0.4	0.42	0.82	1.61
c17250.graph_c0	233	0.75	1.52	1.44	1.53	2.72	0	0	0.83	1.64
c17255.graph_c0	224	0	0	0	0	0	0	0	0	0
c17262.graph_c0	202	0.89	0.91	0	0	1.08	0.97	0	0	0
c17267.graph_c0	207	0	0.88	0	0	0	0	0	0.96	0
c17269.graph_c0	218	0.81	1.65	0	2.49	0	0	0	0	0.89
c17271.graph_c0	228	1.53	0.78	0	0	0.93	1.67	0	0.85	0
c17273.graph_c0	240	0.72	0	0.7	1.41	1.75	0	2.44	0.8	0.79
c17274.graph_c0	211	0.84	0.86	0	0	0	1.84	0.95	0	2.77
c17275.graph_c0	214	0	0	0	0.85	1.01	0	0.93	0.92	0
c17287.graph_c0	435	0.36	0.74	0.35	0.37	0.88	0.79	0	0.4	0
c17288.graph_c0	284	1.77	0.6	0.57	1.81	1.43	0.64	0	1.97	1.94
c17289.graph_c0	281	1.79	0	0	0	0	0	0	0	0.65
c17294.graph_c0	245	1.4	2.14	0	0	0	0	0.79	0	0
c17296.graph_c0	297	1.12	1.14	0.54	1.15	2.04	0.61	0.63	0	0.61
c17299.graph_c0	203	1.77	1.8	0.85	0.91	1.08	0	0	0	0.97
c173.graph_c0	296	1.12	0.57	0	1.15	0	0.61	0	0	0
c1730.graph_c0	315	0.52	0.53	0	0	0.64	0	1.77	0.58	1.15
c17300.graph_c0	230	0.76	0.77	0.73	1.56	0	0.83	0.86	0	0
c17305.graph_c0	226	0	0	0	0	0	0.84	0	0	0
c1731.graph_c0	205	0	0	0	0.9	1.06	0	0.99	1.94	1.92
c17317.graph_c0	243	3.55	0.72	0.69	0	0	0	0	0	0
c17320.graph_c0	226	1.55	5.97	1.5	1.59	1.88	0.84	1.86	2.59	1.7
c17322.graph_c0	221	0.8	0.81	0.77	0	0	0	0.9	0	0
c17323.graph_c0	245	0	0	0.68	0	0	0	0.79	0	0
c17324.graph_c0	373	0.86	0	1.25	0	1.57	0.47	0	0	1.42
c17329.graph_c0	222	0.79	0	0.76	0	0	0	0	0	0
c17330.graph_c0	204	0.88	2.68	0.85	0	0	0	0	0	0
c17333.graph_c0	213	0	0.85	0	1.71	0	0	0	0	0
c17337.graph_c0	222	0	0.81	0	0	0.96	0	0	0	0
c17338.graph_c0	291	0	1.17	0.55	0	1.39	0.62	1.94	0.64	0.63
c17338.graph_c1	375	1.71	0.87	1.24	1.76	1.04	0.93	0.48	0.48	0.94
c17339.graph_c0	241	0.72	0.73	0.69	0	1.74	1.56	0.81	0.8	0
c1734.graph_c0	333	0	1	0.95	0.5	0.6	0	0	1.64	0
c17344.graph_c0	318	1.03	1.05	1	0	0.63	0	0	0	1.7
c1736.graph_c0	282	0	1.81	0	1.22	0	0	1.34	1.32	1.3
c17364.graph_c0	387	0	0.84	2	0.42	0.5	0	0	0.92	0
c17365.graph_c0	205	0.87	0	0	0.9	1.06	0	0	0.97	0
c17374.graph_c0	229	0.76	1.55	1.47	0	1.85	0	0.86	0.85	0
c17377.graph_c0	212	0	0	0	0	0	0	2.84	0.93	0
c17379.graph_c0	249	0	2.1	0.67	0	0	0	0	0.77	0
c1738.graph_c0	211	0	0.86	0	0.86	0	1.84	0	0	0
c17382.graph_c0	444	0.36	2.89	1.72	1.82	0.43	1.16	1.6	1.58	0.78
c17383.graph_c0	303	1.09	0.56	1.06	1.12	0	0	0	0.61	0
c1739.graph_c0	215	0	0.84	0.8	2.53	1.87	0.9	0.93	0.92	0
c17395.graph_c0	246	0	0	0	0.72	0	1.52	0	0	0
c17398.graph_c0	331	1.97	0.5	0.48	0.51	1.8	1.08	0	1.1	0
c17399.graph_c0	202	1.78	2.72	1.72	0	1.18	0	1	0.99	1.95
c174.graph_c0	212	0.84	1.71	1.62	0.86	0	0	1.89	0.93	0.92
c1740.graph_c0	244	0	0.72	0	1.45	0.86	0	0	0	0
c17408.graph_c0	242	2.14	1.45	1.38	2.92	0	1.55	1.61	0.79	1.48
c17410.graph_c0	228	0	0.78	0	3.93	0	0.84	0	0	0
c17413.graph_c0	422	0.38	0.38	0	2.31	2.74	1.23	0	0	0
c17414.graph_c0	215	0.82	0	1.59	0.84	0	0	0	0	0
c17417.graph_c0	205	0.87	0.89	0.84	0	0	0.95	0	0	0
c17423.graph_c0	364	0	0.9	0	0	0.54	0	0.5	0	0.97
c17427.graph_c0	208	0	0.87	0.83	0	2.09	0	0	0	0
c17428.graph_c0	214	0	0.84	2.4	0	2.01	0	0	1.84	0.91
c17428.graph_c1	294	0.57	0.58	0.55	0.58	0.69	0	0.64	0	0
c17429.graph_c0	338	0.96	0.49	0	0.99	0	2.1	0	1.07	0.53
c17434.graph_c0	357	0	0.92	0.44	0.46	1.1	0	1.02	0.5	0
c17436.graph_c0	273	0.62	1.26	0.6	0	1.5	1.35	0.7	0.69	0
c17439.graph_c0	252	0	1.38	0.66	0	0	0	0	0	1.49
c17442.graph_c0	211	0	0	0	0	1.03	0	0	0.94	0
c17444.graph_c0	201	0.9	1.82	0	1.84	0	0	1.01	0	0
c17447.graph_c0	344	0	0	0	0	0.57	0	1.07	0.53	0
c17450.graph_c0	230	0	0	0.73	0	0	0	0	0	0.83
c17452.graph_c0	369	0.87	0.44	2.11	0	0.53	0.95	0	0	0
c17455.graph_c0	211	0	0	0	0.86	0	0.92	0	1.88	0
c17456.graph_c0	328	1	0.51	0	0	0	0	0	1.11	0
c17457.graph_c0	437	0.36	0	0	0	0	0.39	0	0.4	0
c17459.graph_c0	201	1.79	1.82	0	0.92	3.27	2.93	0	0	0
c17460.graph_c0	431	0	0.37	0	0.75	0.45	0	4.14	6.12	4.02
c17461.graph_c0	433	0.37	0.74	1.76	1.87	0.89	2.39	0	0	0.4
c17463.graph_c0	219	0.81	0.82	0	0.83	0	0	0	0.9	0
c17464.graph_c0	240	0	0	1.39	0.74	0	0	0	0	0
c17465.graph_c0	275	0.61	0.6	0	0.63	0	0	0.69	0.68	0
c17467.graph_c0	211	0	0	0	0	0	0	0	0	0
c17474.graph_c0	238	3.8	0.74	1.41	0	1.19	0.79	0	0.81	0
c17477.graph_c0	544	0	0	0	0	0	0	4.81	3.16	3.74
c17482.graph_c0	225	2.34	2.38	4.51	1.6	0	1.7	0	1.73	0
c17483.graph_c0	222	0	0	0.76	0	0	0	0	1.76	0
c17493.graph_c0	300	1.11	1.69	0	1.13	0	0	0.62	0.61	1.21
c17494.graph_c0	370	0.87	0.89	0	0.45	0.53	0	0.98	0.48	0.48
c17497.graph_c0	514	0.3	0.31	1.46	0	0	0.33	1.02	1.68	0.99
c17500.graph_c0	462	0.68	0.35	0.33	0	0	0	0.77	0	0
c17501.graph_c0	254	0.67	0	0	0	1.64	0	0.76	0	0
c17502.graph_c0	263	0.65	0	0.62	0	0	0	1.46	0	0.71
c17506.graph_c0	552	1.12	1.99	1.62	0.86	1.02	0	1.26	0	0.61
c17509.graph_c0	201	0	3.65	0	0	1.09	0.98	0	0	0
c17520.graph_c0	283	0.59	1.2	0	1.21	0.72	0	0	0	0
c17525.graph_c0	222	1.58	0	0	1.62	0	0	0	0.88	0
c17527.graph_c0	226	0	0	0	0	1.88	0	4.37	0	1.7
c17530.graph_c0	205	0.87	1.78	1.69	0	0	1.91	0	0.97	0
c17535.graph_c0	284	2.33	0.6	1.14	0.6	0	0	0.67	0	0.65
c17536.graph_c0	307	0.54	0	1.04	0.55	0	0	0	0.6	0
c17541.graph_c0	679	0.67	0.46	0.43	0.92	0.55	0.49	0	0.5	0.49
c17546.graph_c0	228	0.77	0	0.74	0	0	0	0	0	0
c17548.graph_c0	337	0	0.49	0.47	0	0	0	0	0	1.06
c17549.graph_c0	329	0.5	1.52	0.48	0	0.6	0.55	1.12	1.11	0
c17552.graph_c0	223	0	0	0	0.81	0	0.86	0	0.88	0
c17557.graph_c0	203	0.88	1.8	0.85	0	1.08	0	1	0	0
c17561.graph_c0	374	2.15	0.87	2.08	1.32	3.66	0	2.43	2.36	2.36
c17562.graph_c0	363	1.33	1.36	0.86	0	1.08	1.45	1	0.49	0.49
c17564.graph_c0	294	0.57	0	0.55	1.74	0	0.62	1.28	0.63	0
c17566.graph_c0	220	0	0	0	0.82	1.95	0	0	0	0.88
c17573.graph_c0	238	0	0	1.41	0	0.88	0	0.82	0.81	0
c17574.graph_c0	573	0.27	0	0.26	1.1	0.33	1.47	0	0.3	0
c17577.graph_c0	270	1.25	0.64	1.21	2.57	0	0	0.71	0	0
c17578.graph_c0	263	2.58	0.66	0	0	0	0.7	1.46	0.72	0
c17580.graph_c0	307	0	0	0	0	0	0	0	0.6	1.18
c17581.graph_c0	283	0.59	0.6	0	1.21	0.72	0	0	0.66	1.3
c17582.graph_c0	663	0.46	0.23	0.22	1.25	0.56	1	0	0.51	0.25
c17583.graph_c0	339	1.92	2.93	0.46	0.99	1.75	1.05	0	2.14	1.58
c17585.graph_c0	350	1.39	2.36	0.45	0	2.82	1.52	0.52	0.52	0.51
c17588.graph_c0	277	0.61	1.23	0.59	0.62	0	1.32	0	0	0
c17589.graph_c0	296	0.56	0	0.54	0	0	0	0	0	0
c17593.graph_c0	363	0.44	0.45	0	0	1.62	0.48	0	0.49	0
c17596.graph_c0	226	0.77	0.79	2.99	0	0	0	0	0	0.85
c17597.graph_c0	285	2.35	0	1.13	0.6	0.71	1.28	0	1.96	0
c17599.graph_c0	373	0.86	1.32	1.67	1.77	2.1	0.47	1.46	1.44	1.89
c17601.graph_c0	259	1.31	1.34	0.63	0	0.8	0.72	0	0	0
c17604.graph_c0	207	0.86	1.76	1.67	0.89	1.05	1.88	0.97	0.96	0
c17606.graph_c0	350	0.46	0	0	1.43	0.56	0	0.52	0.52	3.56
c17607.graph_c0	228	0.77	0	0.74	0.79	1.86	0	0	0	1.68
c17608.graph_c0	285	2.93	1.79	1.7	1.2	2.85	1.28	1.99	0	0.64
c17610.graph_c0	332	0.98	1.5	0	0.5	0.6	0	0.56	0	0.54
c17612.graph_c0	236	2.2	0.75	0.71	0.75	0	0	0	0	0
c17627.graph_c0	287	1.75	0.59	3.37	0	0	1.27	1.97	0.65	0
c17636.graph_c0	313	0.53	1.07	0.51	1.08	0	0	0	0	0
c17640.graph_c0	471	0	1.02	0	1.71	1.21	0.73	1.5	1.85	1.09
c17641.graph_c0	301	0.55	0.56	2.13	2.26	0	0.04	3.11	0.61	0.6
c17647.graph_c0	320	1.03	2.09	0	0	0	1.12	1.16	2.28	1.13
c17648.graph_c0	236	0.73	0.75	0	1.51	1.79	0	0	0	0
c17649.graph_c0	318	0.52	0	3	0	0.63	0.56	0.58	0	1.13
c17651.graph_c0	289	4	3.3	1.43	3.15	1.89	0	1.59	1.28	2.35
c17652.graph_c0	293	0	1.16	0.55	0	0.69	0	0	1.26	0
c17656.graph_c0	390	0	1.25	0.4	0	1	0.45	0.46	0	0.45
c17657.graph_c0	275	0.61	0	1.18	0	0	0	0	0	0
c17658.graph_c0	233	0	0	0	0	0	0	0	0	0
c17663.graph_c0	226	0	0.79	0	0	0	0	0	0	0
c17665.graph_c0	225	0	0.79	0.75	0	0.95	0	0.88	1.73	1.71
c17666.graph_c0	299	2.77	0	3.22	5.12	2.02	3.63	1.25	0	0
c17672.graph_c0	228	0	0.78	0	0.79	2.8	0	0	0	0
c17675.graph_c0	457	1.38	1.4	1	0	2.09	1.12	1.55	0.38	0.38
c17680.graph_c0	301	0.55	1.68	0	0	0	0.6	1.24	1.84	3.02
c17694.graph_c0	313	2.63	2.07	0	1.62	0.64	0	0	1.76	2.89
c17695.graph_c0	201	2.69	0	0.87	0	0	1.95	0	1	0
c17698.graph_c0	226	0	0	0.75	1.59	0	0	0	0	0.85
c17700.graph_c0	263	0.65	0.66	0	0	0	0	0.73	0.72	0.71
c17703.graph_c0	265	0	1.3	0	1.31	0.78	0	0	0.71	0.7
c17705.graph_c0	249	1.38	0.7	0	0.71	0	0.75	0	0	0
c17706.graph_c0	300	1.66	0.56	1.6	0.57	0	0.6	0	0	0
c17708.graph_c0	286	0.58	0	0	0	0.71	0	0	0	1.28
c17709.graph_c0	341	0.48	1.46	0.92	0.49	0.58	1.56	0	2.12	0
c17712.graph_c0	373	0	0	0	0	0	0	0	0	0
c1772.graph_c0	226	0	1.58	0	1.59	0	0	0.87	0	0.85
c17720.graph_c0	220	1.6	0.81	0	0.82	0.97	1.75	1.81	0.89	0.88
c17721.graph_c0	244	0	0.72	0.68	0.72	0	0	0.8	0	0
c17722.graph_c0	208	0.86	0	0.83	0.88	0	0	0	0.95	0
c17723.graph_c0	328	0	0	0.48	0	0	0	0	0	0
c17724.graph_c0	686	0.44	0.68	0.21	0.45	0.81	0.48	2	0.74	2.19
c17725.graph_c0	225	0	0	0.75	0	0.95	0	0	0.87	0
c17735.graph_c0	273	1.85	1.26	1.79	0.63	0.75	2.02	0	0.69	0
c17738.graph_c0	250	0.69	0.7	0.66	0.7	0	0	0	0	0.75
c17739.graph_c0	293	0	1.73	1.1	0.58	1.38	0	0	0	0
c1774.graph_c0	268	1.26	1.28	0	1.29	1.53	1.38	0	0.7	2.08
c17743.graph_c0	205	0	0	0	0	0	0	0	0	1.92
c17750.graph_c0	263	0	0	0	0	0	0	0	0	0
c17755.graph_c0	576	0.27	0.27	0	0	0.33	0	2.11	2.38	5.57
c17760.graph_c0	244	0	1.44	0	1.45	0.86	0.77	0	0.78	0
c17762.graph_c0	262	0	0	1.25	0	0	0	0.73	0	0
c17767.graph_c0	401	1.59	1.21	0.77	2.05	0.48	0.43	0.45	0	0.44
c17771.graph_c0	232	0	0	0	0.77	2.74	0.82	0	0	0
c17775.graph_c0	610	0	0	0.24	0.52	0	0.55	0	0	1.1
c17779.graph_c0	575	2.68	1.63	1.29	0.82	0.98	0.58	0.91	1.49	0.29
c17784.graph_c0	735	1.24	1.05	0.8	0.42	1.25	1.35	0.23	0.23	0.9
c17786.graph_c0	438	1.8	1.47	1.39	0.74	0	1.18	0	2	2.37
c17787.graph_c0	258	0.66	2.01	1.91	0.68	1.61	0.72	2.12	2.94	1.45
c17793.graph_c0	444	0.71	0.36	1.03	0.36	2.16	0.77	0.4	0.79	0.78
c17794.graph_c0	243	1.12	0	1.37	1.45	1.72	0.77	0	0	0
c17797.graph_c0	301	0.55	1.12	0	1.13	0	0	0	0.61	0
c17797.graph_c1	488	0.64	0.65	0.93	0.33	0.39	0.7	0.36	1.42	0
c17802.graph_c0	588	1.05	1.06	0.76	0.54	0.32	0.57	1.48	2.04	2.01
c17803.graph_c0	244	0	0	1.36	0	0	0	3.97	0.78	0.77
c17805.graph_c0	274	0.61	0	0	1.26	0.75	0	0.69	0	0.67
c17807.graph_c0	230	1.52	1.54	0.73	0	0	1.65	0	0	0.83
c17808.graph_c0	203	0	0.9	1.71	0.91	1.08	0.96	0	0.98	0.97
c17813.graph_c0	305	1.08	1.66	0.52	0	1.98	0.59	0.61	0.6	1.19
c17823.graph_c0	207	0.86	1.76	1.67	0	1.05	0.94	0	0	1.89
c17824.graph_c0	412	0	1.18	0.75	2.77	0	0	0	0	0
c17827.graph_c0	209	0	0	0.82	0	1.04	0	0	0	0
c1783.graph_c0	304	0	1.11	1.58	0	1.32	0.59	1.23	0	0
c17832.graph_c0	207	1.73	0	0	0.89	0	0	0	0	0
c17835.graph_c0	505	0	0	0	0	0	0	0	0	0
c17837.graph_c0	238	0.73	1.48	0.7	0.75	0	0	0.82	0.81	0.8
c17837.graph_c1	239	0	0	0	0.74	0.88	0	0	0	1.59
c17838.graph_c0	307	0.54	1.64	2.6	1.1	0	0.7	0.61	0.6	1.18
c1784.graph_c0	229	0.76	0	0.74	0	0	0	0	0.85	0
c17841.graph_c0	243	0	0.72	1.37	0	0.86	0.77	0.8	0	0
c17845.graph_c0	206	0	0	0	0	2.11	0	0.98	0	0
c17849.graph_c0	236	0	0.75	0.71	0	0	0	0.83	0	0
c17851.graph_c0	211	0	0	1.63	0	1.03	0	0	0	0
c17858.graph_c0	292	0	1.16	0.55	0.59	2.08	0	1.29	1.9	2.5
c17862.graph_c0	305	0.54	0.55	0	0.56	0.66	0	0	0.6	0
c17862.graph_c1	202	0	0	0	0.91	1.08	0	3.01	0.99	0
c17866.graph_c0	227	0	0	0	0	0	0	0	0.86	0
c17868.graph_c0	260	0.65	0.67	0.63	2.01	1.59	0	0.74	0	2.15
c17869.graph_c0	215	0	0	0	0	1	0	0	0	0
c1787.graph_c0	268	0	1.28	0.61	0	0.77	0	0.71	0	0.69
c17870.graph_c0	333	0.49	0.5	0.47	1.51	2.38	0	0.55	0	0
c17875.graph_c0	331	0.99	0	0.48	0	1.2	0	0	0	0
c17876.graph_c0	345	0	0	0	0	0	0.51	0	0.52	0
c17877.graph_c0	524	1.48	0.3	2.29	1.52	0.72	0.65	0.67	0.66	0.97
c17878.graph_c0	304	0.54	0	0	1.12	0.66	0	1.23	0.61	1.79
c17879.graph_c0	237	0.73	2.23	0.71	1.5	2.67	0.8	0	0	2.4
c17884.graph_c0	244	0	2.15	0	0.72	1.72	0	0	1.57	0.77
c17885.graph_c0	347	1.38	2.37	2.44	2.39	2.84	2.2	4.75	4.66	6.18
c17886.graph_c0	290	2.3	2.93	1.11	1.77	0.7	0	0.65	0	1.26
c17887.graph_c0	232	0	0	0	0	0.91	0	0.85	0	0.82
c1789.graph_c0	233	0.75	0	1.44	0.77	0.91	0	1.68	0.83	0
c17891.graph_c0	232	0	0	0.72	0.77	0.91	0	0.85	0	0
c17896.graph_c0	273	2.51	3.24	1.79	0.63	0	0.67	0.7	0	2.03
c17899.graph_c0	228	0.77	0.78	0.74	0.79	0	0	0	0	4.2
c1790.graph_c0	316	0	0.53	1.01	1.07	1.27	0	0.59	0	0
c17900.graph_c0	213	0	0	0.81	0	2.03	0.91	0	3.71	0.91
c17903.graph_c0	283	0	0	0	0	0	0	0	0	0
c17903.graph_c1	208	1.71	0.87	2.48	1.75	2.09	0	1.8	4.77	4.7
c17905.graph_c0	300	0	1.69	0.53	1.13	6.05	0	0	0.61	0
c17907.graph_c0	299	0	0.56	0	0	0	0	0.63	0.62	0
c17910.graph_c0	212	0	2.56	0	0	0	0	0.95	0	1.84
c17912.graph_c0	333	1.47	0.5	0.47	1.51	0.6	0	0	0.55	1.08
c17916.graph_c0	340	1.44	0	0	0.49	0.58	0.52	0.54	1.06	0
c17917.graph_c0	232	0	0	0	0.77	0	0.82	1.69	0.83	0
c17921.graph_c0	446	0.35	0.36	0.34	0.36	1.29	0.39	0.8	0	0.39
c17924.graph_c0	242	0.79	1.45	2.07	2.92	0	0.78	4.02	0	0.78
c17927.graph_c0	267	0.63	0	0	0	0.77	0.69	1.43	0.7	0.69
c17932.graph_c0	201	0	2.73	0.87	0	0	0.98	1.01	0	0.98
c17933.graph_c0	249	0	0	0	0	0	0	0	2.3	3.78
c1794.graph_c0	333	1.47	0	0	2.01	1.19	0.53	1.66	1.64	0.9
c17941.graph_c0	212	0	0.85	1.62	1.72	0	0	0	1.86	0.92
c17944.graph_c0	315	0.52	0.53	1.51	0.54	0	1.14	0.59	0	0
c17945.graph_c0	252	0	0.69	0	0	0	0	0	0.76	0.74
c17948.graph_c0	253	0	0.69	1.96	1.24	0	0	0.76	2.25	0.74
c17949.graph_c0	304	0	0.55	0.53	4.47	1.32	1.78	1.23	0	1.19
c1795.graph_c0	248	0.69	0	1.34	0	0	0	0.78	0	0
c1796.graph_c0	218	0	0.82	1.56	0	1.97	0.88	0	0	0
c17961.graph_c0	221	0	0	0.77	0.82	0	0	0.9	0	2.62
c17964.graph_c0	240	0	0.73	0	1.48	0	0	0.81	0	0
c17969.graph_c0	208	0.86	0.87	0	0	0	0	1.94	2.86	0.94
c17973.graph_c0	337	0.48	0.98	0.47	0.5	0.59	1.05	0	0	0
c17975.graph_c0	584	0.53	1.07	0.51	0	1.6	0.86	0.59	0.88	1.44
c1798.graph_c0	274	0	1.25	0.59	0	0	0.67	0	0.68	2.02
c17980.graph_c0	560	1.1	1.4	1.6	0.57	1.34	2.1	0.62	0.61	0
c17981.graph_c0	281	0.6	1.82	0	6.73	0	0	0	1.33	0.65
c17982.graph_c0	227	0	0	0	0.79	0	0	0	0	0
c17983.graph_c0	497	0.94	1.28	1.21	0	0.38	0.68	0	0	0
c17986.graph_c0	205	0.87	0	0	0	1.06	0	2.96	1.94	2.87
c17990.graph_c0	260	0.65	1.33	0.63	0	0.8	0	0	1.45	0
c17995.graph_c0	219	3.22	2.46	1.56	0	0	1.76	0	0	0
c17999.graph_c0	670	0.23	0.69	0.67	0.93	1.38	0.74	0.77	0.25	0.25
c18004.graph_c0	273	0.62	0.63	0.6	0	0.75	0.67	0	0.69	0
c18014.graph_c0	249	0	0	0	0.71	0.82	0	0	0	2.27
c18018.graph_c0	243	0.71	0	1.37	0.73	0	0	0.8	0	0.78
c18019.graph_c0	267	0	0.64	0	1.3	0	0.69	0	0.7	0.69
c18026.graph_c0	335	1.95	1.49	1.41	1.5	1.18	1.59	2.2	0	0.53
c18027.graph_c0	265	1.92	3.25	0.62	1.31	2.33	0.7	0	0	0.7
c18034.graph_c0	303	0	0	0	0	0	0	1.23	0.61	0.6
c18039.graph_c0	359	0.9	1.37	0	0.92	0.55	0.49	4.06	1.5	1.97
c18046.graph_c0	252	0	0.69	0	0	1.65	0	0	0	0
c18051.graph_c0	324	0	2.57	0.98	0	0	0	0.57	0	1.11
c18052.graph_c0	268	5.05	1.93	2.44	1.94	4.6	1.38	2.14	4.91	3.46
c18056.graph_c0	490	0.32	0.97	0.92	0.33	1.16	0.35	0.36	0.71	0.7
c1806.graph_c0	254	0	0.68	0.65	0	0	0.73	0	0	0.74
c1806.graph_c1	241	1.43	2.19	0	0	1.74	0.78	0.81	0	0
c18060.graph_c0	214	0.83	0	0	0.85	0	0.9	0	0.92	0
c18062.graph_c0	255	0	0.68	1.29	0.69	0.81	0.73	0	0.74	0
c18069.graph_c0	227	0	0	0	0.79	0	0	0	0	0
c18070.graph_c0	241	0	0	0	0	0	0	0.81	0	0
c18071.graph_c0	294	0	0	0.55	0	0	0	0	0	1.24
c18073.graph_c0	443	0	0	0	0	0	0	2.41	2.38	1.17
c18075.graph_c0	222	0	0.81	0	0.81	0	0	0	1.76	0
c18077.graph_c0	313	1.05	0	2.03	1.08	1.28	0.57	1.19	0.59	1.15
c18078.graph_c0	207	0	0	0.83	0	0	0	0	0	0
c1808.graph_c0	281	0.6	1.22	0	1.22	0.73	1.32	0	0.66	0.65
c1808.graph_c1	237	0.73	0	0	0	0	0	0	0	0
c18081.graph_c0	222	2.38	2.42	2.29	0	0.96	0	1.79	0	0
c18082.graph_c0	234	0.74	3.78	0.72	0.76	0.9	1.62	5.03	4.95	1.63
c18085.graph_c0	263	0	0	0.62	0	0.78	0.7	0	0	1.41
c18089.graph_c0	339	0.96	1.47	0.93	0	0	1.05	0.54	1.07	0
c18093.graph_c0	224	0.78	2.39	2.27	0.8	0	0	1.77	0	3.43
c18095.graph_c0	339	0.48	0	0	1.48	0.58	0	0.54	3.21	0
c18096.graph_c0	280	0	1.83	0	0	1.46	1.31	0	0.67	1.32
c18098.graph_c0	372	0.43	0.44	0.42	0	0.53	0.94	1.95	0.48	0.47
c18100.graph_c0	232	0	0	0	0	0.91	0.82	0	0.83	2.47
c18104.graph_c0	337	0.97	0.98	0.93	0	0.59	0.53	0	0.54	1.59
c18109.graph_c0	208	1.72	3.49	0.83	0	0	0	0	0	0
c1811.graph_c0	380	0	1.29	0.41	0.43	1.03	0.46	0	0	0.46
c18111.graph_c0	337	0	1.48	0.47	0.5	0.59	1.58	0.55	0	1.06
c18112.graph_c0	299	0	1.13	0	0.57	2.02	3.03	0	0	0.61
c18113.graph_c0	233	0	2.28	1.44	0	0.91	1.63	0.84	0	0
c18128.graph_c0	333	0	0.5	0.47	2.01	0.6	1.6	1.66	1.09	0
c18129.graph_c0	679	1.57	0.46	0.65	1.61	0.27	0.98	0.51	0.25	0.98
c18130.graph_c0	248	0	0.7	0	0.71	0.84	2.26	0.78	0.77	1.52
c18133.graph_c0	278	0	0.61	0	0	0.73	0	0.68	0	0.66
c18134.graph_c0	215	1.65	0	4.77	2.53	1	2.69	0.93	2.75	3.61
c18136.graph_c0	293	1.14	1.16	1.1	0	0.69	0.62	0	0	0
c18137.graph_c0	252	0	0	0	0	0	0	0	0.76	0
c18138.graph_c0	209	0	0.87	0	1.75	1.04	0	0	0	1.87
c18140.graph_c0	281	0.6	0	1.15	0	0.73	0.65	0	3.98	0
c18143.graph_c0	204	0	2.68	0	0	1.07	5.75	0.99	0	0.96
c18143.graph_c1	208	0	0	1.66	0.88	0	0.94	0	0	0
c18146.graph_c0	450	2.1	2.14	1.01	0.72	1.28	1.91	0.39	0	0.77
c18151.graph_c0	342	0	0.48	0.46	0.49	1.16	1.56	2.15	0	0.52
c18152.graph_c0	347	0.47	0.48	0	0	0	0	0	0	0
c18156.graph_c0	489	0.96	0.97	1.23	0.66	0.39	2.09	1.44	1.07	1.75
c18157.graph_c0	246	0	1.42	0.68	1.43	0	0.76	0	0	0.77
c18160.graph_c0	260	0	0	0.63	0	1.59	0.71	0.74	0	0.72
c18163.graph_c0	242	0.71	1.45	0.69	0	0.87	0.78	0.8	0	0.78
c18167.graph_c0	333	0	1	0	1.01	0	1.07	1.11	1.09	0
c18167.graph_c1	211	0	0.86	0	0.86	0	0	0.95	1.88	0.92
c1817.graph_c0	383	0.84	1.7	1.21	0.86	0	0.46	0.47	0.47	0.46
c18174.graph_c0	375	0.86	0.44	0	0.44	0	0.47	0.48	0	0
c18175.graph_c0	223	0	0	0	0	0	0	0.89	0.88	0
c18184.graph_c0	251	0.68	0.69	0	0	0	0.74	0.77	0	0
c18186.graph_c0	202	0	0.91	0	0	0	0	1	3.96	0.98
c18188.graph_c0	324	0	1.03	0	0	0.62	0.55	0	0.56	2.22
c18189.graph_c0	384	0.83	2.55	0.81	0.86	0	0.45	0.94	1.39	0.91
c18190.graph_c0	432	1.1	0.37	0.71	0	0.45	1.2	0.83	0	0
c18193.graph_c0	258	0.66	0	0	0	0	0	0	0	5.07
c18195.graph_c0	294	0	0	0	0	0.69	0.62	0	0.63	0.62
c1820.graph_c0	333	0.98	1.5	0	0	0	0.53	0.55	0	0.54
c18201.graph_c0	261	1.3	0	0.63	2	0	0	2.2	0.72	1.43
c18203.graph_c0	224	0.78	0	3.03	0	1.9	0.85	0.88	0	0
c18205.graph_c0	309	0.53	1.63	0.52	1.1	0	1.16	1.21	0.59	0
c18208.graph_c0	332	0.98	0.5	0.95	1.51	1.2	0.54	0	1.64	0.54
c18214.graph_c0	214	0	0	0.8	0	1.01	0	1.87	0	0.91
c18219.graph_c0	240	1.76	2.93	1.42	2.21	2.62	0.75	0.81	0	0
c18220.graph_c0	310	0	0	2.06	0.55	1.29	0	0.6	0	0.58
c18221.graph_c0	655	1.63	0.71	1.13	1.43	1.42	0.76	1.05	1.04	0.51
c18223.graph_c0	228	0	0.78	0.74	0	0	0	0	0	0.84
c18224.graph_c0	222	0.79	0	0	0.81	0	0	2.68	0	1.74
c18229.graph_c0	233	1.49	0.63	2.16	0	0	1.63	0.84	0	0
c18233.graph_c0	260	1.31	1.33	0	0	0	2.14	0.74	0	0
c18235.graph_c0	339	0	0.49	0	1.48	1.75	0	0.54	0	1.05
c18242.graph_c0	269	0	0	0	0	0.56	0	0	0	0
c18247.graph_c0	212	0	0.85	0	0	0	0.91	0.95	0	0
c1825.graph_c0	238	1.45	0.74	0.7	1.49	0	0.79	0.82	0	0.8
c18258.graph_c0	364	0	0.9	0.86	0.45	1.08	0.92	0	0.66	1.55
c18259.graph_c0	343	0	0.48	0	0	0.58	0	0	0	0
c18262.graph_c0	224	0	0.8	1.51	0	0	0.85	0.88	0.87	0
c18269.graph_c0	214	0.83	0	0.8	0.85	0	0.9	0	0.92	0.91
c18272.graph_c0	206	1.73	0	1.68	0	1.06	0.92	0	0	0
c18275.graph_c0	229	0	0.78	0.74	0.78	0	0	0	0	0
c18277.graph_c0	237	0	0	0	0	0	0	0	0	0
c18281.graph_c0	233	0	0	0	0	0.91	0	0	0.83	0
c18283.graph_c0	371	1.3	0	0.84	1.33	1.58	0.47	0.49	0	0
c18286.graph_c0	429	1.48	1.5	0.71	1.51	2.69	0.8	0.83	1.23	0.4
c18289.graph_c0	372	0	1.76	1.67	0.89	0	2.36	0.49	0	0.47
c18291.graph_c0	219	0.81	0.38	1.56	0.83	1.59	0	0	0	0.88
c18293.graph_c0	431	0	2.99	0.71	1.51	0.45	0	1.24	0.41	0
c18295.graph_c0	507	0.92	1.25	1.19	0	0	1	0	2.73	0.34
c18298.graph_c0	205	0	0.89	1.69	0	2.13	0	0	1.94	0
c1830.graph_c0	279	0.67	0	0.58	0.62	0.73	0	0	0	0
c18300.graph_c0	205	1.75	0.89	0.84	0.9	1.06	0	0	0.97	0
c18305.graph_c0	366	0	0	0	0	0	0	0	0	1.45
c18309.graph_c0	372	0	0	0	0	0	0	0	0	0
c1831.graph_c0	273	0.62	0	2.39	1.9	0	0.67	0.7	0	0
c1831.graph_c1	416	0.76	0	0.37	0.39	1.23	0	0	0	0.42
c18310.graph_c0	242	0.71	0.73	0.69	0	0.87	0.78	1.56	0.79	0.78
c18312.graph_c0	312	0.53	3.22	2.55	2.17	0	2.3	3.58	4.7	3.48
c18314.graph_c0	302	1.1	1.12	1.06	1.69	2.67	1.2	0	1.66	0.6
c18317.graph_c0	303	0	1.67	0	0.56	3.32	0.6	1.85	0.61	0.6
c18318.graph_c0	282	0.59	2.42	1.16	0.61	0	0.65	0.67	0	0
c18319.graph_c0	234	0	0.76	0	0	0	0.81	0	0	1.63
c18321.graph_c0	310	0	0.54	0.51	0.55	0	2.9	0	0	0
c18325.graph_c0	382	1.26	0.43	0.95	1.29	1.53	0.46	0.47	1.4	0.46
c18326.graph_c0	245	0	0	0	0	0	0	1.59	1.56	3.08
c18328.graph_c0	608	1.01	0.77	1.46	1.03	0.92	0.28	0.57	0	0
c18328.graph_c1	273	1.23	0.63	0	1.27	0	0	0.7	0	0
c18330.graph_c0	258	0.66	0.67	0	0.67	0	0	0.74	0	0
c18333.graph_c0	276	0	0.62	2.36	1.25	1.48	0.66	1.37	1.36	0.67
c18334.graph_c0	618	0.74	2.02	0.48	1.02	1.21	0.81	1.12	1.1	0.82
c18334.graph_c1	242	0	1.45	0	0.73	1.73	0.78	1.61	0	0.78
c18335.graph_c0	703	1.08	0.22	0.63	0.44	1.05	1.41	0.49	0.48	0.71
c18336.graph_c0	223	0.79	0	1.52	4.04	0	0	0.89	0	0
c18345.graph_c0	399	0.8	0	0	0	0	0	3.16	0	3.07
c18347.graph_c0	363	0	0	0.43	0	0	1.45	0	0	0
c18347.graph_c1	386	0.41	1.69	0.8	1.7	2.02	1.36	0	0	0
c18349.graph_c0	559	1.66	1.97	0.8	0.28	0.67	0.3	1.56	0.61	0.61
c18351.graph_c0	717	0.63	0.65	0.2	0.43	0	0.69	0	0.47	0.66
c18358.graph_c0	295	2.25	1.15	0.54	0	0	0	0	0	0
c18361.graph_c0	219	2.42	0.82	0	0.83	0	0	0.91	0.9	0.88
c18366.graph_c0	222	0	0	0	0	0	0	0	0	0
c1837.graph_c0	286	1.58	1.21	1.53	1.2	1.43	0.74	0	0.65	1.29
c18372.graph_c0	340	0.48	0.97	0	0.49	1.16	1.04	0.54	0.53	0.52
c18373.graph_c0	203	0	0	0	0.91	2.15	0.96	0	0.98	0
c18374.graph_c0	264	2.57	0.65	1.86	0	0	0	0.72	0.71	1.41
c18375.graph_c0	322	0	0.52	0.98	2.61	0.62	2.22	1.72	2.27	1.12
c18376.graph_c0	204	0	0.89	0.85	0	0	0.96	0	0	0
c18378.graph_c0	211	0	0	0.81	0	1.02	0	0	0	1.85
c18379.graph_c0	219	0	0	0	0	0	0	0	0	0.88
c1838.graph_c0	224	0.78	0.8	0	0	0.95	0	0	0	0.86
c18380.graph_c0	223	0	0	0	0.81	0	0	0	0	0.86
c18384.graph_c0	256	0.67	3.39	1.29	0	0.81	0.73	0	0	0
c18390.graph_c0	289	0	0	0	0	0	0	0	0	0
c18393.graph_c0	284	0	2.4	0	0	0.72	1.28	0	0.66	1.29
c18397.graph_c0	203	0	0.9	1.71	0	1.13	1.92	0	0	0.97
c1840.graph_c0	207	0	0	1.67	0.89	0	0.94	1.95	0	0.95
c18406.graph_c0	268	0.63	0.64	0	0.65	2.3	0	0	0.7	0.69
c18407.graph_c0	376	0	0.43	0.41	0.88	1.04	0.93	1.45	0	1.88
c18409.graph_c0	335	0	0	0	0	0	0	0	0	0.53
c1841.graph_c0	208	0	0	0.83	0	1.04	1.87	0.97	0	0.94
c18412.graph_c0	225	0.78	0	0	0	0	0.85	0.88	0	0
c18413.graph_c0	292	0	0	0	0	0	0	0	0	0
c18415.graph_c0	402	1.19	0.81	0.77	2.44	1.93	0.43	0	0	0
c18421.graph_c0	239	0	0.74	0.7	0	0	0	0	2.41	1.59
c18423.graph_c0	207	0.86	0.88	0	1.77	0	0	0	0	0
c18426.graph_c0	212	0	4.26	4.05	0.94	0	0.91	0	0	0
c18430.graph_c0	593	2.85	1.32	1.25	1.06	0.95	2.83	0.88	0.86	0.57
c18432.graph_c0	216	0.82	0	0.79	0	1	0	0.92	0	0
c18434.graph_c0	767	3.55	1.4	0.57	0.4	0.96	0.64	0.22	0	0
c18437.graph_c0	214	0.83	0	0.8	0	2.01	0.9	0	0	0
c18438.graph_c0	305	0	0	0.52	1.11	0	1.18	0	0	0.59
c1844.graph_c0	328	2.49	1.01	0.96	0.51	1.21	2.18	2.25	0	0
[truncated: 63,536 more rows]
