# Supplementary material for: Genome-wide transcriptome profiling provides insights into floral bud development of summer-flowering Camellia azalea
Source: Sci Rep. 2015 May 15;5:9729. doi: 10.1038/srep09729 (PMC4432871; doi:10.1038/srep09729)
Supplement: Supplementary Information — supplementary table3 [file srep09729-s4.xls]

## Sheet: S1S2S3
S1-S2 Goterms	p value	FDR corrected
GO:0003676	1.34388e-06	0.00015159
GO:0003677	2.32292e-05	0.00163766
GO:0003824	0.000139996	0.00789579
GO:0003964	1.4509e-05	0.00116901
GO:0004523	3.32084e-07	6.24318e-05
GO:0005634	0	0
GO:0006259	1.44951e-10	4.08763e-08
GO:0006278	9.31752e-06	0.000875847
GO:0006468	0.000182805	0.00937289
GO:0009507	0.000470808	0.0189668
GO:0015074	0.00189183	0.0484996
GO:0016020	4.65231e-07	6.55975e-05
GO:0016021	0.00159998	0.0470982
GO:0020037	0.0014891	0.0470982
GO:0031090	0.00167015	0.0470982
GO:0045087	0.00186599	0.0484996
GO:0046470	0.000824226	0.029054
GO:0046473	0.000809321	0.029054
GO:0048510	0.000435934	0.0189128
GO:0070290	0.00154435	0.0470982
GO:0097159	0.000286398	0.0134607
GO:1901363	6.72207e-05	0.0042125
S1-S3	p value	FDR corrected
GO:0000165	1.94651e-05	0.00147119
GO:0000166	4.97743e-51	5.76386e-48
GO:0000226	0.00048708	0.0205105
GO:0000278	7.08192e-06	0.000630836
GO:0000287	0.00179677	0.0472878
GO:0000394	2.03273e-05	0.00147119
GO:0003676	1.24675e-37	9.62494e-35
GO:0003677	2.09981e-33	1.21579e-30
GO:0003723	0.000369954	0.017486
GO:0003735	4.62801e-05	0.00297735
GO:0003743	0.00177154	0.0471595
GO:0003964	1.84208e-13	3.55522e-11
GO:0003968	0.000429818	0.0191434
GO:0004190	0.000930439	0.0336702
GO:0004497	5.77395e-05	0.00351907
GO:0004523	0.000577472	0.0234636
GO:0004601	0.00164082	0.0457849
GO:0004674	1.97188e-11	3.26206e-09
GO:0005200	3.33762e-05	0.00227351
GO:0005215	5.61003e-06	0.000519713
GO:0005488	1.93406e-24	8.95856e-22
GO:0005509	0.000275925	0.0145237
GO:0005515	0.000231609	0.0124746
GO:0005576	0.000104873	0.00578297
GO:0005634	0	0
GO:0005732	0.00150905	0.0437493
GO:0005739	2.51391e-17	5.82221e-15
GO:0005840	0.0011062	0.0382382
GO:0005874	0.000405323	0.0186528
GO:0005886	6.5721e-22	2.53683e-19
GO:0005901	0.00137021	0.0412131
GO:0006184	0.000462883	0.0202079
GO:0006259	9.16404e-09	1.17911e-06
GO:0006278	2.53872e-12	4.52282e-10
GO:0006355	0.000307936	0.0157488
GO:0006412	4.62226e-06	0.000446048
GO:0006468	4.02626e-10	5.82802e-08
GO:0006826	0.000735062	0.0283734
GO:0007017	2.63858e-05	0.00185181
GO:0007165	6.87923e-05	0.0040852
GO:0008270	0.000666631	0.0261681
GO:0009055	9.46473e-07	9.96378e-05
GO:0009409	7.86839e-06	0.000674933
GO:0009651	0.00115787	0.0388642
GO:0009686	0.00121193	0.0400975
GO:0009733	3.49514e-05	0.00231279
GO:0009737	0.000759058	0.0288193
GO:0009741	2.0127e-05	0.00147119
GO:0009824	0.00137021	0.0412131
GO:0009853	0.0003128	0.0157488
GO:0010018	0.000471168	0.0202079
GO:0010103	0.00169788	0.0462613
GO:0010106	1.02807e-05	0.000850362
GO:0010351	0.000609709	0.0243463
GO:0010363	0.00162579	0.0457849
GO:0015074	6.17263e-18	1.58842e-15
GO:0015171	0.000410749	0.0186528
GO:0015369	0.00137021	0.0412131
GO:0015706	0.000928291	0.0336702
GO:0016020	0.00146301	0.04344
GO:0016021	1.06733e-19	3.08993e-17
GO:0016310	0.000527389	0.0218113
GO:0016627	0.00170829	0.0462613
GO:0016772	0.00126828	0.0412131
GO:0020037	9.37083e-07	9.96378e-05
GO:0022625	0.000352623	0.0170141
GO:0022900	1.76892e-05	0.0014127
GO:0032440	0.00091976	0.0336702
GO:0034641	0.00130922	0.0412131
GO:0034645	0.00010278	0.00578297
GO:0042254	5.43266e-05	0.00340055
GO:0042742	0.000342952	0.0168995
GO:0044238	2.57769e-09	3.51172e-07
GO:0044260	1.6799e-07	2.04771e-05
GO:0044763	0.00151518	0.0437493
GO:0045087	0.00171782	0.0462613
GO:0046872	2.79925e-07	3.24154e-05
GO:0046982	0.00153009	0.0437493
GO:0048443	8.97577e-05	0.00519697
GO:0051258	3.74909e-06	0.000377517
GO:0051819	0.00137021	0.0412131
GO:0052622	0.00110321	0.0382382
GO:0052623	0.00110321	0.0382382
GO:0055114	7.51759e-15	1.58279e-12
GO:0071219	0.00137021	0.0412131
GO:0080090	0.00113318	0.0385948
GO:0097159	3.15514e-10	4.87154e-08
GO:1901363	1.508e-20	4.98931e-18
S2-S3	p value	FDR corrected
GO:0000166	2.06346e-41	2.0841e-38
GO:0000226	0.00156337	0.0410131
GO:0000394	0.000382892	0.0159005
GO:0003676	1.03901e-32	6.99598e-30
GO:0003677	1.21414e-20	6.13143e-18
GO:0003735	0.00081544	0.0245849
GO:0003964	2.13651e-10	3.59646e-08
GO:0003968	0.000519761	0.0177952
GO:0004497	0.000829307	0.0246353
GO:0004674	2.71803e-07	2.74521e-05
GO:0005200	0.000170046	0.00960186
GO:0005215	2.80695e-05	0.00219203
GO:0005488	4.00044e-15	1.34682e-12
GO:0005576	0.000431279	0.0174237
GO:0005634	0	0
GO:0005739	4.59713e-14	1.3266e-11
GO:0005874	0.000482868	0.0176738
GO:0005886	7.82044e-17	3.15946e-14
GO:0005945	0.000385706	0.0159005
GO:0006002	0.000592417	0.0194512
GO:0006071	0.000239158	0.0120775
GO:0006096	0.00158441	0.0410321
GO:0006184	0.00151595	0.0404081
GO:0006259	2.64088e-07	2.74521e-05
GO:0006278	6.62305e-10	9.55612e-08
GO:0006310	0.00025855	0.0121459
GO:0006355	0.000356228	0.0153788
GO:0006412	4.70433e-05	0.00316758
GO:0006468	2.45249e-10	3.81079e-08
GO:0008270	0.00050263	0.0176738
GO:0008289	0.000558673	0.0188086
GO:0008889	7.58074e-05	0.00464033
GO:0009055	1.59238e-06	0.000153172
GO:0009536	0.000616274	0.0194512
GO:0009584	0.000239158	0.0120775
GO:0009617	0.000233094	0.0120775
GO:0009686	0.00128702	0.0366167
GO:0009733	2.82143e-05	0.00219203
GO:0009737	3.91919e-05	0.00282741
GO:0009741	0.000449117	0.0176738
GO:0009824	1.73678e-05	0.00146179
GO:0009825	0.00172889	0.0442071
GO:0009867	0.00146896	0.0400986
GO:0009873	0.00183006	0.0462091
GO:0010310	0.000597401	0.0194512
GO:0010413	0.000609027	0.0194512
GO:0015074	1.57482e-10	2.89194e-08
GO:0015171	0.000355839	0.0153788
GO:0015369	0.000507467	0.0176738
GO:0016020	7.57719e-06	0.000695724
GO:0016021	8.81878e-10	1.1876e-07
GO:0016023	0.000143059	0.00849937
GO:0016310	5.33621e-05	0.00347714
GO:0016491	0.000652501	0.0202777
GO:0017006	0.00140277	0.0388164
GO:0020037	1.38477e-07	1.64544e-05
GO:0022625	6.79118e-05	0.00428693
GO:0022900	0.00193623	0.0482862
GO:0030551	0.000357823	0.0153788
GO:0034645	4.18117e-05	0.0029124
GO:0043170	0.000305642	0.0140318
GO:0044238	9.99675e-11	2.01934e-08
GO:0044260	2.2186e-07	2.48977e-05
GO:0044763	0.000196982	0.0107542
GO:0045087	8.38172e-06	0.000736134
GO:0045261	0.00124399	0.0358979
GO:0045492	0.000252271	0.012133
GO:0046872	0.000171122	0.00960186
GO:0046961	0.000247688	0.012133
GO:0048443	0.0015203	0.0404081
GO:0050832	0.000762396	0.0233339
GO:0051258	3.19433e-05	0.00238984
GO:0052622	0.000504253	0.0176738
GO:0052623	0.000504253	0.0176738
GO:0055114	1.16034e-12	2.60432e-10
GO:0071219	0.000507467	0.0176738
GO:0071805	0.00133059	0.0373304
GO:0080090	0.00092344	0.027034
GO:0097159	3.34212e-09	4.21943e-07
GO:0097305	0.000504253	0.0176738
GO:1901363	6.20987e-14	1.56799e-11
